# Supplementary material for: A Machine Learning-Based Hypoxia-Related Gene Signatures to Facilitate Prediction of Cetuximab Response in Patients with Colorectal Cancer
Source: Int J Med Sci. 2025 Aug 11;22(14):3749–62. doi: 10.7150/ijms.114833 (PMC12434828; doi:10.7150/ijms.114833)
Supplement: Supplementary file 2 — Supplementary table 1. [file ijmsv22p3749s2.xlsx]

## Sheet: Supplemental Table 1
Supplemental Table 1. Identification of 459 Significantly Differentially Expressed Genes in the GSE106582 Dataset
Number	Symbol	logFC	AveExpr	t	p-value	adjusted p-value	Up or down regulation
1	ABCA8	-1.43253	7.60116	-22.4258	1.60153e-47	9.9594e-44	Down
2	ABHD3	-1.20163	9.05986	-11.1726	5.77504e-21	1.78672e-19	Down
3	ABI3BP	-1.77939	8.42642	-13.8269	1.06407e-27	1.04481e-25	Down
4	ACACB	-1.20148	8.66685	-10.8275	4.37498e-20	1.18118e-18	Down
5	ACTG2	-1.01043	11.9887	-4.37914	2.35986e-05	8.24602e-05	Down
6	ADAMDEC1	-2.72058	10.3145	-14.232	1.03221e-28	1.22655e-26	Down
7	ADAMTS1	-1.19185	8.73594	-8.71157	9.07342e-15	1.14684e-13	Down
8	ADH1A	-3.28108	10.7208	-14.1213	1.94965e-28	2.21784e-26	Down
9	ADH1B	-1.19152	7.30694	-14.8978	2.29775e-30	3.76025e-28	Down
10	ADH1C	-3.07679	9.98708	-12.8267	3.54937e-25	2.06928e-23	Down
11	ADTRP	-1.87761	8.25382	-11.8832	8.90711e-23	3.54309e-21	Down
12	AGR3	-1.62061	9.5014	-9.86868	1.18091e-17	2.23893e-16	Down
13	AHCY	1.07578	11.2324	15.4704	9.01253e-32	1.97809e-29	Up
14	AHCYL2	-1.67913	9.19083	-12.8753	2.67388e-25	1.59373e-23	Down
15	AKR1B10	-2.50689	9.60452	-12.3851	4.69566e-24	2.31141e-22	Down
16	ALDH1A1	-1.36321	10.217	-8.75452	7.11391e-15	9.09644e-14	Down
17	ALKAL2	-1.1616	7.67428	-13.2279	3.42621e-26	2.4775e-24	Down
18	AMPD1	-1.38847	7.39081	-15.6213	3.85927e-32	9.21795e-30	Down
19	ANLN	1.21052	7.93021	15.8117	1.329e-32	3.54198e-30	Up
20	ANPEP	-1.6267	8.66243	-7.39247	1.32902e-11	1.12039e-10	Down
21	ANXA3	1.0714	9.27903	11.2288	4.15374e-21	1.30678e-19	Up
22	AOC1	-1.29533	9.6625	-8.9537	2.29286e-15	3.13375e-14	Down
23	APPL2	-1.12492	9.88503	-14.8482	3.04688e-30	4.81717e-28	Down
24	AQP8	-4.43026	9.67172	-18.6455	2.77481e-39	3.98207e-36	Down
25	AQP9	1.12024	7.3531	8.34192	7.26725e-14	8.18212e-13	Up
26	ARHGAP44	-1.61894	9.13377	-12.5367	1.93293e-24	1.02445e-22	Down
27	ARID3A	1.06495	8.67791	9.22948	4.73516e-16	7.07846e-15	Up
28	ARL14	-1.65542	9.1254	-11.0562	1.14397e-20	3.37155e-19	Down
29	ASCL2	2.2112	9.8803	12.2798	8.70238e-24	4.09979e-22	Up
30	AURKA	1.32448	9.01787	14.0805	2.46536e-28	2.7707e-26	Up
31	AXIN2	1.34877	10.345	9.42825	1.50968e-16	2.41341e-15	Up
32	B3GNT6	-1.076	7.87295	-9.51337	9.24023e-17	1.51748e-15	Down
33	BCAS1	-1.95112	8.69935	-13.9209	6.18536e-28	6.5406e-26	Down
34	BCHE	-1.28621	7.69717	-9.06353	1.22491e-15	1.7299e-14	Down
35	BDKRB2	-1.21509	7.72485	-16.788	5.96426e-35	2.85306e-32	Down
36	BEST2	-1.89742	8.00315	-12.8747	2.68272e-25	1.59391e-23	Down
37	BEST4	-2.25614	7.99449	-19.7294	1.00253e-41	2.07814e-38	Down
38	BGN	2.1557	10.974	13.2885	2.40866e-26	1.84164e-24	Up
39	BMP2	-1.23165	8.46371	-12.7703	4.93551e-25	2.83313e-23	Down
40	BOP1	1.20406	9.4729	14.9459	1.74844e-30	2.93863e-28	Up
41	BUB1	1.01904	7.87184	12.5724	1.56881e-24	8.48342e-23	Up
42	C10ORF99	-1.81548	10.4037	-8.68277	1.06798e-14	1.3363e-13	Down
43	C15ORF48	-1.0203	9.57481	-8.78708	5.91418e-15	7.61982e-14	Down
44	C1ORF115	-1.51969	8.92585	-15.3128	2.19027e-31	4.59121e-29	Down
45	C2ORF88	-1.36746	7.79924	-18.504	5.84578e-39	6.81618e-36	Down
46	C4ORF19	-1.05055	8.51914	-10.0218	4.848e-18	9.86307e-17	Down
47	C7	-2.00197	8.34625	-10.313	8.87983e-19	1.97687e-17	Down
48	CA1	-4.9287	10.1092	-17.1894	6.66772e-36	3.65862e-33	Down
49	CA12	-1.53496	9.36537	-9.43401	1.46046e-16	2.34075e-15	Down
50	CA2	-3.17314	11.4482	-12.3918	4.51563e-24	2.23458e-22	Down
51	CA4	-3.37977	9.82138	-14.2742	8.09826e-29	1.00054e-26	Down
52	CA9	1.29886	7.26926	8.84185	4.33346e-15	5.67732e-14	Up
53	CAMK1G	-1.05744	8.59436	-6.56414	1.0159e-09	6.67346e-09	Down
54	CAPN13	-1.62259	8.36177	-10.7873	5.53753e-20	1.46745e-18	Down
55	CAPN5	-1.22755	10.2763	-10.0389	4.39031e-18	8.96122e-17	Down
56	CAPN9	-1.34902	7.93772	-11.0775	1.00922e-20	3.00286e-19	Down
57	CAVIN2	-1.20801	8.44579	-7.72656	2.18004e-12	2.04684e-11	Down
58	CBX7	-1.02251	8.79216	-9.22554	4.84327e-16	7.23428e-15	Down
59	CCDC86	1.0332	8.48695	16.8561	4.10819e-35	2.0169e-32	Up
60	CCL20	1.57665	10.159	7.05534	7.97471e-11	6.00146e-10	Up
61	CCL8	-1.29253	8.88604	-7.44738	9.89482e-12	8.51779e-11	Down
62	CCNF	1.07828	8.19429	14.4611	2.77439e-29	3.80581e-27	Up
63	CD163L1	-1.41042	8.36468	-12.2483	1.04634e-23	4.84382e-22	Down
64	CD177	-1.25185	7.26478	-10.8056	4.9741e-20	1.33137e-18	Down
65	CDC20	1.23924	9.45266	9.96411	6.78251e-18	1.33757e-16	Up
66	CDC45	1.03731	8.33598	10.4337	4.38791e-19	1.01439e-17	Up
67	CDCA5	1.31776	8.76381	13.2825	2.49464e-26	1.89959e-24	Up
68	CDH11	1.19713	9.26692	9.57593	6.4384e-17	1.08309e-15	Up
69	CDH3	1.6828	7.43557	18.5764	3.99043e-39	4.96304e-36	Up
70	CDKN3	1.08346	8.57045	10.0602	3.87837e-18	7.96859e-17	Up
71	CEACAM1	-1.06091	10.3301	-6.99405	1.10038e-10	8.16577e-10	Down
72	CEACAM7	-2.94448	10.0512	-11.6912	2.7499e-22	1.024e-20	Down
73	CEL	1.65795	7.89201	8.14352	2.19577e-13	2.35156e-12	Up
74	CELSR3	1.12022	7.52092	13.1714	4.76014e-26	3.25293e-24	Up
75	CEMIP	3.07573	8.55163	20.5344	1.69369e-43	5.26626e-40	Up
76	CENPN	1.04212	8.41928	13.401	1.25345e-26	1.01231e-24	Up
77	CENPW	1.05952	9.34932	9.71932	2.8083e-17	4.96134e-16	Up
78	CEP55	1.25318	8.50276	12.5318	1.99022e-24	1.0459e-22	Up
79	CES2	-1.35338	10.1412	-10.5143	2.73854e-19	6.48353e-18	Down
80	CFB	1.53025	9.56623	12.0072	4.30174e-23	1.81569e-21	Up
81	CFD	-2.27766	10.8909	-14.4378	3.17007e-29	4.25474e-27	Down
82	CHGA	-3.42041	9.69077	-14.2703	8.28437e-29	1.0168e-26	Down
83	CHGB	-1.22448	7.63402	-9.57351	6.52892e-17	1.09536e-15	Down
84	CHP2	-2.94041	9.99739	-13.7041	2.16422e-27	2.04952e-25	Down
85	CITED2	-1.18761	9.55397	-13.6545	2.88271e-27	2.58557e-25	Down
86	CKB	-1.84947	11.1648	-9.13652	8.06789e-16	1.16859e-14	Down
87	CKMT2	1.00091	7.37388	6.24793	4.98966e-09	2.98547e-08	Up
88	CKS2	1.41348	9.83075	12.9023	2.28307e-25	1.37841e-23	Up
89	CLCA1	-3.72656	11.511	-11.0935	9.19058e-21	2.75658e-19	Down
90	CLCA4	-4.17106	10.2119	-16.4109	4.75334e-34	1.77356e-31	Down
91	CLDN1	2.95009	8.45788	23.3963	1.63795e-49	1.52788e-45	Up
92	CLDN2	1.57796	7.51981	8.50531	2.90618e-14	3.43367e-13	Up
93	CLDN23	-1.92598	10.0597	-13.3654	1.5408e-26	1.21288e-24	Down
94	CLDN8	-3.1383	8.60823	-13.0903	7.63256e-26	5.08547e-24	Down
95	CLEC3B	-1.78552	8.06634	-17.6134	6.73138e-37	5.70821e-34	Down
96	CLIC5	-1.08845	8.07465	-9.25055	4.19565e-16	6.30733e-15	Down
97	CMBL	-1.47971	10.6377	-9.57816	6.35581e-17	1.07016e-15	Down
98	CNN1	-1.17577	8.56345	-4.08203	7.57653e-05	0.000243703	Down
99	COL10A1	1.78398	7.34785	10.5865	1.79418e-19	4.35914e-18	Up
100	COL1A1	2.59665	10.6377	14.3214	6.17687e-29	7.7862e-27	Up
101	COL1A2	1.71579	11.4728	10.7643	6.3358e-20	1.65779e-18	Up
102	COL4A1	1.2998	11.4025	9.92808	8.3626e-18	1.62513e-16	Up
103	COL5A2	1.40636	10.1894	9.76996	2.09403e-17	3.77451e-16	Up
104	COL7A1	1.32658	8.39895	9.05467	1.28852e-15	1.81287e-14	Up
105	COL8A1	1.15651	7.77803	9.34926	2.37911e-16	3.7049e-15	Up
106	COMP	1.34997	7.18781	7.39837	1.28765e-11	1.0865e-10	Up
107	CPNE8	-1.0851	8.44881	-13.5381	5.65824e-27	4.90978e-25	Down
108	CRYAB	-1.05994	8.7043	-5.74901	5.65385e-08	2.91296e-07	Down
109	CSE1L	1.05344	9.40094	17.5498	9.47941e-37	7.07392e-34	Up
110	CST1	2.1388	7.592	10.665	1.13359e-19	2.82731e-18	Up
111	CTHRC1	2.38649	8.72557	14.1051	2.14069e-28	2.42041e-26	Up
112	CTSG	-1.36774	7.99775	-10.4178	4.81452e-19	1.10615e-17	Down
113	CTSV	1.08251	8.17372	8.61888	1.53231e-14	1.877e-13	Up
114	CWH43	-1.82393	7.77212	-13.8399	9.87365e-28	9.85042e-26	Down
115	CXCL1	1.81616	8.92771	11.0713	1.04692e-20	3.11009e-19	Up
116	CXCL10	1.54103	8.52025	8.55548	2.19103e-14	2.63886e-13	Up
117	CXCL12	-1.19636	8.29234	-10.6939	9.56799e-20	2.41217e-18	Down
118	CXCL2	1.46608	8.06037	9.65372	4.10589e-17	7.07291e-16	Up
119	CXCL5	1.47693	7.34292	8.99491	1.81257e-15	2.50113e-14	Up
120	CXCL8	3.02525	9.60745	11.4378	1.21753e-21	4.03449e-20	Up
121	CXCL9	1.20424	7.99569	7.09184	6.57941e-11	5.01002e-10	Up
122	CYP3A5	-1.02501	10.2323	-6.175	7.16229e-09	4.18084e-08	Down
123	CYP4F12	-1.20511	8.6885	-9.83204	1.46078e-17	2.72251e-16	Down
124	DDIT4	1.13504	9.94765	8.69224	1.01225e-14	1.26997e-13	Up
125	DEFA6	1.03787	8.18419	2.9748	0.0034704	0.00825707	Up
126	DEFB1	-1.17894	8.35901	-7.31103	2.05526e-11	1.6854e-10	Down
127	DENND2A	-1.26175	8.71384	-12.3885	4.60221e-24	2.2714e-22	Down
128	DES	-1.24678	8.52099	-3.92721	0.000136056	0.000417615	Down
129	DHRS11	-1.77109	9.41939	-15.4218	1.18484e-31	2.57027e-29	Down
130	DHRS9	-1.57093	8.16122	-13.22	3.58821e-26	2.58462e-24	Down
131	DKC1	1.11517	10.5815	17.3642	2.58331e-36	1.60647e-33	Up
132	DNASE1L3	-2.07867	8.51422	-12.7607	5.22003e-25	2.97813e-23	Down
133	DPEP1	1.85228	7.77232	9.85984	1.24308e-17	2.34726e-16	Up
134	DPT	-1.26604	7.82635	-6.76142	3.69267e-10	2.56194e-09	Down
135	DUSP14	1.02468	8.06488	11.2648	3.36275e-21	1.06693e-19	Up
136	ECRG4	-1.14593	7.42341	-9.16083	7.01896e-16	1.02622e-14	Down
137	ECT2	1.39076	9.36345	14.2743	8.09246e-29	1.00054e-26	Up
138	EDN3	-1.57232	7.86294	-15.1939	4.28796e-31	8.33293e-29	Down
139	ENC1	1.1535	9.11239	12.5349	1.95399e-24	1.02976e-22	Up
140	ENDOD1	-1.09648	8.62818	-15.6193	3.9034e-32	9.21795e-30	Down
141	ENTPD5	-1.1323	7.8549	-11.6359	3.80519e-22	1.3627e-20	Down
142	EPB41L3	-1.30873	8.85799	-12.6997	7.45565e-25	4.17696e-23	Down
143	EPHX2	-1.40517	9.52037	-12.1859	1.50844e-23	6.83046e-22	Down
144	EPHX4	1.2352	7.44402	12.1404	1.96975e-23	8.77032e-22	Up
145	EPSTI1	1.16783	9.89694	9.66318	3.88721e-17	6.71479e-16	Up
146	ETFDH	-1.08572	8.88665	-16.0112	4.3648e-33	1.27234e-30	Down
147	ETV4	1.30963	7.28831	17.3426	2.90535e-36	1.74846e-33	Up
148	F13A1	-1.13043	8.22916	-8.08577	3.02484e-13	3.18821e-12	Down
149	FABP2	-1.23535	7.56537	-10.794	5.32447e-20	1.415e-18	Down
150	FABP4	-1.28068	8.06405	-6.51433	1.30867e-09	8.48019e-09	Down
151	FAM107A	-1.52122	7.93331	-14.1527	1.62776e-28	1.89797e-26	Down
152	FAM3D	-1.43426	10.7748	-7.28104	2.41209e-11	1.95737e-10	Down
153	FAP	1.34998	7.42742	11.6837	2.87321e-22	1.06566e-20	Up
154	FASN	1.24216	9.70968	12.4631	2.97394e-24	1.5159e-22	Up
155	FCGBP	-2.00502	9.95166	-11.4855	9.199e-22	3.109e-20	Down
156	FGL2	-1.30887	9.5774	-11.3413	2.1453e-21	6.93635e-20	Down
157	FHL1	-1.78991	9.39942	-9.95043	7.34411e-18	1.44071e-16	Down
158	FMO5	-1.22921	8.08405	-12.062	3.1196e-23	1.33791e-21	Down
159	FNBP1	-1.026	10.2344	-8.00983	4.604e-13	4.74019e-12	Down
160	FNDC1	1.00542	8.47328	4.72901	5.57511e-06	2.13134e-05	Up
161	FOSB	-1.26543	9.01626	-5.38661	3.07116e-07	1.42989e-06	Down
162	FOXA1	-1.04258	9.30244	-6.53055	1.2052e-09	7.83421e-09	Down
163	FOXD2	-1.00231	9.36059	-6.49604	1.43584e-09	9.22101e-09	Down
164	FOXF2	-1.04794	7.86071	-11.7386	2.0812e-22	7.87564e-21	Down
165	FOXQ1	3.04618	8.66365	18.2451	2.29961e-38	2.52362e-35	Up
166	FRZB	-1.2911	9.16004	-9.53917	7.96144e-17	1.31791e-15	Down
167	FUCA1	-1.33661	10.9357	-12.4636	2.96517e-24	1.51557e-22	Down
168	FXYD3	-1.21336	8.12396	-10.0146	5.05634e-18	1.02311e-16	Down
169	GCG	-3.06774	8.58664	-15.1344	6.0048e-31	1.12026e-28	Down
170	GCNT3	-1.83263	11.0612	-9.25627	4.06007e-16	6.11337e-15	Down
171	GDF15	1.65701	9.27386	9.5377	8.02921e-17	1.3256e-15	Up
172	GFRA2	-1.12935	7.62026	-20.3219	4.93291e-43	1.31469e-39	Down
173	GGT6	-1.23498	8.9461	-9.04577	1.35572e-15	1.90167e-14	Down
174	GHR	-1.07627	7.63738	-11.3084	2.60214e-21	8.34116e-20	Down
175	GINS2	1.15811	8.17444	11.5728	5.51055e-22	1.92519e-20	Up
176	GLDN	-1.17349	7.50373	-7.56574	5.22391e-12	4.64968e-11	Down
177	GLIPR2	-1.01118	9.73996	-9.79309	1.83117e-17	3.34269e-16	Down
178	GLTP	-1.00311	10.931	-15.4995	7.65185e-32	1.74089e-29	Down
179	GNE	-1.03294	10.1134	-7.94597	6.54797e-13	6.5925e-12	Down
180	GPA33	-1.55902	10.4625	-9.41141	1.66354e-16	2.64353e-15	Down
181	GPAT3	-1.41933	8.27305	-15.2168	3.7682e-31	7.44022e-29	Down
182	GPT	-1.22505	7.77698	-9.9747	6.37738e-18	1.26436e-16	Down
183	GPT2	1.24023713481768	8.84723	13.431	1.05284e-26	8.61479e-25	Up
184	GPX3	-1.36719	8.83043	-12.094	2.58626e-23	1.12469e-21	Down
185	GREM2	-1.18336	7.33384	-17.6912	4.42857e-37	3.93426e-34	Down
186	GTF3A	1.04369	11.1725	11.9661	5.47525e-23	2.25987e-21	Up
187	GUCA2A	-4.05417	10.326	-20.8243	3.97525e-44	1.48325e-40	Down
188	GUCA2B	-3.43597	8.63963	-23.4025	1.59071e-49	1.52788e-45	Down
189	GZMB	1.55986	7.84958	10.5015	2.9519e-19	6.97098e-18	Up
190	HEPACAM2	-1.81159	8.07784	-15.1741	4.79568e-31	9.0372e-29	Down
191	HES6	1.06787	9.89776	8.53083	2.51732e-14	3.0066e-13	Up
192	HHLA2	-1.31692	7.88846	-13.9411	5.50664e-28	5.90413e-26	Down
193	HIGD1A	-1.07186	11.555	-12.4873	2.58102e-24	1.34369e-22	Down
194	HILPDA	1.56263	8.44621	16.5044	2.83703e-34	1.10266e-31	Up
195	HKDC1	1.0913	8.86821	7.2053	3.60914e-11	2.85912e-10	Up
196	HMGCS2	-2.58471	11.0877	-9.7775	2.0045e-17	3.62332e-16	Down
197	HOXB8	1.25542	8.81502	7.07882	7.04711e-11	5.35087e-10	Up
198	HOXD1	-1.06468	7.64062	-11.8794	9.10879e-23	3.61561e-21	Down
199	HPGD	-2.00651	9.00636	-16.3179	7.95059e-34	2.85243e-31	Down
200	HSD11B2	-2.0772	10.2217	-13.0843	7.90514e-26	5.24834e-24	Down
201	HSD17B2	-2.56162	9.1407	-14.5233	1.94407e-29	2.7066e-27	Down
202	HSPB6	-1.20118	8.11544	-5.63624	9.63774e-08	4.80496e-07	Down
203	HSPH1	1.32812	10.6848	14.7795	4.50407e-30	6.88753e-28	Up
204	IER3	1.07655	11.2044	6.93138	1.52746e-10	1.1127e-09	Up
205	IFITM1	1.62335	10.7625	12.3099	7.29616e-24	3.49018e-22	Up
206	IFITM2	1.16581	11.9507	10.1351	2.5071e-18	5.27905e-17	Up
207	IFITM3	1.28553	12.0508	11.015	1.45623e-20	4.21199e-19	Up
208	IL1B	1.36615	8.12123	7.32419	1.91572e-11	1.57861e-10	Up
209	IL6	1.07045	7.69324	5.32864	4.00197e-07	1.83113e-06	Up
210	INSL5	-1.30514	7.62021	-7.0631	7.65521e-11	5.77733e-10	Down
211	IQCF6	-1.87607	7.80151	-17.5236	1.09214e-36	7.54625e-34	Down
212	IQGAP2	-1.02664	8.50748	-10.9797	1.79137e-20	5.11788e-19	Down
213	ITLN1	-3.36442	10.785	-10.8025	5.06582e-20	1.35398e-18	Down
214	ITM2C	-1.52709	12.1517	-12.2658	9.44719e-24	4.41721e-22	Down
215	ITPKA	-1.17412	8.78416	-10.1562	2.21598e-18	4.70323e-17	Down
216	JCHAIN	-2.77262	12.0149	-9.42088	1.57518e-16	2.50953e-15	Down
217	KBTBD11	-1.04952	9.90779	-9.7012	3.11901e-17	5.46369e-16	Down
218	KIT	-1.0546	8.17219	-11.7174	2.35699e-22	8.84748e-21	Down
219	KLF4	-2.00996	10.0709	-15.1223	6.42856e-31	1.1758e-28	Down
220	KLF9	-1.27367	10.616	-9.84331	1.36827e-17	2.56033e-16	Down
221	KLRB1	-1.20712	8.80872	-9.75792	2.24541e-17	4.02662e-16	Down
222	KRT20	-1.99037	10.2102	-10.7152	8.44604e-20	2.14089e-18	Down
223	KRT80	1.02136	7.04298	14.9861	1.39188e-30	2.40434e-28	Up
224	LCN2	1.68214	11.1101	6.40497	2.2745e-09	1.42393e-08	Up
225	LEF1	1.20533	7.82681	12.9119	2.15928e-25	1.31217e-23	Up
226	LEFTY1	-1.106	9.94932	-4.25753	3.8296e-05	0.000129289	Down
227	LGALS2	-2.0429	8.48069	-13.7619	1.54879e-27	1.48939e-25	Down
228	LGALS4	-1.31586	12.8337	-6.96819	1.25999e-10	9.29103e-10	Down
229	LIMA1	-1.02349	10.3162	-9.63365	4.61145e-17	7.90002e-16	Down
230	LMTK3	1.06338	7.84576	11.3768	1.74232e-21	5.69259e-20	Up
231	LRRC19	-1.77293	8.91055	-11.5585	5.99428e-22	2.07475e-20	Down
232	LRRC31	-1.17204	8.83071	-8.56249	2.10615e-14	2.54155e-13	Down
233	LY6E	1.15841	9.76259	9.35777	2.2655e-16	3.5398e-15	Up
234	LY6G6D	2.12593	7.79347	9.52883	8.45128e-17	1.39159e-15	Up
235	LYVE1	-1.28489	7.60125	-11.9498	6.02489e-23	2.46492e-21	Down
236	MAL	-1.02563	7.44235	-10.6764	1.06023e-19	2.66571e-18	Down
237	MALL	-1.65052	10.8115	-11.811	1.36117e-22	5.26847e-21	Down
238	MAMDC2	-2.58762	8.5714	-17.535	1.02662e-36	7.36642e-34	Down
239	MAOA	-1.6694	11.5191	-12.188	1.49e-23	6.77988e-22	Down
240	MATN2	-1.4426	8.83678	-14.2774	7.95244e-29	9.9571e-27	Down
241	MCOLN2	-1.16913	9.11887	-7.27748	2.45829e-11	1.99226e-10	Down
242	MELK	1.10735	8.57039	11.3594	1.92903e-21	6.26968e-20	Up
243	MEP1A	-1.96387	10.5644	-8.93908	2.49206e-15	3.38615e-14	Down
244	MET	1.00589	9.24732	12.2275	1.18204e-23	5.41821e-22	Up
245	METTL7A	-1.70244	9.30116	-14.816	3.65911e-30	5.6887e-28	Down
246	MFAP4	-1.40372	9.99123	-8.65956	1.21773e-14	1.51251e-13	Down
247	MFAP5	-1.17426	8.87903	-7.13054	5.36345e-11	4.15017e-10	Down
248	MIF	1.1162	11.8194	13.5193	6.31103e-27	5.42574e-25	Up
249	MMP1	2.39391	8.18144	12.1174	2.254e-23	9.91761e-22	Up
250	MMP11	2.23297	8.22582	13.0257	1.11188e-25	7.2529e-24	Up
251	MMP12	1.805	8.91641	10.1227	2.69477e-18	5.63625e-17	Up
252	MMP3	2.92984	8.36926	13.5008	7.02545e-27	5.95758e-25	Up
253	MMP7	2.92533	8.09976	14.6721	8.30883e-30	1.21101e-27	Up
254	MMP9	1.33399	8.61278	8.2047	1.56279e-13	1.704e-12	Up
255	MRGBP	1.11612	9.45576	14.1847	1.35421e-28	1.58894e-26	Up
256	MS4A12	-3.44762	9.37659	-14.0224	3.44539e-28	3.78101e-26	Down
257	MS4A8	-1.10748	7.92144	-7.11428	5.84444e-11	4.49254e-10	Down
258	MSLN	1.22289	8.19408	6.00538	1.64605e-08	9.10157e-08	Up
259	MSX1	1.3342	7.73843	11.0565	1.14146e-20	3.36947e-19	Up
260	MT1A	-1.55339	11.9795	-10.8	5.13916e-20	1.3677e-18	Down
261	MT1E	-1.48757	9.34397	-14.0581	2.80576e-28	3.13439e-26	Down
262	MT1F	-2.07185	10.3821	-12.0277	3.81573e-23	1.62526e-21	Down
263	MT1G	-2.465	11.7377	-12.3079	7.37996e-24	3.52124e-22	Down
264	MT1H	-1.83686	8.54615	-11.889	8.61106e-23	3.45479e-21	Down
265	MT1M	-2.87194	8.90164	-15.4795	8.56347e-32	1.92482e-29	Down
266	MT1X	-1.39242	10.6089	-9.00523	1.70891e-15	2.3686e-14	Down
267	MT2A	-1.00347	10.6424	-6.29215	4.00347e-09	2.42574e-08	Down
268	MTHFD1L	1.41177	8.25055	19.4766	3.67105e-41	6.84872e-38	Up
269	MUC12	-1.07937	8.46572	-7.93698	6.88033e-13	6.90104e-12	Down
270	MUC2	-2.46972	10.6901	-8.88403	3.40947e-15	4.55383e-14	Down
271	MXD1	-1.06393	9.60035	-10.5747	1.92268e-19	4.62564e-18	Down
272	MYC	1.25491	10.3923	12.7143	6.84508e-25	3.85806e-23	Up
273	MYH11	-1.72182	10.0193	-6.90482	1.75454e-10	1.26773e-09	Down
274	MYO1A	-1.45226	9.48532	-9.96913	6.58728e-18	1.30045e-16	Down
275	MYOM1	-1.27334	7.84122	-8.19996	1.60456e-13	1.74444e-12	Down
276	MYOT	-1.38841	7.48227	-14.9754	1.47908e-30	2.53153e-28	Down
277	NAAA	-1.18892	8.40894	-15.4722	8.92411e-32	1.97809e-29	Down
278	NAT2	-1.33874	8.4568	-9.97434	6.39074e-18	1.26464e-16	Down
279	NEDD4L	-1.27936	8.55398	-16.6614	1.19512e-34	5.43807e-32	Down
280	NEU4	-1.35786	8.01966	-10.9786	1.80348e-20	5.1446e-19	Down
281	NFE2L3	1.04764	8.02871	19.3831	5.94653e-41	1.00853e-37	Up
282	NIBAN1	-1.09227	8.86212	-6.12677	9.08559e-09	5.23474e-08	Down
283	NKD2	1.20029	8.22998	9.98674	5.94611e-18	1.18516e-16	Up
284	NR3C2	-1.66516	8.78523	-18.6535	2.66073e-39	3.98207e-36	Down
285	NXPE1	-1.44384	7.88211	-12.2911	8.14639e-24	3.86715e-22	Down
286	NXPE4	-2.12541	9.04948	-10.9427	2.22603e-20	6.22622e-19	Down
287	OLFML2B	1.00972	7.56684	9.00353	1.72556e-15	2.3846e-14	Up
288	OLR1	1.20732	7.36095	11.0411	1.24968e-20	3.64852e-19	Up
289	OSR1	-1.07681	7.59961	-9.48879	1.06485e-16	1.72297e-15	Down
290	OTOP2	-1.13105	7.04739	-15.65	3.28591e-32	7.9613e-30	Down
291	PABPC1L	1.07836	8.27396	8.6943	1.0005e-14	1.25777e-13	Up
292	PAFAH1B3	1.05858	8.59416	11.6464	3.57622e-22	1.29048e-20	Up
293	PAPSS2	-1.29002	10.39	-9.41626	1.6177e-16	2.57288e-15	Down
294	PAQR4	1.14939	8.41219	15.1889	4.41083e-31	8.48334e-29	Up
295	PAQR8	-1.27984	9.58863	-10.5787	1.87899e-19	4.53486e-18	Down
296	PARM1	-1.44826	10.7404	-9.88583	1.06897e-17	2.03497e-16	Down
297	PCK1	-1.37038	8.00456	-10.383	5.89952e-19	1.3357e-17	Down
298	PDCD4	-1.1983	9.82934	-16.5658	2.02188e-34	8.77215e-32	Down
299	PDK4	-2.35648	9.72893	-13.199	4.05514e-26	2.85482e-24	Down
300	PDZD3	-1.34384	8.21275	-13.3879	1.35231e-26	1.08278e-24	Down
301	PGM5	-1.13289	7.94948	-7.30855	2.08273e-11	1.70718e-10	Down
302	PHGR1	-1.61552	12.9758	-8.35768	6.65391e-14	7.52335e-13	Down
303	PHLDA1	1.21836	8.53016	11.4221	1.33492e-21	4.39228e-20	Up
304	PHLPP2	-1.00249	7.752	-13.6637	2.73345e-27	2.49977e-25	Down
305	PI3	1.05729	9.57117	4.25339	3.89266e-05	0.000131299	Up
306	PID1	-1.04508	8.53248	-12.4136	3.97448e-24	1.98588e-22	Down
307	PIGR	-1.71844	11.5381	-6.26965	4.47856e-09	2.69523e-08	Down
308	PIGZ	-1.25903	8.41042	-10.2964	9.78345e-19	2.16e-17	Down
309	PKIB	-1.05335	7.50912	-15.2158	3.78871e-31	7.44022e-29	Down
310	PLA2G10	-1.8307	10.1858	-10.5183	2.67436e-19	6.34768e-18	Down
311	PLAC8	-2.07909	10.443	-10.541	2.34233e-19	5.57379e-18	Down
312	PLAC9	-1.3397	7.88453	-11.8441	1.12054e-22	4.38257e-21	Down
313	PLAU	1.5827	8.84212	12.8696	2.7635e-25	1.63669e-23	Up
314	PLCE1	-1.44299	8.49063	-16.2017	1.51343e-33	4.95342e-31	Down
315	PLCL2	-1.29985	8.53736	-16.4299	4.27783e-34	1.62872e-31	Down
316	PLEKHS1	1.09964	7.813	7.79408	1.50752e-12	1.45195e-11	Up
317	PPARGC1A	-1.30194	8.35363	-13.2889	2.40427e-26	1.84164e-24	Down
318	PPM1H	1.06497	7.84617	13.5048	6.86151e-27	5.87194e-25	Up
319	PRAC1	-1.44418	9.37836	-3.84127	0.00018702	0.000559143	Down
320	PRDX6	-1.00298	11.5519	-13.0129	1.19804e-25	7.78769e-24	Down
321	PROM2	-1.23137	8.62183	-8.76332	6.76741e-15	8.6712e-14	Down
322	PRPH	-1.38826	7.60515	-11.0538	1.16025e-20	3.41413e-19	Down
323	PTGER4	-1.24794	9.91818	-13.9433	5.4359e-28	5.86198e-26	Down
324	PTTG1	1.09943	9.15131	11.2689	3.28141e-21	1.04646e-19	Up
325	PUS7	1.05746	8.76032	15.7904	1.49642e-32	3.8774e-30	Up
326	PYY	-2.45977	8.08175	-15.8386	1.14332e-32	3.09127e-30	Down
327	RBPMS2	-1.1127	8.66451	-4.87746	2.95802e-06	1.18321e-05	Down
328	RDH5	-1.1165	7.9743	-14.3888	4.19697e-29	5.55309e-27	Down
329	REG1A	2.0122	8.53124	4.87154	3.0344e-06	1.21142e-05	Up
330	REG1B	1.80495	7.96619	5.4365	2.44209e-07	1.15282e-06	Up
331	REP15	-1.76501	8.23955	-13.9782	4.44627e-28	4.82265e-26	Down
332	RERGL	-1.56559	7.62292	-13.1396	5.7284e-26	3.88614e-24	Down
333	RETNLB	-1.05962	7.86035	-9.91377	9.08792e-18	1.75693e-16	Down
334	RETSAT	-1.06336	8.99528	-12.956	1.66983e-25	1.05198e-23	Down
335	RHOU	-1.1448	9.88713	-12.482	2.66252e-24	1.37978e-22	Down
336	RIPK2	1.11508	8.64126	15.0669	8.80232e-31	1.579e-28	Up
337	RNF43	1.13246	8.15134	10.7192	8.25285e-20	2.10335e-18	Up
338	RPL29	1.13825	8.3038	10.5658	2.02628e-19	4.84644e-18	Up
339	RPP40	1.04512	9.21488	15.5933	4.51612e-32	1.04016e-29	Up
340	RPS21	1.15261	10.2093	14.648	9.53165e-30	1.37847e-27	Up
341	RPS7	1.03352	8.73331	11.7294	2.19693e-22	8.26329e-21	Up
342	RUBCNL	1.06062	8.33163	7.88797	9.00921e-13	8.89761e-12	Up
343	RUNDC3B	-1.04086	7.66098	-13.4776	8.03444e-27	6.6618e-25	Down
344	S100A11	1.28232	9.79526	15.7025	2.44838e-32	6.17256e-30	Up
345	S100A8	1.28503	8.74437	6.13865	8.56925e-09	4.95407e-08	Up
346	S100A9	1.65143	9.52316	8.79274	5.72725e-15	7.38918e-14	Up
347	S100P	1.44443	10.9649	7.55314	5.59276e-12	4.9567e-11	Up
348	SALL4	1.02192	7.10499	12.0805	2.79898e-23	1.21155e-21	Up
349	SAPCD2	1.07739	7.82664	12.9951	1.32903e-25	8.54977e-24	Up
350	SCARA5	-2.1991	8.29873	-19.9751	2.86019e-42	6.66997e-39	Down
351	SCD	1.60546	11.0482	13.8283	1.05529e-27	1.04166e-25	Up
352	SCG2	-1.03217	8.02603	-9.47788	1.13406e-16	1.82704e-15	Down
353	SCGB2A1	-1.61573	8.05494	-9.38434	1.94423e-16	3.06089e-15	Down
354	SCGN	-1.32144	7.33011	-18.6276	3.04841e-39	4.06222e-36	Down
355	SCIN	-1.25399	7.90561	-12.1095	2.36085e-23	1.0339e-21	Down
356	SCNN1B	-1.93337	8.05614	-15.055	9.41737e-31	1.67324e-28	Down
357	SDCBP2	-1.00772	8.00443	-11.9456	6.17485e-23	2.51524e-21	Down
358	SELENBP1	-1.8475	9.65682	-10.7603	6.48512e-20	1.69449e-18	Down
359	SELENOP	-1.47413	9.27208	-10.8595	3.6268e-20	9.89289e-19	Down
360	SEMA6A	-1.69486	9.44679	-13.3672	1.52524e-26	1.2077e-24	Down
361	SERPINB5	1.32818	7.94777	7.58085	4.81356e-12	4.31325e-11	Up
362	SERPINE1	1.01814	7.60057	8.2843	1.00275e-13	1.11155e-12	Up
363	SERPINH1	1.10295	9.12723	11.6092	4.44906e-22	1.58098e-20	Up
364	SFRP1	-1.6705	8.16244	-11.1696	5.87749e-21	1.8124e-19	Down
365	SFTPD	-1.68676	7.79502	-14.8574	2.89143e-30	4.61047e-28	Down
366	SGK1	-1.68829	10.8571	-11.5245	7.31532e-22	2.49496e-20	Down
367	SHMT2	1.00833	10.1843	14.344	5.42696e-29	6.88744e-27	Up
368	SI	-2.00379	8.28106	-10.8568	3.68367e-20	1.00325e-18	Down
369	SLC16A9	-1.63233	8.63103	-10.9536	2.08856e-20	5.87695e-19	Down
370	SLC17A4	-1.20223	7.4453	-15.1236	6.38459e-31	1.1758e-28	Down
371	SLC22A18AS	-1.27707	8.47339	-12.4448	3.31011e-24	1.66451e-22	Down
372	SLC22A23	-1.23155	8.71063	-14.8349	3.28691e-30	5.15299e-28	Down
373	SLC25A23	-1.05065	10.243	-13.263	2.79498e-26	2.10255e-24	Down
374	SLC25A34	-1.16858	7.35722	-15.4183	1.20864e-31	2.59178e-29	Down
375	SLC26A2	-2.33636	9.48869	-13.6586	2.81585e-27	2.55012e-25	Down
376	SLC26A3	-3.31496	11.996	-11.4642	1.04265e-21	3.48595e-20	Down
377	SLC2A1	1.11637	9.49921	8.20642	1.54783e-13	1.68967e-12	Up
378	SLC35D3	1.04372	7.13071	6.82781	2.61882e-10	1.85414e-09	Up
379	SLC39A5	-1.00918	9.59295	-5.85669	3.37926e-08	1.78543e-07	Down
380	SLC4A4	-2.55802	8.41838	-18.1639	3.53847e-38	3.47441e-35	Down
381	SLC51A	-1.04871	7.64253	-5.04069	1.45271e-06	6.0944e-06	Down
382	SLC51B	-1.567	7.82978	-13.4856	7.67355e-27	6.39097e-25	Down
383	SLC5A6	1.17722	8.85067	13.326	1.93787e-26	1.49392e-24	Up
384	SLC7A5	1.89827	8.61589	15.8794	9.10298e-33	2.49743e-30	Up
385	SLC9A2	-1.60982	8.63998	-12.1047	2.42823e-23	1.06092e-21	Down
386	SLCO2A1	-1.18345	9.29578	-10.7591	6.5316e-20	1.70425e-18	Down
387	SMIM14	-1.12231	10.8898	-16.9911	1.96393e-35	1.01775e-32	Down
388	SMPDL3A	-1.54819	8.92034	-13.9038	6.82678e-28	7.07558e-26	Down
389	SNTB1	1.1527	8.06968	13.9063	6.72963e-28	7.01385e-26	Up
390	SOSTDC1	-1.15237	7.9419	-12.1365	2.01555e-23	8.91044e-22	Down
391	SOX4	1.12591	9.77133	13.6907	2.33828e-27	2.1703e-25	Up
392	SOX9	1.24089	9.2267	10.7224	8.10007e-20	2.07291e-18	Up
393	SPARCL1	-1.12791	10.7276	-6.41964	2.1125e-09	1.3283e-08	Down
394	SPDEF	-1.12088	8.19119	-8.35274	6.84025e-14	7.72925e-13	Down
395	SPON1	-1.29694	9.55927	-8.14226	2.21126e-13	2.3668e-12	Down
396	SPP1	2.59707	8.63339	11.0077	1.52063e-20	4.39146e-19	Up
397	SRPX	-1.52425	8.74641	-10.6254	1.42881e-19	3.52592e-18	Down
398	SRPX2	1.32273	7.54557	11.6264	4.02352e-22	1.43524e-20	Up
399	SST	-2.09178	7.81384	-13.2158	3.67792e-26	2.63905e-24	Down
400	ST6GALNAC1	-1.56123	9.52535	-9.52373	8.704e-17	1.43194e-15	Down
401	ST6GALNAC6	-1.61997	8.82654	-11.663	3.24362e-22	1.18421e-20	Down
402	STAB1	-1.01181	8.13765	-13.1013	7.15807e-26	4.78642e-24	Down
403	STC1	1.19179	7.70996	11.4281	1.28906e-21	4.25642e-20	Up
404	STC2	1.50523	7.65558	11.8645	9.93793e-23	3.9197e-21	Up
405	STMN2	-1.59784	7.97458	-18.2209	2.61516e-38	2.71046e-35	Down
406	SULF1	2.06761	9.59492	11.1825	5.45063e-21	1.68915e-19	Up
407	SULT1B1	-1.02075	7.75983	-9.90714	9.44483e-18	1.82028e-16	Down
408	TACSTD2	1.92927	8.05472	10.3038	9.37048e-19	2.0762e-17	Up
409	TCEA3	-1.3432	10.9545	-10.4545	3.88575e-19	9.06156e-18	Down
410	TCN1	1.18463	7.08224	5.86914	3.18286e-08	1.68596e-07	Up
411	TDP2	-1.08948	8.5457	-8.91601	2.84199e-15	3.83094e-14	Down
412	TENT5C	-1.42404	9.62941	-11.9234	7.0338e-23	2.84032e-21	Down
413	TESC	1.7665	8.06727	11.5715	5.55302e-22	1.93639e-20	Up
414	TGFBI	1.55663	11.9696	15.6572	3.1558e-32	7.74667e-30	Up
415	TGFBR3	-1.12966	9.42618	-8.32756	7.87495e-14	8.83966e-13	Down
416	THBS2	2.06757	9.15838	9.31901	2.83133e-16	4.36179e-15	Up
417	THY1	1.45617	9.33665	10.6043	1.61696e-19	3.96399e-18	Up
418	TIMP1	1.77875	11.8554	14.2636	8.60853e-29	1.04286e-26	Up
419	TMEM100	-1.16614	7.56149	-16.3876	5.40488e-34	1.97713e-31	Down
420	TMEM158	1.48908	9.82903	11.268	3.29903e-21	1.05029e-19	Up
421	TMEM171	-1.34	8.46304	-11.1029	8.69735e-21	2.62129e-19	Down
422	TMEM253	-1.10151	7.67627	-13.2745	2.61336e-26	1.97388e-24	Down
423	TMIGD1	-3.44499	8.84197	-21.6378	7.2023e-46	3.35915e-42	Down
424	TMPRSS2	-1.03547	10.6931	-6.85045	2.3284e-10	1.65607e-09	Down
425	TNFRSF12A	1.68343	8.46831	15.6612	3.08659e-32	7.67778e-30	Up
426	TNFRSF17	-1.67667	8.14536	-11.8291	1.22385e-22	4.7468e-21	Down
427	TNFRSF6B	1.38633	7.53028	11.1295	7.43772e-21	2.26729e-19	Up
428	TOMM34	1.45339	9.39486	15.7095	2.35417e-32	6.01636e-30	Up
429	TOP2A	1.23193	9.81614	10.3785	6.05794e-19	1.36824e-17	Up
430	TP53INP2	-1.29915	8.66777	-15.4099	1.26727e-31	2.68661e-29	Down
431	TPSG1	-1.39657	8.21043	-10.046	4.21082e-18	8.60429e-17	Down
432	TPX2	1.35711	8.12757	16.0739	3.07791e-33	9.57024e-31	Up
433	TRIB3	2.02585	8.13529	17.0371	1.5284e-35	8.14681e-33	Up
434	TRIP13	1.40535	8.18921	16.5105	2.74269e-34	1.08867e-31	Up
435	TRPM6	-2.4073	8.50168	-14.8601	2.84696e-30	4.5787e-28	Down
436	TSPAN1	-1.47878	9.30846	-10.9066	2.75153e-20	7.61654e-19	Down
437	TSPAN7	-1.95796	9.33318	-16.776	6.37009e-35	2.97101e-32	Down
438	TUBAL3	-1.46076	8.41686	-11.7305	2.18299e-22	8.22745e-21	Down
439	TUBB3	1.07103	7.74663	9.09085	1.04777e-15	1.49443e-14	Up
440	UBD	2.06331	8.64895	10.6678	1.11495e-19	2.78454e-18	Up
441	UBE2C	1.05446	8.1766	15.5974	4.41421e-32	1.02939e-29	Up
442	UBE2T	1.06157	8.71401	12.0173	4.05415e-23	1.71896e-21	Up
443	UGDH	-1.13419	10.499	-9.87941	1.10955e-17	2.10792e-16	Down
444	UGT1A10	-1.06843	7.47247	-10.546	2.27497e-19	5.42042e-18	Down
445	UGT2A3	-1.20084	7.73693	-11.7359	2.11476e-22	7.98642e-21	Down
446	UGT2B10	-1.12915	7.43979	-8.34619	7.09569e-14	7.99862e-13	Down
447	UGT2B11	-1.35208	8.23993	-9.30621	3.04754e-16	4.63744e-15	Down
448	UGT2B17	-2.10472	8.91006	-9.70206	3.10364e-17	5.44186e-16	Down
449	UGT2B7	-1.73687	9.21504	-9.60229	5.5283e-17	9.39307e-16	Down
450	VIP	-1.74994	8.85391	-9.23401	4.61349e-16	6.91319e-15	Down
451	VIPR1	-1.50035	9.167	-12.3342	6.32555e-24	3.03366e-22	Down
452	VSIG2	-2.73922	9.53881	-12.9369	1.86675e-25	1.16475e-23	Down
453	VSNL1	1.11304	7.47073	11.6807	2.92415e-22	1.0824e-20	Up
454	WDR72	1.07978	7.51889	6.18132	6.94198e-09	4.05986e-08	Up
455	WNT2	1.02761	7.04487	13.7415	1.7435e-27	1.65953e-25	Up
456	ZBTB7C	-1.30534	7.77502	-14.9039	2.21947e-30	3.66428e-28	Down
457	ZG16	-3.19837	9.51277	-16.5119	2.72101e-34	1.08867e-31	Down
458	ZNF91	-1.0643	9.3414	-9.82744	1.50034e-17	2.79344e-16	Down
459	ZZEF1	-1.18619	8.80364	-16.539	2.34435e-34	9.71914e-32	Down
Symbol:name or symbol of the gene; logFC: Indicates the expression change of the gene in CRC tissues compared to normal tissues, using a log2 transformation; AveExpr:Represents the average expression level of the gene across all samples; t :The t-value from the statistical test；; p-value: Represents the p-value from the statistical test, assessing the significance of the gene’s differential expre…
