# Supplementary material for: A Machine Learning-Based Hypoxia-Related Gene Signatures to Facilitate Prediction of Cetuximab Response in Patients with Colorectal Cancer
Source: Int J Med Sci. 2025 Aug 11;22(14):3749–62. doi: 10.7150/ijms.114833 (PMC12434828; doi:10.7150/ijms.114833)
Supplement: Supplementary file 3 — Supplementary table 2. [file ijmsv22p3749s3.xlsx]

## Sheet: Deg_result
	logFC	AveExpr	t	P.Value	adj.P.Val	B
ABCA8	-2.00824	7.34413809034135	-44.573	5.59878940185481e-83	1.04490206606816e-78	178.490806358002
OTOP2	-2.43034	6.9126806105901	-43.7611	5.79183598219402e-82	5.40465174678435e-78	176.206145923672
BEST4	-3.74475	8.33631880794327	-41.7618	2.15168152572482e-79	1.33856107715341e-75	170.41023494524
CA7	-1.62734	6.78201739870777	-39.5941	1.74160499009533e-76	8.12589348253727e-73	163.836123757139
GUCA2B	-4.3994	8.13405898739373	-39.0616	9.45828860030397e-76	3.53040080294946e-72	162.172499608731
ADHFE1	-1.19926	7.26497788517183	-36.8708	1.23123120500874e-72	3.82974466317968e-69	155.111636218697
SCARA5	-3.81542	7.77421443464662	-35.783	4.94076572330283e-71	1.31727872420001e-67	151.470552040508
ABCA9	-0.891898	7.09618378690241	-34.5775	3.29131553420649e-69	7.67822772686196e-66	147.325088896628
TMIGD1	-3.64875	8.09472305114387	-33.8931	3.76153566437232e-68	7.80017112268672e-65	144.917892702625
AMPD1	-2.51724	7.23144736438455	-33.5748	1.18363350392257e-67	2.20901520837069e-64	143.784647935338
ADH1B	-1.88756	7.09991484011392	-32.8686	1.55301272642318e-66	2.63489786483962e-63	141.238723727926
CWH43	-3.38177	7.64644088971968	-31.7065	1.18055969421434e-64	1.83606546442686e-61	136.951876569607
RERGL	-2.89643	7.46926488490246	-31.6762	1.32355593467684e-64	1.90011726222107e-61	136.838651461133
P2RX1	-1.06047	7.17102476781898	-30.4048	1.74741701225588e-62	2.32943169283796e-59	132.000428390924
BDKRB2	-2.49081	8.33440547758332	-30.0254	7.72992761207718e-62	9.61757593494642e-59	130.526138257326
MAMDC2	-2.97508	7.48907275107621	-29.9867	9.00029745394625e-62	1.04982844614374e-58	130.375252333225
OR2A14	-2.18977	7.57931127756589	-29.7249	2.53399522612581e-61	2.781879582658e-58	129.348664231241
GFRA2	-1.46195	7.86381062481185	-29.4251	8.35832373558382e-61	8.66618865984449e-58	128.16479363125
ABI3BP	-2.58186	7.98918466246022	-29.3451	1.15112499246924e-60	1.13070767023439e-57	127.847253369944
CLEC3B	-2.46902	8.08523090237776	-28.9581	5.46074221782702e-60	5.09569160056528e-57	126.302430272091
MAL	-1.81866	7.27954689891637	-28.5523	2.84071286918036e-59	2.524582108453e-56	124.665633977073
SFTPD	-2.67728	7.65036959824655	-28.4701	3.97461631942018e-59	3.3717392895154e-56	124.332199068624
IQCF6	-2.83471	7.59996701040239	-28.457	4.19443531124944e-59	3.40351070494993e-56	124.27875753045
SCGN	-1.86669	6.94218650142235	-28.1393	1.54798865030099e-58	1.20375467419031e-55	122.982257361338
SLC25A34	-2.56739	7.78724508793513	-28.033	2.40163112551047e-58	1.79286566781608e-55	122.546122700784
LILRB5	-1.40931	7.55294183267383	-27.9845	2.9353589175807e-58	2.10702321072341e-55	122.346827192832
SLC17A1	-1.50727	7.11733125205046	-27.9081	4.02983946529533e-58	2.78551459040025e-55	122.032105469354
CDH3	3.88767938316059	9.6765356687479	27.8737048988541	4.64880413583264e-58	3.09859398525159e-55	121.890197246758
FAM90A10P	-1.29175	7.06005339496776	-27.7587	7.50228043572e-58	4.82810550937388e-55	121.414842307628
SAGE1	-1.14974	6.84213190493067	-27.4999	2.21329969964609e-57	1.37689374314983e-54	120.340170467724
SCN9A	-0.871807	6.99370380659551	-27.4257	3.02213274026195e-57	1.8194213977906e-54	120.03072737444
ACSM5	-0.486154	6.95586720233961	-27.3762	3.72030428680181e-57	2.1697512157682e-54	119.824234124965
SLC4A4	-2.98514	7.9045266925454	-27.1908	8.13005842999355e-57	4.4983430844061e-54	119.04748576001
TEX11	-1.54019	7.27770833361037	-27.189	8.19502035416639e-57	4.4983430844061e-54	119.039577726424
TNFRSF13B	-2.09679	7.33017062047658	-27.1752	8.68671416128013e-57	4.63200418262775e-54	118.981679480156
PYY	-3.67655	7.70300327322628	-27.0261	1.63395081450086e-56	8.47067334750821e-54	118.353864014077
SLC17A8	-0.828689	6.5809819817428	-26.8706	3.16459327281452e-56	1.59623795271723e-53	117.696934029413
GREM2	-1.71062	7.26285630656439	-26.7751	4.75682142047658e-56	2.33622521500933e-53	117.291869549761
ABCA6	-0.843061	7.09666354755707	-26.6837	7.03304421943766e-56	3.36558216070167e-53	116.90319566478
ASPA	-0.995743	6.92988616926123	-26.2313	4.9361259761652e-55	2.30307297732928e-52	114.966100613038
PTGDR	-2.19221	7.4589996149855	-26.1224	7.9165572739015e-55	3.60357825372741e-52	114.496417616808
CA1	-7.44972	9.22520265399986	-25.8086	3.11060782794949e-54	1.35166910809419e-51	113.135592072766
GNG7	-2.03505	7.96567127331522	-25.8084	3.11427807148101e-54	1.35166910809419e-51	113.134419310327
TNFRSF17	-3.38966	7.74665835783666	-25.636	6.63664049290995e-54	2.81499139816315e-51	112.381912163026
GCG	-4.32722	8.06374715255506	-25.614	7.30987604369378e-54	3.0316492578546e-51	112.285809817697
CD160	-1.50935	6.84486770154415	-25.5416	1.00582702385049e-53	4.08081516220038e-51	111.968343286471
NPY	-1.71156	6.96099944729115	-25.4469	1.52787704352828e-53	6.06697218369538e-51	111.552483152211
CHAD	-1.05418	6.85698277598689	-25.271	3.32968662822652e-53	1.29462378213732e-50	110.777537682372
TMEM100	-1.61545	7.41272551828376	-25.0219	1.01027645672119e-52	3.84791622689543e-50	109.673244004047
ELANE	-1.1219	7.01166882068796	-24.9033	1.71791693500879e-52	6.4122967516138e-50	109.144995432574
MYOT	-1.62715	7.06315603994357	-24.7798	2.99058035910181e-52	1.09437649493955e-49	108.593358658388
DNASE1L3	-3.41759	7.95244050061785	-24.7561	3.32651073314876e-52	1.19389749639914e-49	108.487419752994
GSTM5	-0.933859	7.03947398101883	-24.6905	4.47047360828572e-52	1.5741971500271e-49	108.193278825287
SFRP1	-2.82414	7.6775598021672	-24.4664	1.2312889809376e-51	4.25547152800712e-49	107.184944234119
ZNF536	-0.510568	6.89572862904027	-24.2002	4.13273800611306e-51	1.40235071651069e-48	105.979659622424
VSTM2A	-0.533627	6.66749728176177	-24.1327	5.6252951347139e-51	1.87473005534224e-48	105.672722804605
KLHL6	-1.57367	7.39378817396075	-24.1262	5.79600110957397e-51	1.89773278435051e-48	105.642962802215
FAM135B	-0.486658	6.66716927346776	-24.1193	5.98080726056583e-51	1.9244794121369e-48	105.611716881105
ADAM28	-0.755981	6.79486331543106	-24.0992	6.55780509813586e-51	2.07437824655101e-48	105.520030764217
CD36	-1.69094	7.23958974187803	-23.7661	3.03201378830927e-50	9.43107888853598e-48	103.995618017124
PDE7B	-1.78178	7.32501034320743	-23.5814	7.12675927727546e-50	2.18043784248839e-47	103.144636445504
IL16	-0.816532	6.87660859687595	-23.4179	1.52423666312184e-49	4.58819820061984e-47	102.387591287786
ECRG4	-1.84945	7.20061929953227	-23.281	2.8880215627298e-49	8.55542006749623e-47	101.751135524755
CLDN8	-4.51695	8.14933404190271	-23.2529	3.29315721273349e-49	9.60315516581954e-47	101.620393676109
TKTL1	-2.26317	7.87239953631446	-23.0308	9.33786874518199e-49	2.68111760602048e-46	100.582331084602
SLC17A4	-2.54164	7.98632304540676	-22.9488	1.37397602790937e-48	3.8852294861928e-46	100.19763132655
PLAC9	-2.36164	7.73582881891141	-22.8759	1.93764348988788e-48	5.39734932116083e-46	99.8552040658518
MT1M	-3.75654	8.06588835610162	-22.8539	2.1500511398064e-48	5.90094182679512e-46	99.7515870252299
PKIB	-1.81294	7.68000340618951	-22.6607	5.37270443178254e-48	1.45319975087475e-45	98.8392401346962
BEST2	-3.47493	7.93467472961192	-22.6226	6.43821174596509e-48	1.71651922592781e-45	98.6590008441696
PI16	-2.08614	7.47088407308059	-22.5782	7.95390158933577e-48	2.09075585016582e-45	98.4483797776958
SULT1A2	-1.14963	7.79168606902653	-22.4676	1.34721333126748e-47	3.49208922242292e-45	97.9233708871134
ENPP6	-0.886435	6.79425119374849	-22.3881	1.96994787836164e-47	5.0363201717621e-45	97.544792869317
SLC45A2	-0.463608	6.95132372485235	-22.3116	2.84122987490733e-47	7.1656585345129e-45	97.179890440342
ETV4	2.55950214942479	8.78248823929168	22.2831353380341	3.25750998605068e-47	8.10598784928852e-45	97.0436567098897
C2ORF88	-1.72938	7.76731967564172	-22.2107	4.61202763122602e-47	1.13255620633646e-44	96.6971964078349
GLTP	-1.35038	11.8114400692444	-22.1524	6.10546932047441e-47	1.47982303802616e-44	96.4176746057282
CLECL1	-1.15841	7.07857178827702	-22.1107	7.46182244690005e-47	1.78538451700635e-44	96.2177674535704
SLC30A10	-1.15927	7.08188605940561	-22.091	8.20576442512545e-47	1.93853394260907e-44	96.1230641460354
CCL14	-1.17265	7.94746599865612	-22.0795	8.67417762298625e-47	2.0235772122224e-44	96.0677451655463
LY9	-0.617816	6.84016832297005	-22.0714	9.02055963854603e-47	2.07840375968129e-44	96.0287264413819
BMP5	-1.52221	7.44935484073551	-22.0025	1.25772472105385e-46	2.86255078890585e-44	95.6975018551019
RNF14	-1.20796	9.08442819846755	-21.9715	1.46146230507035e-46	3.28617722885878e-44	95.5478886331136
NFE2L3	1.2441542057277	8.84112495476814	21.9110721935033	1.95773006405313e-46	4.34965668874089e-44	95.2565472089353
CADM3	-0.663466	6.86904450729564	-21.871	2.37717999944074e-46	5.21944827406617e-44	95.0630822678279
CCL15	-0.441316	7.16555086390392	-21.6859	5.84436332023107e-46	1.26829479820317e-43	94.1665545490219
AQP8	-6.13145	9.46672364543267	-21.5657	1.0505043515618e-45	2.25351295553999e-43	93.5821175016375
UGP2	-0.932591	8.5324796816192	-21.5325	1.23595118891596e-45	2.62119966349302e-43	93.4200799221633
CLEC10A	-0.750227	6.96923712126317	-21.4978	1.46415787055548e-45	3.07028970091875e-43	93.2511936017022
ESR2	-0.537725	6.75737128771793	-21.4738	1.64675632347549e-45	3.41482369611368e-43	93.1340485621701
FAM107A	-2.64297	7.93476139819193	-21.4258	2.08410137262107e-45	4.27423999090408e-43	92.8992807842502
ARHGAP15	-1.57489	8.72218261590867	-21.3525	2.9860602300121e-45	6.05748283399086e-43	92.5408190695927
ZZEF1	-1.72274	9.8398718793829	-21.3271	3.38262886311174e-45	6.72887478527742e-43	92.4165189258011
SLC9A9	-1.60488	7.39415768420609	-21.3267	3.38913481120976e-45	6.72887478527742e-43	92.4146035577163
RAB27A	-0.707384	7.24299412899928	-21.2893	4.0750511980613e-45	8.00554531678084e-43	92.2308810772584
KCNIP4	-0.271316	6.64941425584585	-21.2585	4.74137685089649e-45	9.21753293419596e-43	92.0799164055155
ADAMDEC1	-4.22591	9.78584233067401	-21.2486	4.97806436000928e-45	9.57789846916013e-43	92.0313567126626
UGT1A8	-1.35065	6.85898494421783	-21.189	6.67955480293312e-45	1.27204623762389e-42	91.7382711658195
APPL2	-1.67886	10.6805666832784	-21.1774	7.07396175276271e-45	1.33354897163445e-42	91.6810814442927
JAML	-1.69312	8.12477579595522	-21.1423	8.41236144461486e-45	1.56999901640847e-42	91.5083408664352
CXCL12	-1.92902	8.01075351950743	-21.0703	1.20036181269668e-44	2.21805470399586e-42	91.153937429958
SST	-2.81495	7.43274956340004	-20.8955	2.85767645113167e-44	5.22870741249709e-42	90.289200398649
CLDN1	3.94721491887638	10.3132696170495	20.8494324415984	3.59267057218582e-44	6.5097097950198e-42	90.0610028786454
PRKCB	-1.03515	7.14339196579115	-20.7222	6.77322617567104e-44	1.21546846265912e-41	89.4288107370947
XKR4	-0.827079	6.82466081457533	-20.6422	1.01055303448669e-43	1.79618583644048e-41	89.0298825597122
LDHD	-1.12257	7.33109986699303	-20.6279	1.08541678946988e-43	1.91105033413927e-41	88.9586252900789
DOCK10	-1.85765	8.90471795041776	-20.6128	1.17046686108954e-43	2.04153486247795e-41	88.8834069081402
PLP1	-0.519869	7.04215575536854	-20.6015	1.23876127867961e-43	2.14064830962941e-41	88.826863001508
SCNN1B	-2.87776	7.78689373983585	-20.5987	1.25586793505052e-43	2.15029938273834e-41	88.8131879428866
PKNOX2	-0.566856	6.89671135953735	-20.5872	1.33083130450153e-43	2.25793678508292e-41	88.7553797803336
MT1H	-2.32497	8.00264474781986	-20.494	2.12308846844653e-43	3.56965766546104e-41	88.2896621735815
ALPI	-0.873617	7.18493957652013	-20.4396	2.79029275068989e-43	4.64957442911834e-41	88.0171705470989
POU2AF1	-2.11076	7.5897564265977	-20.4321	2.89768427952311e-43	4.78579484148139e-41	87.9795129771956
PLPP1	-1.44566	8.54003819337621	-20.4126	3.19747634123915e-43	5.23460534706546e-41	87.8813435875659
RNF112	-0.680906	7.39661048972217	-20.3609	4.14734011620643e-43	6.73059205119658e-41	87.6219763201074
CHGA	-4.45664	8.6769496605933	-20.3441	4.51323701694573e-43	7.26125365924639e-41	87.5376677904186
ZG16	-4.3575	8.8847217025031	-20.3349	4.72799900898664e-43	7.54176457305279e-41	87.4913115162209
PHLPP2	-1.88594	8.50023236707646	-20.3282	4.89070101945673e-43	7.73518246831533e-41	87.4575733006335
RHEX	-1.02535	7.08342894032539	-20.2126	8.76747107808919e-43	1.37501943470906e-40	86.8754937243555
CDKN2B	-1.73514	8.22620411222271	-20.151	1.19753835442263e-42	1.86247152571579e-40	86.5645521040088
GCNT2	-0.607094	6.85019058191641	-20.0876	1.65160434506318e-42	2.54742908197638e-40	86.2439563303062
KRT24	-1.61228	7.2634770698701	-20.0413	2.08827480808396e-42	3.19454694616975e-40	86.0100055642064
HAPLN1	-0.701418	6.9548507815965	-19.9942	2.6531456767736e-42	4.0256632329777e-40	85.7712477545519
CD177	-1.91799	7.18106602105529	-19.9875	2.74508832372131e-42	4.13157930529119e-40	85.7372726730285
CBLN2	-0.856872	6.80261092043735	-19.9475	3.36511144180536e-42	5.02424598707307e-40	85.5341743916901
CD209	-2.41707	7.83179734017132	-19.9397	3.50057504285012e-42	5.18501841465967e-40	85.4948144199388
FCRL2	-0.506172	6.85234282968247	-19.8817	4.70535685136258e-42	6.91465156826613e-40	85.1998328939307
FUCA1	-1.86105	11.3266056694544	-19.8626	5.18688067577604e-42	7.56271516031315e-40	85.1026620071832
IQCN	-1.47056	7.58757	-19.8073	6.87875197323295e-42	9.95179442453074e-40	84.821107309203
COL4A6	-0.352586	6.57628448779395	-19.7724	8.2198777875938e-42	1.18005830115279e-39	84.643459963998
TCF21	-1.35081	7.66254707454335	-19.7438	9.51641824392735e-42	1.35576269989631e-39	84.4973824366134
SLIT3	-1.5961	7.7879999353032	-19.7006	1.18698042764352e-41	1.67822846372054e-39	84.2769827449162
UTP4	1.17426808541966	11.3270297295806	19.6543460463858	1.50456443285444e-41	2.1112545872453e-39	84.0405104721139
RCSD1	-1.09101	7.6918029462882	-19.6255	1.74443689504122e-41	2.42958401284733e-39	83.8929663787686
UGT2A3	-1.91795	7.84055282658887	-19.6203	1.79138319741942e-41	2.4764877491436e-39	83.8664789794267
TTLL6	-1.38486	7.50224107935272	-19.6102	1.88675680484227e-41	2.58915751829201e-39	83.8147420244619
PDGFD	-1.46129	7.87501015573795	-19.6008	1.9806099703941e-41	2.69811123193176e-39	83.7663221512836
SV2B	-0.790967	7.45480082500234	-19.5903	2.08981018599072e-41	2.82624112327136e-39	83.7127924819337
CCL23	-1.81368	7.18493326515694	-19.5551	2.50426121377268e-41	3.36237604551363e-39	83.5323383464125
EDIL3	-1.0162	7.09054538742033	-19.4441	4.43445504900073e-41	5.91144532710719e-39	82.9623882950911
ETFDH	-1.71116	9.51872503784825	-19.3881	5.91755306014349e-41	7.83257395471334e-39	82.6746007829472
MS4A12	-5.57421	9.15612803798271	-19.3325	7.885641397002e-41	1.03640651684682e-38	82.3882030102561
LYVE1	-2.11951	7.28678611668885	-19.3237	8.25591866144292e-41	1.0774839858637e-38	82.342431313959
TNFRSF12A	2.33522412759912	9.51488223816532	19.3091308040618	8.90029729446637e-41	1.1535156139349e-38	82.2674652601233
RCAN2	-0.984465	7.81072772960164	-19.2995	9.35303531057555e-41	1.20383240000877e-38	82.2179731469421
CCN5	-1.19066	7.05495973892866	-19.2924	9.70538897020416e-41	1.24062790651315e-38	82.1810852069217
PTGDR2	-0.967138	6.5768315943486	-19.2645	1.12121960020117e-40	1.42349125160234e-38	82.0371244270596
PNOC	-0.944838	6.95043910950257	-19.2388	1.28097176732104e-40	1.61001204042475e-38	81.9042537971987
PLCD1	-1.4966	8.22814605376951	-19.2381	1.28538709759035e-40	1.61001204042475e-38	81.9008214109048
UGT1A10	-2.36877	7.77003189015863	-19.2335	1.31639822418825e-40	1.63786267053502e-38	81.8770411353488
SPPL2A	-1.71802	10.5952312934657	-19.192	1.63223830953806e-40	2.01738169343767e-38	81.6625209362121
GNG2	-1.37366	7.34847868212114	-19.1448	2.08547339532486e-40	2.56060460374657e-38	81.4180814001484
TRIP13	2.03345056624275	9.9832797943488	19.1194997526114	2.3782055946749e-40	2.90094451068089e-38	81.2870535711937
PTH1R	-0.359568	6.83649120734066	-19.0947	2.70498941717599e-40	3.2639991736577e-38	81.1586171442849
MIER3	-1.38708	7.39846407505297	-19.0943	2.71081751013741e-40	3.2639991736577e-38	81.1564701545607
COL4A5	-1.40399	7.26890111700091	-19.0884	2.79477580457633e-40	3.34351928466719e-38	81.1260430936309
STOX2	-1.39416	7.64690226834613	-19.0567	3.2968945098185e-40	3.91910460106641e-38	80.961217193656
FOXQ1	4.25317048279083	10.6981444726839	19.0499329101768	3.41453968239093e-40	4.03326291724443e-38	80.9262
RETSAT	-1.75001	10.6522078616253	-19.0064	4.2830605397567e-40	5.02734332411819e-38	80.7001661213631
IL18RAP	-1.47919	7.8112235599989	-18.9859	4.76667527947337e-40	5.56002879630071e-38	80.5934438590544
IL10RA	-1.57938	7.94956675393339	-18.9573	5.53183987929408e-40	6.41246755697301e-38	80.4449318861282
PKHD1L1	-0.551595	7.02716475240456	-18.949	5.77723193990349e-40	6.65558516632215e-38	80.4016322867207
S100A11	1.81740207826004	11.6724937935412	18.9239814446928	6.58270805104959e-40	7.53699879489193e-38	80.271424726116
CCT3	1.02188076168717	11.2327772365521	18.9177688884901	6.79967561777664e-40	7.73794793015642e-38	80.2390739245898
KLRB1	-2.55096	9.11804500718637	-18.8814	8.2205624638188e-40	9.29820347043941e-38	80.0497649831521
MAPK10	-0.385259	6.9088681312379	-18.7523	1.61564882777892e-39	1.81643699233963e-37	79.3756877013335
IL11RA	-0.782694	7.58924	-18.75	1.63516546368026e-39	1.8273708412374e-37	79.3637086768844
STAB1	-1.34204	7.95583	-18.7319	1.79840076122725e-39	1.99783055992763e-37	79.2687792993842
CDH19	-0.50612	6.88362433051155	-18.6782	2.38361788106946e-39	2.6322757700828e-37	78.9877197603398
MTM1	-1.53113	9.09931263390083	-18.6519	2.73673015913266e-39	3.00444676234664e-37	78.8498987776671
CA4	-5.66557	10.1159635698105	-18.6414	2.89105639751106e-39	3.1553090963011e-37	78.7951688376986
NUTF2	1.09029852914597	10.3383601324901	18.6110373195666	3.39194543020251e-39	3.68045799789939e-37	78.6357598289531
IL1RAPL1	-0.646041	6.99112934385835	-18.5943	3.70312716174767e-39	3.99488220923103e-37	78.5481900647525
C7	-1.40157	7.04957563070145	-18.5649	4.32425776534895e-39	4.63813923417859e-37	78.3934872262709
ALKAL2	-1.99154	7.79352884055123	-18.5423	4.869505292967e-39	5.19311870186532e-37	78.2750104286797
TRPM6	-3.04867	8.39309761396943	-18.5198	5.48423414110665e-39	5.81546941906099e-37	78.1564000851911
SLC6A16	-0.533508	7.09238484788155	-18.503	5.98976793592627e-39	6.31565192023684e-37	78.068428283292
LGI1	-0.486109	6.79814339524699	-18.4754	6.93045827780572e-39	7.2664686988027e-37	77.9228908299476
BCL2	-0.798362	7.60388298146592	-18.3775	1.16249850598938e-38	1.21205081660781e-36	77.4068439527789
PMP2	-0.587103	6.84191731762122	-18.3733	1.18823674189529e-38	1.23200346188843e-36	77.3849949372037
BCHE	-0.880411	7.04291668956861	-18.3141	1.62559357013618e-38	1.67615761322936e-36	77.0723043564067
NR3C2	-1.98951	8.79324000863502	-18.3038	1.71654722550251e-38	1.76021543239304e-36	77.0179858273993
CHL1	-0.428638	6.80081065480628	-18.2958	1.79123694078494e-38	1.82676803420051e-36	76.9754906428925
LAX1	-1.28686	7.59162970805479	-18.2467	2.32382613948311e-38	2.35704169788985e-36	76.7157695939948
GUCA2A	-5.06116	10.8890784525146	-18.1883	3.1680541171049e-38	3.19596724256912e-36	76.4065633195322
GAB3	-0.721305	7.11855029523359	-18.1369	4.16349753469101e-38	4.17759970376013e-36	76.1339364172717
SLAMF7	-0.798164	7.6070716903751	-18.1134	4.71592710904457e-38	4.70659613027266e-36	76.009624100355
SPINK2	-1.15991	7.15000189524211	-18.0636	6.15030772979957e-38	6.10548899793879e-36	75.7446576929538
P2RY8	-1.55539	8.03007919181616	-18.0346	7.17639988764462e-38	7.07188112026543e-36	75.5907037724974
NXPE1	-2.65457	8.04864910088487	-18.0339	7.20296585484333e-38	7.07188112026543e-36	75.5870169316543
DUSP26	-0.711762	7.03221558681394	-18.033	7.23747143530353e-38	7.07188112026543e-36	75.5822484746071
DKC1	1.23392165075523	12.4371563673942	18.0219057288841	7.67871908462993e-38	7.46395491023168e-36	75.5231984976408
BOP1	1.76248648230175	11.4956562486663	18.0179604826535	7.84196028005005e-38	7.58313495888985e-36	75.5022088979518
CCDC65	-0.492299	6.70987392460901	-18.0162	7.91562789638385e-38	7.58549084759517e-36	75.4928793767316
STMN2	-2.55083	8.24979113668254	-18.016	7.92568566297518e-38	7.58549084759517e-36	75.4916123673847
MEI1	-0.417531	6.8353323045908	-18.0121	8.09267876696402e-38	7.70579917489028e-36	75.4708074661265
HEPACAM2	-2.52572	7.81379222170272	-17.9766	9.77576397676727e-38	9.26117173088363e-36	75.282277743153
SCN4B	-0.698153	7.12524824181622	-17.971	1.00763035148844e-37	9.49767941910547e-36	75.2520641989365
SOX10	-1.11274	6.8010022468783	-17.9139	1.36676838084391e-37	1.27787984262913e-35	74.947886114951
TDRD10	-0.439026	6.7875083430932	-17.9135	1.36942596863219e-37	1.27787984262913e-35	74.9459478287556
FHL1	-2.3589	8.82999141040722	-17.9033	1.44652555689765e-37	1.34310977454631e-35	74.8912949657357
SLC51B	-3.19748	8.60579902088235	-17.8871	1.5775942217797e-37	1.45755648322151e-35	74.8047482719212
NAAA	-1.61612	9.08688	-17.8641	1.78383507831865e-37	1.63998591461384e-35	74.6821522359442
ABHD3	-2.05435	9.63395770180754	-17.819	2.27124840315074e-37	2.07785828176481e-35	74.4411147498215
NLGN4X	-0.503124	6.85542528025567	-17.8166	2.30085730313306e-37	2.09467804138402e-35	74.4281907771694
TRAF3IP3	-1.11855	7.37575575398486	-17.7918	2.62707334799858e-37	2.38005193658725e-35	74.2958903633746
GTF2IRD1	0.939678292009632	8.33240792897011	17.7862934382057	2.70609190150972e-37	2.43979677091188e-35	74.2663196532751
MT1F	-3.08711	11.0737244223076	-17.7845	2.73281015753425e-37	2.45204019086835e-35	74.2565160314294
STAT4	-0.997229	8.01511400942555	-17.7682	2.98229369802768e-37	2.66308838690386e-35	74.1693432960306
CTSG	-3.35563	8.50702141288417	-17.7632	3.06224111402758e-37	2.72145742433794e-35	74.1429463062167
TRIB3	2.81543950564971	9.93057240698749	17.7574054569448	3.15950390529606e-37	2.79458869121044e-35	74.1117460761904
EPB41L3	-2.77902	8.66379983202402	-17.7552	3.19727423358226e-37	2.81465702930876e-35	74.0998881980716
ARHGAP20	-0.693843	7.06243609411712	-17.7049	4.18707025850031e-37	3.66869916593386e-35	73.830768744698
ZNF540	-0.719057	6.81571461527131	-17.6901	4.53417141725761e-37	3.9542636056205e-35	73.7512994658378
SPIB	-1.11485	7.19158481862015	-17.6559	5.45005268694327e-37	4.7308992230894e-35	73.5677127899832
EDNRB	-0.444679	6.90262890647827	-17.6385	5.98312902291367e-37	5.16958967382582e-35	73.4745950122243
UBE2C	1.36081240430111	9.24785037420479	17.6265454440646	6.38157627843777e-37	5.48844968131263e-35	73.4102620291023
SMPDL3A	-1.75399	8.79148155060256	-17.6239	6.47445055148589e-37	5.54278305698996e-35	73.3958444315773
PLCE1	-1.91725	9.13112608140275	-17.597	7.48169817053702e-37	6.37584168752203e-35	73.2515584863064
METTL26	1.09985174895636	9.12060937332896	17.5628225757533	8.9934579917162e-37	7.62931393179088e-35	73.0679147547384
WSCD1	-1.93143	7.92322527863562	-17.5545	9.40349987901507e-37	7.94106417384879e-35	73.0234255236474
PHYKPL	-1.10922	8.24649982218703	-17.5379	1.02873633954903e-36	8.64833617342502e-35	72.9337830387302
FABP4	-2.06404	7.74145557125402	-17.5357	1.04073850274645e-36	8.71000120033946e-35	72.9222084303291
MS4A2	-1.2655	7.32162166317005	-17.5301	1.07284532286586e-36	8.93862154493103e-35	72.8918895249514
LAMA1	-0.835052	7.02083972789097	-17.4529	1.62718032626823e-36	1.34969184129529e-34	72.4762416897575
VAMP2	-1.10759	8.29460900052874	-17.4488	1.6638008015123e-36	1.37396081232849e-34	72.4540329707702
CLCA4	-5.82113	9.58928515030365	-17.4381	1.76280078230813e-36	1.44930180617695e-34	72.3963563520348
CFD	-3.1539	10.7728883247703	-17.4319	1.82248041776048e-36	1.49179614195894e-34	72.3631324275347
TFAP4	1.3163927360292	8.98949644717706	17.4235185119744	1.90719241370589e-36	1.55432017541454e-34	72.3177949709012
SETBP1	-1.33103	8.35283996195412	-17.3786	2.43161785029643e-36	1.97309930174271e-34	72.0753845865676
ADTRP	-3.84096	8.82463757368046	-17.3665	2.5964980800492e-36	2.09776812415404e-34	72.0099164041103
ANKRD20A1	-1.14105	7.49696187926382	-17.3555	2.75548772689387e-36	2.21662359685433e-34	71.9506110989511
CD1D	-0.750935	7.12827733585383	-17.3447	2.92140400075844e-36	2.34000698996372e-34	71.8922646411041
CHODL	-0.74074	6.88015498233848	-17.3256	3.23941037563778e-36	2.58363742908239e-34	71.7891555299417
MMRN1	-2.13731	7.61302165967798	-17.3149	3.43328334856295e-36	2.72661136741405e-34	71.7311522869022
CELF6	-0.526345	7.2021935001335	-17.2958	3.80762418073199e-36	3.01108856292378e-34	71.6278817925066
OGN	-0.845131	6.86990768607807	-17.2946	3.83216169914348e-36	3.01770606713565e-34	71.6214716727019
PRDX6	-1.31565	12.4979862503943	-17.2765	4.22776684461378e-36	3.31489933008838e-34	71.5234334248434
MAF	-0.791644	7.50888799934545	-17.2757	4.24508889187764e-36	3.31489933008838e-34	71.5193531806682
PLCL2	-2.11859	8.80152423582215	-17.2345	5.30877171238277e-36	4.12823360284165e-34	71.2962249333986
EVI2B	-1.08043	7.78988294671851	-17.2132	5.95912343736776e-36	4.61473529923628e-34	71.1809042824618
BMP6	-1.44555	7.45308451661986	-17.2107	6.04215551859096e-36	4.65970034890343e-34	71.1670958457541
DCANP1	-0.692194	7.25572540393209	-17.1976	6.48778643570663e-36	4.98278017488037e-34	71.0960842915898
RNASEH2A	1.43023277050919	9.44903548412726	17.1383501831537	8.95077352707599e-36	6.84624124327128e-34	70.7749384770098
CD163L1	-2.71403	8.64321176686708	-17.1008	1.09805919390035e-35	8.36452193296419e-34	70.5709753625655
MZB1	-1.75897	8.29859956272705	-17.0814	1.22006079770873e-35	9.25609539334879e-34	70.4658383658266
METTL1	0.537892995560329	8.47860795486999	17.0770574504413	1.24948690941327e-35	9.3951020144656e-34	70.4420556755914
SEMA6D	-0.546157	6.91190149773731	-17.0766	1.25283347906462e-35	9.3951020144656e-34	70.4393864684561
RPL10L	-1.20809	7.2772721786608	-17.0765	1.25348572126771e-35	9.3951020144656e-34	70.4388670736514
PLPP3	-1.1318	8.23946400138957	-17.048	1.46396258993671e-35	1.09287735263956e-33	70.2839713390292
CD79A	-1.30342	7.8165911523057	-17.0459	1.4808394685219e-35	1.10107199207268e-33	70.2725328928142
CPT2	-1.15366	10.0094310299601	-17.0256	1.65350187878279e-35	1.22457561760807e-33	70.1624757865752
CNTN3	-1.37992	7.12078596242052	-17.0233	1.67497656168334e-35	1.23557658382198e-33	70.1495988020311
CASD1	-1.23329	8.32773360227789	-17	1.90170776682253e-35	1.39309719395777e-33	70.0229091742261
CDK4	1.30428444796095	11.8178605712069	16.9998302732983	1.9034441647068e-35	1.39309719395777e-33	70.0219984112965
CCDC68	-0.97467	7.64114120944381	-16.9756	2.17285127657965e-35	1.58405950682836e-33	69.8898976062032
NME1	1.13264630216886	9.8377672958764	16.9719470759813	2.21625093830334e-35	1.60941211134456e-33	69.870161846949
PPP1R16B	-1.3115	7.80231236776666	-16.9712	2.22570250692126e-35	1.61001108087874e-33	69.8659150679695
DPEP2	-1.00499	7.5114116257388	-16.967	2.27676142108326e-35	1.64058681087555e-33	69.8432806592284
CES3	-0.841927	7.30128047412766	-16.9637	2.31892517674035e-35	1.66423266660602e-33	69.8249688856882
RDH5	-1.89614	8.96982100670176	-16.963	2.32741105923041e-35	1.66423266660602e-33	69.8213237283935
HIGD1A	-1.49886	11.5144873317958	-16.9553	2.42768401080542e-35	1.72930788907105e-33	69.7792298886518
DUSP14	1.71008910649164	9.21041398090363	16.9520075674462	2.47113679060038e-35	1.7535675255884e-33	69.7615260615588
FGL2	-2.55876	9.20559970158608	-16.9095	3.11657100565939e-35	2.20320320752353e-33	69.5299510821711
SORCS1	-0.399509	6.94765494753922	-16.896	3.35611070142945e-35	2.36358845361426e-33	69.4560547069986
ZNF575	-0.656027	7.02392744773326	-16.8943	3.38766614448e-35	2.37684260355001e-33	69.4467155855506
SLC22A23	-1.72654	9.66616516999735	-16.8671	3.9301748641759e-35	2.74714807079082e-33	69.2984796438771
RASSF5	-0.502266	7.48886992281151	-16.8549	4.20241931180035e-35	2.92648326925858e-33	69.2316413893879
TKT	1.25354621205669	12.6335449073608	16.8520579667623	4.26765092660922e-35	2.95668082198417e-33	69.2162700113108
ENDOD1	-1.54112	9.53819778324381	-16.8516	4.27746783440886e-35	2.95668082198417e-33	69.213977085775
DHDDS	-1.16174	9.33490173010654	-16.8501	4.31320860103654e-35	2.97038421111236e-33	69.2056733754835
MRGBP	1.40728564573782	11.1781512945934	16.8251962671492	4.94365576666588e-35	3.39203851372373e-33	69.0695316607492
RPP40	1.39165083328087	10.9454479363583	16.8244510131602	4.96387074373239e-35	3.39343295568782e-33	69.0654593342589
ABCC8	-0.677959	6.55386570350697	-16.8147	5.23635661051819e-35	3.56664684022266e-33	69.0121293319754
CD27	-1.83246	7.80484078397795	-16.7963	5.79087350124656e-35	3.93000262377326e-33	68.9116794669662
DHRS11	-2.15139	10.4489084345131	-16.778	6.40298875826959e-35	4.32967315926034e-33	68.8114045786962
SLC22A18AS	-1.78524	9.56521174666665	-16.7772	6.43158417559523e-35	4.33330886170158e-33	68.806957743029
TTC26	1.06932548460956	7.95475795231719	16.7751995018925	6.50136649207734e-35	4.36456844754099e-33	68.7961884458981
MAP4K1	-1.2397	7.7471636315789	-16.7629	6.95307024043366e-35	4.65108064147718e-33	68.7291557009925
DOCK2	-1.80269	9.3617859489531	-16.7575	7.16415209253172e-35	4.77516323224713e-33	68.6993108213333
SLCO4A1	1.79997439433152	8.90874727200513	16.7479459705394	7.54921248227603e-35	5.01391290237429e-33	68.647064940496
SLC7A5	2.52139073368308	10.4259787205614	16.7076	9.41757969446974e-35	6.2326343914145e-33	68.4263844621212
SLC26A2	-1.86955	8.25571814526411	-16.7062	9.49137337904002e-35	6.2592756668913e-33	68.4185952931619
SGK1	-2.47011	10.7148976438202	-16.6997	9.83634275244905e-35	6.46393185876608e-33	68.382967950475
CTPS1	1.22721872889661	9.59492859674918	16.6877515506459	1.05043956611591e-34	6.87872056927057e-33	68.3173930103667
SLC25A20	-0.808602	7.99991375365934	-16.6831	1.07747988253825e-34	7.03112134538859e-33	68.2920290132674
P2RY14	-0.44656	6.74677262424601	-16.672	1.14561454072301e-34	7.44968786533573e-33	68.2308384954155
JCHAIN	-5.34046	10.4360740024981	-16.6407	1.36012356203524e-34	8.81388404106381e-33	68.0595561526192
ITM2A	-1.33426	8.10282474520902	-16.6256	1.47823077593273e-34	9.54609722187974e-33	67.9764564291984
TENT5C	-2.76485	10.4577462073899	-16.6106	1.6050475452596e-34	1.03293111507517e-32	67.8943176442554
ATP8B4	-1.2124	8.42746484952573	-16.5954	1.74541774849063e-34	1.11940657869693e-32	67.8106488241506
MT2A	-2.76388	11.2140321158209	-16.5911	1.78679913409133e-34	1.14202165203926e-32	67.7872649061781
CKS2	1.48896725167419	11.1512884090975	16.5481897131931	2.26311007458885e-34	1.44151615433624e-32	67.5514344019001
ARHGAP44	-2.53792	9.42521666336878	-16.5415	2.34808430378966e-34	1.49055433202811e-32	67.514650007031
CDC14A	-0.342951	6.85680865681556	-16.5381	2.39272433028014e-34	1.51374285342435e-32	67.4958557315928
GPT	-2.56428	8.09438225196856	-16.5269	2.54460292045165e-34	1.60438933460774e-32	67.434439588093
TMEM82	-0.917475	7.1529100219318	-16.5251	2.57010203304148e-34	1.61501058056071e-32	67.4244889931932
FCER1A	-1.77222	7.62552099348904	-16.5174	2.68121474122905e-34	1.67917821193147e-32	67.3822511837701
KAT2B	-0.968105	8.11307080219104	-16.4789	3.3160983417447e-34	2.06984425926359e-32	67.1701666213751
PAFAH1B1	-1.16766	11.1104486691683	-16.4384	4.14629456052718e-34	2.57940984610396e-32	66.9471968338268
FXYD1	-0.309672	7.0020540863334	-16.4303	4.33442678013901e-34	2.68748860457589e-32	66.9029131291954
SLAMF1	-1.27643	7.28899560400738	-16.4275	4.40224317042254e-34	2.72049881753629e-32	66.8874199753249
BCAR3	-1.45431	9.47444190821806	-16.4058	4.96368901330079e-34	3.05733755957863e-32	66.7676300213123
NEDD4L	-1.59733	9.20728134698884	-16.3894	5.43531281294508e-34	3.32383347217412e-32	66.6770474136916
TPX2	1.9499	9.98871691805576	16.3892838097738	5.43776191417791e-34	3.32383347217412e-32	66.6765978438287
ACADS	-1.6232	8.61556529987377	-16.3889	5.44978322073237e-34	3.32383347217412e-32	66.6743940817696
RAVER2	-1.37609	9.90096916742818	-16.3736	5.93015783157145e-34	3.60503373324488e-32	66.5900914586698
LPAR1	-1.0898	7.90346128850415	-16.3649	6.22370023104047e-34	3.77119861726975e-32	66.5418762373609
TEAD4	1.08040036268041	7.94163374973522	16.3614382727578	6.34252206438785e-34	3.83076017112202e-32	66.5230029510039
FOLR2	-1.83573	7.74691368857693	-16.3562	6.52909520279159e-34	3.93072592805482e-32	66.4940702132014
HDC	-1.806	7.93233593807728	-16.3413	7.08818686498076e-34	4.25359586691755e-32	66.4120766057652
AUNIP	1.5812890601318	8.11157760451509	16.3209332333096	7.9352402171321e-34	4.74664705680566e-32	66.2994227839669
ANLN	1.77571619461708	8.74728744185276	16.3201304015518	7.97057017396739e-34	4.75254796027966e-32	66.2949894398577
HERPUD1	-1.52971	10.9458439347135	-16.3171	8.10348390180713e-34	4.81641146686072e-32	66.2784851156024
CCDC86	1.32645624716908	10.2233807229509	16.2900158637379	9.41632285997035e-34	5.5789470963691e-32	66.1286407058957
LYPD8	-1.40143	7.40400972378093	-16.2856	9.64735460423039e-34	5.69773984109974e-32	66.1044510401014
CCR10	-0.519879	6.88624743682612	-16.2453	1.20652248967578e-33	7.10325843054229e-32	65.8812633637626
ARHGAP9	-1.10043	7.81155524082174	-16.2353	1.27524073513969e-33	7.48421944651324e-32	65.8259835480192
ETHE1	-1.33338	8.66621292415373	-16.2219	1.37305544884729e-33	8.03302001311502e-32	65.7522306459201
ABCA5	-0.605108	6.80069932118008	-16.1887	1.65141483571682e-33	9.63136096218217e-32	65.5680129942323
CA2	-5.09841	10.7000795596846	-16.1789	1.74364441301242e-33	1.01375812087385e-31	65.5137787390206
BRINP3	-1.3967	7.21178631373676	-16.1616	1.91937452219927e-33	1.11246232011816e-31	65.4179524915459
DHRS7C	-0.615268	6.77690496616438	-16.1556	1.98347254642844e-33	1.14605412179548e-31	65.3851696864122
HPGD	-2.85393	9.55337861811514	-16.1417	2.14271561122714e-33	1.23424387198556e-31	65.3081021991236
CCNF	1.59570114395436	9.97824935556551	16.117186049728	2.45581481797536e-33	1.41024221378074e-31	65.1719955731129
GRAMD2B	-1.34276	9.39787287977316	-16.1132	2.51149533902885e-33	1.43779256172686e-31	65.1496215500585
THEMIS	-0.756518	6.83452432871661	-16.0942	2.79005508603748e-33	1.5923791458935e-31	65.0446529398949
ARHGEF6	-1.60623	9.51958742753338	-16.074	3.12236679100634e-33	1.77660766526071e-31	64.9323523748263
GPAT3	-1.92715	9.08359876084847	-16.0624	3.33018054828046e-33	1.88909299612639e-31	64.8680485191282
SDCBP2	-1.60532	8.31022427976676	-16.0587	3.39983442863966e-33	1.9227609073243e-31	64.847390510915
HSD17B2	-3.3607	9.29264800382306	-16.0545	3.48017254447292e-33	1.9622495527945e-31	64.8240829871742
FAM189A2	-1.10744	7.11197312793835	-16.0424	3.7220601618173e-33	2.09231351807218e-31	64.757024548256
SLC22A5	-1.53422	9.53247837028976	-16.0375	3.82526477427996e-33	2.14387136583745e-31	64.729729952855
EDN3	-2.55174	8.15837926242618	-16.0304	3.97995398085162e-33	2.22388865702496e-31	64.6901682211601
CBX8	0.932476973168331	7.7596219767736	16.0155770292771	4.32138591756882e-33	2.40746344416677e-31	64.6080301633233
PPP1R14B	1.06359519787683	11.3713865075889	16.0015031242624	4.67364922947067e-33	2.59596177290509e-31	64.5298259739455
WNT7B	-0.3509	6.80477736896612	-16.0002	4.70746984187472e-33	2.60698841717827e-31	64.5226302923262
MTHFD1L	1.83250398888173	9.93160197936672	15.9978306790071	4.77021825917291e-33	2.63392258493917e-31	64.5094158167572
CAMK1G	-2.26868	8.27759245119072	-15.996	4.81870157678949e-33	2.65284446984137e-31	64.4993239955356
PRR7	1.43309683149969	7.96103376075489	15.9873226890391	5.05773762962907e-33	2.77625168769904e-31	64.4510079932513
PAQR4	1.64818159965137	10.5209333427862	15.9582843409741	5.94600283578329e-33	3.25425955789512e-31	64.2895381937473
CLDN23	-2.58166	10.8664663568929	-15.9577	5.96638608408502e-33	3.2558673534292e-31	64.2861229808217
SNX1	-0.658066	7.77396978273193	-15.9258	7.12716534946285e-33	3.87796754860132e-31	64.1087136417276
KLF4	-2.41034	9.58932760307665	-15.9205	7.34023719367372e-33	3.98229205655618e-31	64.0793162138703
STAP1	-0.567232	6.81193717454365	-15.9139	7.61354107279784e-33	4.11859469685872e-31	64.042833630887
TMEM131	-1.30827	11.6608836417829	-15.9076	7.88741615410168e-33	4.25441756312138e-31	64.0075655788867
TMEM236	-1.01472	7.5204361501465	-15.9024	8.1204135306542e-33	4.36747198047837e-31	63.9785125479944
BRIX1	1.12797627690757	10.3006106389421	15.8977218757904	8.33501012191593e-33	4.47000844555508e-31	63.952482168194
MT1E	-2.14505	9.5072337251843	-15.8912	8.64465032486476e-33	4.62278249320777e-31	63.9160807297576
PRPH	-2.39656	7.91221909369568	-15.8717	9.63674038797569e-33	5.1385853103083e-31	63.8076604271772
PLEKHH2	-0.880376	7.14724030690189	-15.8657	9.96357754655259e-33	5.29772785616271e-31	63.7743752977346
PVRIG	-1.07971	7.23151937451867	-15.8637	1.00775855411555e-32	5.34312440211888e-31	63.7630210415168
VSIR	-1.24086	8.19671495368856	-15.8253	1.24865573837213e-32	6.60160397882127e-31	63.5491202437557
ITGB7	-1.75038	8.77258758738887	-15.8028	1.41593267944817e-32	7.46484508376872e-31	63.4236565063955
CD69	-1.15928	7.80075289137212	-15.7811	1.59870852165737e-32	8.40470341963142e-31	63.3024972712196
ST7	0.687851827419333	8.82827673879907	15.7779451758384	1.62745666362163e-32	8.53180441381193e-31	63.2847114140361
DMRTA1	-0.624865	6.8179558534929	-15.7634	1.76577822709158e-32	9.23101374011487e-31	63.2033053718919
ARHGAP25	-0.389282	7.24065710098106	-15.7625	1.77395137983926e-32	9.24783648098885e-31	63.1986968666234
DCLK1	-0.517915	7.20962757754291	-15.7567	1.83283493710686e-32	9.52818897805719e-31	63.1661092998379
TXK	-0.499553	6.7266536898806	-15.7496	1.90734383667937e-32	9.88798833998533e-31	63.1263432151751
PDK4	-2.43871	8.89112772993403	-15.7474	1.93088499107967e-32	9.98230099404981e-31	63.1141015125967
KRT80	2.27748294410782	8.21612272964454	15.736887760051	2.04775038518811e-32	1.05572280217585e-30	63.0554585254745
TESK2	-0.900736	7.97985425649909	-15.7351	2.06869273141164e-32	1.06358161009189e-30	63.0453043146306
NDRG2	-1.45835	9.60697622765644	-15.7339	2.08188450946556e-32	1.06742336813615e-30	63.0389607191863
HILPDA	1.78138833678924	9.13538357845431	15.7311647388073	2.11441330737959e-32	1.08113138508562e-30	63.0234886090641
LRP8	1.11957621315942	7.7898927188014	15.7225688364011	2.21865445896245e-32	1.13133191714798e-30	62.9754637021044
PA2G4	1.14102423034962	11.0671200960445	15.7105280950203	2.37339953133304e-32	1.20694156548416e-30	62.9081795024589
MXD1	-1.74206	10.3222133646972	-15.7019	2.49158688591091e-32	1.26360016444987e-30	62.8596826704307
CDCA5	1.70626351701043	10.8630305978676	15.6980688325928	2.54493589512922e-32	1.28715822793487e-30	62.8385404701339
CNNM4	-1.34515	8.90354700593586	-15.6674	3.02130929900359e-32	1.52396474181903e-30	62.667307721958
ANKRD12	-1.01606	9.5875366369939	-15.6536	3.26562103006124e-32	1.64275701574213e-30	62.5897077034358
ARHGAP30	-0.863741	7.72164444800543	-15.6473	3.38292266515155e-32	1.69719047579901e-30	62.5544901049119
NEBL	0.920772880388072	7.68472009527943	15.643717087475	3.45116595214228e-32	1.72678579530379e-30	62.5345590279718
CDCA4	0.953352428199485	8.33048693455751	15.6037437002024	4.31862050191421e-32	2.15503781890976e-30	62.3107960216924
PAM16	1.01501544882539	10.9650582622506	15.5782811889015	4.98209774180113e-32	2.47949040413959e-30	62.168175076937
BTNL8	-0.889509	6.94291129217414	-15.5726	5.14496658459936e-32	2.55373700447813e-30	62.1360734626967
NKX2-3	-1.17715	7.54720921516021	-15.5312	6.48919859384916e-32	3.21241149488082e-30	61.9044315634855
INTS13	0.97695502810654	8.59698911913173	15.5180837754575	6.98659950230984e-32	3.44949488125948e-30	61.8307289688845
MT1A	-2.75412	12.3301042730086	-15.4911	8.1313478928495e-32	4.00409883177441e-30	61.6793094057007
HSD11B2	-2.4528	10.7083445393907	-15.4656	9.38384056223007e-32	4.60870043191842e-30	61.5363429903572
SRPX	-2.08456	8.4097363999156	-15.465	9.4177407087493e-32	4.61106107782357e-30	61.5327443458958
TBC1D16	1.35597365050082	9.17293177362853	15.4645982010828	9.43806103910734e-32	4.61106107782357e-30	61.5305934609397
AHCYL2	-2.62836	10.3787657910151	-15.4595	9.71051769822785e-32	4.73178568673698e-30	61.5021932644208
NCOA4	-0.809779	13.1036720317192	-15.4521	1.01238428682717e-31	4.92034581902486e-30	61.4605957436204
TLR7	-1.14213	7.1642888409283	-15.4515	1.01592307246054e-31	4.92472007826779e-30	61.4571135597363
GPR18	-0.913517	6.9028886994192	-15.4473	1.04041925413481e-31	5.03040013987512e-30	61.4333367159647
SCD	2.25512026480151	12.697362956035	15.4439957122984	1.059815514365e-31	5.11093977896487e-30	61.4149038423867
PUS7	1.3250011232579	10.4992143309692	15.4405974365968	1.08028080198668e-31	5.19620634213333e-30	61.3958172594474
BRPF3	-1.18936	10.2423884720228	-15.4259	1.17372026477456e-31	5.63114172274746e-30	61.3130315746865
SLC35A5	-1.03638	9.46415848075579	-15.4146	1.25080494005274e-31	5.98558271697544e-30	61.2495544420882
LAGE3	1.11407321975784	11.0108754439255	15.4127098103846	1.26392608867055e-31	6.0329034764344e-30	61.2391405384565
TSPAN7	-2.84076	9.55754946547447	-15.4098	1.28479426976279e-31	6.11686618790382e-30	61.2227986847393
SPECC1L	-0.919079	9.99419655839957	-15.3868	1.46254070609207e-31	6.94539368900668e-30	61.0934907934775
ENTPD8	-1.15205	7.2506605818579	-15.3811	1.51008134372962e-31	7.15295637513347e-30	61.061568768255
NOP14	1.18465387085202	9.11026216783715	15.3743143473657	1.56911532829057e-31	7.41377199288274e-30	61.0232998905233
SMPD3	-0.885294	7.50470417318513	-15.3684	1.62265019685595e-31	7.64735369290974e-30	60.9898207681415
DBNDD1	1.8038663461087	8.96542631209989	15.3550409310659	1.74916687111908e-31	8.22284667901648e-30	60.9148978190103
EXOSC5	1.19896636571655	9.04531104021877	15.3544230461352	1.75527003433791e-31	8.23080518865539e-30	60.9114219448467
DHRS9	-2.29871	8.28883547167571	-15.3372	1.93445972684217e-31	9.04832628622941e-30	60.8144185969366
NABP2	0.991378990066398	10.3592129684828	15.3329415460162	1.98127634616784e-31	9.24414011213261e-30	60.7905551407514
LIMA1	-1.62637	11.1574278187273	-15.3108	2.24475881355024e-31	1.04421493388339e-29	60.6659581023128
PHF19	0.920356621264947	8.75556223819912	15.3104527416195	2.24923326057507e-31	1.04421493388339e-29	60.6639709455509
SIGMAR1	0.985191799402406	9.28923	15.3079006606841	2.28185254696332e-31	1.0567298780143e-29	60.6496026741594
CYSLTR1	-0.8691	7.35534067455739	-15.3015	2.3657230383234e-31	1.0928586402037e-29	60.6135817772153
TP53INP2	-1.97539	9.74312003883226	-15.2963	2.43641995764263e-31	1.12273841159221e-29	60.5841970841209
CDHR5	-0.879215	7.46114224453574	-15.2947	2.45885903741825e-31	1.13028783781618e-29	60.5750484795442
P2RY10	-0.531811	6.95923	-15.2922	2.4926738670865e-31	1.14301652042839e-29	60.5614183992766
CPSF3	0.768843280578976	10.8296592038612	15.2711255608639	2.80818165936038e-31	1.28453662521183e-29	60.4424856831335
MPPE1	-0.76966	8.66888448284587	-15.2547	3.08108954101459e-31	1.40592601721162e-29	60.3499331393433
SLC9A2	-2.41294	9.29965272570093	-15.245	3.25490956864812e-31	1.48161895804097e-29	60.2951665444613
NAA10	1.19371016215092	10.4109027650303	15.233926802667	3.46466547831702e-31	1.57326160150439e-29	60.232845452938
NME2	0.448283997649463	7.75177150363003	15.2196599139482	3.75551223316164e-31	1.7011923496965e-29	60.1524054073063
ESR1	-0.381524	6.87247097485626	-15.2111	3.94150404943869e-31	1.78112082505264e-29	60.104168850075
CEP55	1.77103642857633	10.6897478472904	15.2031797508307	4.12210391527497e-31	1.85823249687867e-29	60.0594613329279
SKA3	1.46001096129256	8.57520459003979	15.1979376093816	4.24607811873811e-31	1.90950737180745e-29	60.0298913179403
ADH1C	-4.29311	10.3714868354346	-15.1649	5.11813409904521e-31	2.29614751659809e-29	59.843488748877
MBD1	-0.801737	8.17002106626453	-15.1617	5.21151457242345e-31	2.33243396798894e-29	59.825446114901
PDCD5	0.954378134384843	11.4967007763821	15.160135117386	5.25805630705282e-31	2.34763408752456e-29	59.8165738601493
ARL14	-2.3343	9.64209782252873	-15.1569	5.35616153952382e-31	2.38572894539697e-29	59.7981265151897
MRPS17	1.26894252485006	10.7915007308936	15.153908775499	5.44655754498821e-31	2.42021674909797e-29	59.7814254776795
HADHB	-1.04474	10.1868194407259	-15.1456	5.7081626744736e-31	2.53043800460097e-29	59.7346105814574
CAB39	-0.848655	12.4380329460956	-15.1451	5.72424409343583e-31	2.53155373260173e-29	59.7318031860004
PDCD2L	1.27873729138961	10.0018898486675	15.132605862178	6.14428901606555e-31	2.7108951751024e-29	59.6611394871974
SMPD1	-0.788132	7.76278811048469	-15.1203	6.58563859836074e-31	2.89876823493411e-29	59.5919171205702
PYCR1	0.631035018757622	8.1635138267973	15.114416325547	6.81060637552946e-31	2.99073757144721e-29	59.5583979618842
NXPE4	-3.84318	9.46748453193779	-15.1128	6.8732603128073e-31	3.01116566239255e-29	59.5492598305475
GIMAP5	-1.50478	8.34589410760486	-15.0802	8.26553690588215e-31	3.61263970197842e-29	59.3651924106058
SECISBP2L	-1.10995	9.38473950247098	-15.0774	8.39738145810581e-31	3.66168995683712e-29	59.349400561176
CEMIP	3.24688000650233	9.53254640919735	15.0496154674794	9.83096260701656e-31	4.2768124740035e-29	59.1921164837178
SELENOP	-2.03834	9.11047723801223	-15.0466	9.99803462217179e-31	4.33937953845563e-29	59.1753004255403
CYTH1	-0.883991	9.96454058907584	-15.0442	1.01392275412488e-30	4.39045019958993e-29	59.1613067948318
RASGRP2	-0.494901	6.97479068379933	-15.0374	1.05333564556323e-30	4.5505562854506e-29	59.1232522372901
LIFR	-0.431387	6.80985813306048	-15.0171	1.1823582187099e-30	5.09615506600066e-29	59.0079478385576
ACADVL	-0.97103	10.0865590533855	-15.0159	1.19040240015994e-30	5.11900460695506e-29	59.0011817356213
ADRM1	1.18189029262909	11.2472259330611	15.0085025784039	1.24115503630536e-30	5.32498309024528e-29	58.9595191818774
BMP3	-0.796624	6.97186367478404	-14.991	1.37062457696307e-30	5.86696478895911e-29	58.8605055166788
MFNG	-1.03538	8.39764279522953	-14.988	1.39413693238371e-30	5.95395367713438e-29	58.8435326101038
ADH1A	-3.91542	10.0270422921692	-14.9832	1.43291023461045e-30	6.10557162295314e-29	58.8161588786082
SNRK	-0.813658	9.91216214466495	-14.9728	1.51974510376113e-30	6.46082069965696e-29	58.7574487283519
PAFAH1B3	1.19448789170692	12.0141717520832	14.9492730595685	1.73695414623258e-30	7.36744891616786e-29	58.624142364621
ITGAL	-1.07125	7.60008324397644	-14.9449	1.78020314589501e-30	7.53377127252574e-29	58.5996003244923
PYHIN1	-0.448108	7.02486557745024	-14.9415	1.81485485587781e-30	7.66303985865329e-29	58.580363363927
ABCD3	-1.02797	9.13535723016545	-14.938	1.85209407973092e-30	7.80262569074901e-29	58.5600951868824
RGS18	-1.01683	7.43800859968597	-14.921	2.03893813026794e-30	8.57042845161951e-29	58.4641878373009
GDPD2	-0.652208	7.05582972778956	-14.9199	2.05271660683814e-30	8.60895506368994e-29	58.4574672605158
CNNM2	-0.396588	6.96407087134831	-14.9052	2.23127138101233e-30	9.3368201309043e-29	58.3742378093865
ASB16	-0.807219	6.94379802678886	-14.8844	2.51086230733824e-30	1.04832714187592e-28	58.2564354035525
STIP1	1.03030768577933	11.774399696514	14.8750972350104	2.64721624494235e-30	1.10279010668212e-28	58.2036661735104
CLEC2B	-0.834057	7.54942752713115	-14.8732	2.67560203447517e-30	1.11213275655702e-28	58.1930232022957
MIER1	-0.546086	8.47843589935129	-14.8669	2.77291164451155e-30	1.15001888936709e-28	58.1573762005159
SEC14L5	-0.442347	6.81927725536275	-14.8509	3.03715414095e-30	1.25681613597672e-28	58.0665482212077
ATG16L2	-0.929884	8.25351981254071	-14.8444	3.15119304793135e-30	1.30112203215803e-28	58.0297670922979
CLIP4	-1.1952	7.49663495189655	-14.8368	3.29044077620295e-30	1.35561801779858e-28	57.9866194828515
PDZD3	-2.04134	8.71281049509395	-14.8267	3.48493595099311e-30	1.43258501439173e-28	57.929314675555
BCL2L12	0.881314573055413	9.2290810996543	14.7885965421063	4.32995192556322e-30	1.77604159970959e-28	57.7127
MIF	1.28502970169816	13.1595443688288	14.781440814545	4.50997795104423e-30	1.84582716009514e-28	57.6720270361699
PDE9A	-1.16155	7.76487638179973	-14.7691	4.83932122493127e-30	1.97628560220771e-28	57.601696891939
CPNE8	-1.6257	8.20062982437829	-14.7584	5.1433643721881e-30	2.09586483140058e-28	57.540895531723
EIF3B	1.01505357634557	11.6605626174045	14.7518451692344	5.33785413124549e-30	2.17037846735152e-28	57.5038594303679
RFWD3	1.07271201757151	10.1115937669009	14.7136633054598	6.63506868603881e-30	2.69196275842483e-28	57.2867851571716
GAPT	-0.818826	6.94985771939315	-14.702	7.09314201806714e-30	2.87156853542705e-28	57.2201706294738
PLSCR4	-1.42832	9.12735815609722	-14.6858	7.77898603083119e-30	3.14240727907798e-28	57.1280735498051
MEF2D	-1.22443	9.13700937051634	-14.6853	7.79992548962872e-30	3.14406067846525e-28	57.1253912125732
OVCH2	-0.373806	6.71081432024797	-14.6811	7.98753198824058e-30	3.21210043898494e-28	57.1016752526494
PNO1	1.05927839816713	9.61648368903035	14.6807797177229	8.00314367533621e-30	3.21210043898494e-28	57.0997269000655
P2RX4	-1.38804	9.4989143995324	-14.6795	8.06334551559009e-30	3.22931796904416e-28	57.0922490778779
EAF2	-0.998462	7.93552419633769	-14.6749	8.27826912912181e-30	3.30829414896789e-28	57.0660009531007
BCAS1	-3.0608	9.48794800075192	-14.6541	9.31819050294133e-30	3.71592712299987e-28	56.9479241526912
MRPL17	0.941754999528923	11.8742265441301	14.6423440810483	9.96497833604405e-30	3.96538146451152e-28	56.8809622191013
CCR2	-0.201704	6.76470729563883	-14.6372	1.02598017061817e-29	4.07401445196743e-28	56.8518691366646
TRAT1	-0.332627	6.96086970520423	-14.6368	1.02857974639842e-29	4.07566535181185e-28	56.8493441183374
FAM241B	1.19933242406544	8.9346800889579	14.6341375335953	1.04427245347673e-29	4.12907983034666e-28	56.8342357235062
ADORA3	-1.07576	7.15165356048205	-14.6291	1.07471266822096e-29	4.23731516786436e-28	56.8055655815247
LITAF	-1.35351	12.0144208795832	-14.6289	1.07618678110042e-29	4.23731516786436e-28	56.8041978822028
PPM1H	1.52290512057214	9.25846346229374	14.5841832128687	1.38888946725441e-29	5.45701981628823e-28	56.5496760041406
PATL2	-0.408548	6.88900324987076	-14.5823	1.40366022490634e-29	5.50346865071997e-28	56.5391204321315
LRRN2	-0.857698	7.31971582058047	-14.5765	1.45126755525769e-29	5.67819840330696e-28	56.5058395772909
CMSS1	1.25934142070005	9.44578928613369	14.5697204856851	1.50849527802037e-29	5.8880706630957e-28	56.4672492360728
DDX10	0.947147194010464	10.3410135551372	14.5694048265062	1.51121783615862e-29	5.8880706630957e-28	56.4654500080414
RBP5	-0.70912	7.41419899198864	-14.5618	1.57850275494035e-29	6.13741602405246e-28	56.4219848320825
CKAP2L	1.49473522802042	9.09936080444454	14.5476872007166	1.71086366872581e-29	6.63822217243861e-28	56.3416404869065
CD19	-2.06141	7.6627018483942	-14.536	1.82938108295589e-29	7.08334837161946e-28	56.2748086728137
ZNHIT2	0.945451279987116	8.42243276118828	14.5294025578419	1.8993263220831e-29	7.33894972029751e-28	56.2373698662584
SRM	1.26195816131425	10.4790836986047	14.5156874067556	2.05423602009766e-29	7.90782879669217e-28	56.1591381871413
HSPD1	0.546175113939221	10.2185907516084	14.5156200679061	2.05502704088073e-29	7.90782879669217e-28	56.1587540435969
STAB2	-0.514268	6.78997700872397	-14.5059	2.17199833941293e-29	8.34074177128878e-28	56.1035177580926
PXMP2	-0.865409	8.65353114533717	-14.501	2.2342043499714e-29	8.56200324096841e-28	56.0753426783282
FAM126B	-0.504586	7.76677450738929	-14.4884	2.40066557128281e-29	9.181069991158e-28	56.0036408981891
MMP28	-1.64363	7.93464489712947	-14.4772	2.55934943941228e-29	9.76792200158515e-28	55.9397756727329
CD96	-1.18962	7.96205522751777	-14.472	2.63696759618616e-29	1.00436176015556e-27	55.9099654231382
MON2	-0.858779	9.57024488279496	-14.4687	2.68718058858872e-29	1.02140226730817e-27	55.8911443642823
HEATR1	1.01723113739105	10.0197615792444	14.4659227080586	2.73062680042281e-29	1.03580666618477e-27	55.8751413213338
TMEFF2	-0.835082	6.6206014450018	-14.4492	3.00478708921236e-29	1.13749171290001e-27	55.7796783741947
HCLS1	-1.72635	9.73894955638412	-14.4234	3.48251711157334e-29	1.31567240593711e-27	55.6324583121103
GTPBP4	0.943565353528266	11.874177058499	14.4219701049337	3.51168886230834e-29	1.32401311590426e-27	55.6241351751612
DIAPH3	1.06511807174516	7.9891319236837	14.4053884816954	3.86146602984888e-29	1.45295444586834e-27	55.5293972791909
ADCY6	-0.908609	9.29413797180639	-14.3932	4.14154161821924e-29	1.55520304267255e-27	55.4595326324314
KLKB1	-0.542808	6.86652169166022	-14.3796	4.4749045651411e-29	1.67701092167125e-27	55.3822889989446
KRT222	-0.602249	6.7299073841564	-14.3774	4.53203034885382e-29	1.69501567937192e-27	55.3696
ANK2	-0.320436	6.74997681739741	-14.3698	4.7356098880306e-29	1.7676137468063e-27	55.3257904195939
DMXL2	-0.980723	8.04775727960607	-14.3684	4.77351246493364e-29	1.77820485295522e-27	55.3178364210998
NTN1	-0.399543	6.90567075543933	-14.3646	4.87904983784358e-29	1.81389854828037e-27	55.2960173830082
SHMT2	1.17931456107586	11.7806181692801	14.3623390058969	4.94149623042136e-29	1.83346211030525e-27	55.2833282520147
WDR7	-0.489427	7.57794721310216	-14.3529	5.21679377591995e-29	1.9317663142856e-27	55.2292351633492
SAPCD2	1.67480174159036	9.55185428745846	14.3502702234123	5.2953879986395e-29	1.95698665779424e-27	55.2143155041252
EIF5B	0.960229473608667	9.31307521807747	14.3338280501419	5.81877049650827e-29	2.14616035131094e-27	55.1202747761152
CAVIN2	-1.45111	7.84124955631466	-14.3272	6.04492147003306e-29	2.22517493876187e-27	55.0822311414226
KTN1	-0.992358	9.85973889657187	-14.3264	6.07021511706502e-29	2.22664564894764e-27	55.0780649985256
CDK12	-1.64262	9.44457945630716	-14.3264	6.07277841351525e-29	2.22664564894764e-27	55.0776437645165
CALM1	-0.772722	12.8649956675329	-14.3251	6.11681568021315e-29	2.23839472627094e-27	55.070434627545
WNT2B	-0.524086	7.16244690404931	-14.2982	7.13748803497055e-29	2.60678941676429e-27	54.9164636548663
DPT	-2.32515	8.22760225318831	-14.2933	7.34044560857317e-29	2.6756784451719e-27	54.8884883950636
CSE1L	1.35451817525667	10.9402951513788	14.289405854793	7.50709664786066e-29	2.7310905407217e-27	54.8660899326909
SMIM14	-1.42926	12.0180803427358	-14.2882	7.55780067729543e-29	2.74418743269192e-27	54.859373724248
PNPLA7	-1.7817	9.04591299520576	-14.2866	7.6271322893459e-29	2.76398388186529e-27	54.8502626935028
ENC1	1.28594346831211	10.4057465345743	14.2757349362598	8.11963059359454e-29	2.93675708853207e-27	54.7878316635225
UBE2J1	-1.05683	10.8754899069794	-14.2754	8.13680108089407e-29	2.93727502074905e-27	54.7857239950002
TLR6	-0.491016	7.21203113550141	-14.2604	8.86416791684987e-29	3.19366729405732e-27	54.7002982236677
VPS4B	-1.36891	11.2970601415554	-14.2548	9.1566912374485e-29	3.29270382590561e-27	54.6679041262693
APBB1IP	-1.26042	8.84466544788675	-14.2529	9.25883297917749e-29	3.32303076712288e-27	54.6568362083629
FOXF2	-1.28598	7.6173820477313	-14.2509	9.36090131314184e-29	3.34777273268913e-27	54.6458975519495
MYH3	-0.753918	6.95223876584459	-14.2509	9.36364660806798e-29	3.34777273268913e-27	54.6456049887867
ADORA2A	-0.608168	7.52827857992373	-14.2485	9.49060997329113e-29	3.38667789544039e-27	54.6321675217044
ACAT1	-1.47756	11.3938426121057	-14.2352	1.02449318423258e-28	3.64887715597952e-27	54.5558612550138
NEK2	1.32385516326773	8.58986664670512	14.2254411698511	1.08371100789917e-28	3.85243781722326e-27	54.4997960200608
GIMAP7	-0.82194	7.84657367700345	-14.2116	1.17360502212665e-28	4.16406664029462e-27	54.4202888310136
IFITM3	1.57824706492963	13.5761348741923	14.2071450072288	1.2037787459941e-28	4.26302139212294e-27	54.3949614592151
ST6GALNAC6	-2.46108	9.68179742833948	-14.1835	1.3789296323772e-28	4.874046160806e-27	54.2594301516849
CEACAM7	-4.18414	9.74193222080516	-14.171	1.48142161822065e-28	5.22642186405521e-27	54.1878998733377
PAPSS2	-1.92654	10.8482925847852	-14.1673	1.51387507522644e-28	5.33083972244359e-27	54.1662791336299
MMP11	3.10864	10.4668612147578	14.1631323256354	1.55013552272388e-28	5.44824468184477e-27	54.1426637429709
ITPR1	-1.2549	8.33766771583726	-14.1622	1.5580611539427e-28	5.46580739023171e-27	54.1375756156268
EPB41L4B	-0.69782	7.70904769190351	-14.1619	1.56159095695071e-28	5.46791220067e-27	54.1353178644723
PPP2R3A	-0.427591	7.35431263645911	-14.159	1.58736636106705e-28	5.54775625404387e-27	54.1189843440943
ARRDC5	-0.48638	6.91865859496458	-14.1586	1.59120235699597e-28	5.55076814740482e-27	54.1165762251343
OSR1	-1.38206	7.5915740750246	-14.1529	1.64449413761024e-28	5.72596904668282e-27	54.0837090371078
F13A1	-2.08048	7.4876024021631	-14.149	1.68129399382029e-28	5.84320108131621e-27	54.0616290145819
GALK1	1.03983513616954	11.1696462386166	14.1475067691182	1.69580567479317e-28	5.88268054064403e-27	54.0530545613073
ATIC	0.748197400419363	12.8199440861387	14.1438669649092	1.73166329115372e-28	5.995924304787e-27	54.0321782703958
BYSL	1.26718160560276	9.62704574378952	14.142600390219	1.74431843821395e-28	6.0285583356272e-27	54.0249135159085
SCGB2A1	-2.94998	8.05838355496183	-14.1379	1.79221389954896e-28	6.18264103646621e-27	53.9978881097617
CPNE5	-0.462298	6.72482175137705	-14.1355	1.81677058910925e-28	6.25579142150295e-27	53.9843106031186
ZMYND19	1.06145214645568	9.74392461002104	14.1282053025791	1.89483195274538e-28	6.51256882764035e-27	53.9423379287715
MFAP5	-2.08256	8.5391860777115	-14.1197	1.99012873422621e-28	6.82753172184994e-27	53.8933819558223
PLCG2	-1.68716	8.93730745546175	-14.1045	2.17134341144317e-28	7.43555634637871e-27	53.8064365571268
UTP14A	1.16386648883895	9.82407361726887	14.1007430835681	2.21903865935732e-28	7.58496675816587e-27	53.7847588074687
ITK	-1.23395	8.15542840122736	-14.0933	2.31674829827404e-28	7.90447412992477e-27	53.7417680035433
GNPTAB	-0.581054	8.15693014956659	-14.0913	2.34252705422719e-28	7.97784350602958e-27	53.7307279536928
SYNGR1	-0.358162	6.66452471330986	-14.078	2.52917215242684e-28	8.58595591971597e-27	53.6542439148596
UGT1A7	-0.402127	6.90816010981135	-14.0779	2.53028760426715e-28	8.58595591971597e-27	53.6538040007336
PDCD4	-1.2818	10.4520388033793	-14.0768	2.54660065367935e-28	8.62562758613753e-27	53.6473924927353
PRSS55	-0.432476	7.07165707599878	-14.0755	2.5659601691344e-28	8.67545555010059e-27	53.6398367169104
ZNF671	-0.834254	7.41766701631343	-14.073	2.60265054204644e-28	8.77296304576334e-27	53.6256720504965
ARHGEF9	-0.524217	7.49318939026187	-14.0729	2.6042016435476e-28	8.77296304576334e-27	53.6250776412279
CFH	-1.30362	7.92985898623179	-14.0725	2.6111164750475e-28	8.78040842771379e-27	53.6224320569146
BUB1	1.47007229876313	8.69225994185514	14.0706363056557	2.63872955128298e-28	8.8573038876968e-27	53.6119368104801
ZNF593	1.02559571671946	11.4209920180164	14.059295077456	2.81671057177465e-28	9.43775034129808e-27	53.5468163258261
MUSTN1	-0.498907	7.11868621379881	-14.0579	2.83942872920178e-28	9.49682049697003e-27	53.5388018688214
RBM47	-0.935477	11.0481675349549	-14.0499	2.97315447141743e-28	9.92629372094158e-27	53.4928883442102
HERC1	-0.69759	9.83121598328811	-14.0492	2.98558236738737e-28	9.94998637902687e-27	53.4887267317742
KIF2C	1.36945054601321	8.96298001046206	14.0451746185155	3.05521987342553e-28	1.01639159532515e-26	53.4657236975788
WDR43	1.00178736763126	9.08008055257449	14.0389139681415	3.16734887176791e-28	1.05181907462286e-26	53.4297643431729
CD247	-1.40775	9.25645957059696	-14.0295	3.34317312182355e-28	1.10823516825209e-26	53.375864909786
SLCO2A1	-2.13388	9.94167803628541	-14.0133	3.6700215589816e-28	1.21228276176137e-26	53.2828057343414
MMP7	4.68096797914146	10.2199199181426	14.0133325195016	3.67004104589389e-28	1.21228276176137e-26	53.2828004370219
APOBR	-1.63801	8.26703308758093	-14.0118	3.70359909001058e-28	1.22120618051003e-26	53.2737195035758
TRANK1	-1.20687	8.5982033860143	-14.0014	3.93212259601869e-28	1.2942716756525e-26	53.2139853783802
DAAM2	-0.597688	7.45304634302263	-13.9892	4.21777263533266e-28	1.3858501882608e-26	53.1440220103558
CCNO	0.989305164345374	7.98797080987955	13.9847098069364	4.32790983989989e-28	1.41953921515029e-26	53.1183049839881
GPR162	-0.549782	7.25955653344678	-13.9814	4.41228747981384e-28	1.44467581115378e-26	53.0990417805045
PPIH	0.957818921138639	10.6835023244017	13.9733584529914	4.62045069899689e-28	1.51018338695935e-26	53.0530511251428
STX12	-0.790163	9.26588475486672	-13.9677	4.77441240829178e-28	1.55777725132779e-26	53.0203495738411
CD48	-1.72456	8.17901060269941	-13.9653	4.83918638844897e-28	1.57615594358854e-26	53.0069055948102
CDC25B	0.868878271937872	9.00489753377431	13.9486258489448	5.32833368455152e-28	1.73245107238301e-26	52.9108405514892
BTNL3	-0.973663	7.31508805429742	-13.9461	5.40778354738868e-28	1.75522546686809e-26	52.8960747202343
SDHA	-1.02917	10.8999754771966	-13.9447	5.45050337822304e-28	1.76601987062112e-26	52.8882246372171
SLC66A2	-0.856753	11.6482289621968	-13.925	6.10623254900812e-28	1.97505403920517e-26	52.774891116523
PJA2	-1.10354	11.8132638473007	-13.9212	6.23997560570091e-28	2.01482118908644e-26	52.7532761096284
HVCN1	-0.450998	7.03503041217102	-13.9195	6.30378091434826e-28	2.03190782736583e-26	52.7431268747847
SSBP1	0.76961511575273	11.818498300903	13.9058219180773	6.81994030163111e-28	2.19449216981623e-26	52.6646123141454
NIT2	0.82570466357841	9.89112022833264	13.9038376450612	6.89844255205089e-28	2.215931727176e-26	52.6531945221171
RNF152	-0.301925	7.01427367460316	-13.9005	7.03197620920344e-28	2.25494453595127e-26	52.6340679253112
CHPF	1.16531266363709	9.64821216154809	13.8946153736399	7.27535143672756e-28	2.32898600109171e-26	52.6001244015962
VAV1	-0.587204	7.30460585062202	-13.8858	7.65533020218352e-28	2.44642855416697e-26	52.5493354055564
MS4A7	-1.78476	8.43668916685869	-13.8708	8.34852073104277e-28	2.66339217783677e-26	52.4628596428947
SI	-1.89073	7.65121054844945	-13.8662	8.5730807516153e-28	2.7303652912525e-26	52.4363801573687
ATP6V0D1	-1.03635	10.183183223874	-13.8532	9.24065791482516e-28	2.93796249854143e-26	52.3615732604105
PBLD	-0.723826	7.29588521595001	-13.8435	9.76994913322757e-28	3.10096191621473e-26	52.3060082825567
KLF9	-2.06068	10.2158945246368	-13.8258	1.08239250252785e-27	3.42965896004707e-26	52.2038060362952
TRMT112	1.05818475775919	11.5934941555343	13.7982030003154	1.26924709145158e-27	4.01490821487472e-26	52.0449387887156
PACSIN2	-0.77086	9.83168635073879	-13.796	1.28528284122606e-27	4.05875358135396e-26	52.0324141075331
MOB3B	-1.14881	8.60489800549477	-13.7873	1.35170614227965e-27	4.26129927928465e-26	51.9821467671129
TTK	1.46124244415264	9.53648980093256	13.7843720380985	1.37481165569957e-27	4.32683135418568e-26	51.9652385153117
P2RY1	-0.976315	7.00745283931405	-13.7836	1.38100489886455e-27	4.33900579587694e-26	51.9607546835854
BANF1	0.736220997342166	9.88282094457503	13.7822686286065	1.39161935231693e-27	4.36500705416654e-26	51.9531165133915
MYOM1	-1.6431	7.97544106421187	-13.7778	1.4280916567938e-27	4.47189170985617e-26	51.9273080003532
NR5A2	-1.42428	8.09024124683362	-13.7719	1.4772360555121e-27	4.61803291524663e-26	51.8935559851572
CHP2	-3.73173	10.1413375847684	-13.7697	1.49624187434944e-27	4.66962576939524e-26	51.880803155543
ABCG2	-1.17502	6.79736527054158	-13.7616	1.56847084651632e-27	4.88687335701737e-26	51.8337726021796
RIPK2	1.28154074289507	10.2254079767267	13.7550118474009	1.62898813232663e-27	5.06696758560198e-26	51.7960064089001
ATP1A2	-0.752482	6.54773658376047	-13.7533	1.64518621799256e-27	5.10883700272799e-26	51.7861358511786
GSTM2	-1.27689	8.47248309857928	-13.741	1.76605755256554e-27	5.47507177799512e-26	51.7154117214368
MALL	-1.88528	11.8267801571902	-13.7332	1.84823083745991e-27	5.72032041782989e-26	51.6700430194453
TBC1D10C	-1.2921	8.26240854716028	-13.7257	1.93002377192786e-27	5.96358173104135e-26	51.6268448931062
IFFO1	-0.326907	7.17274533785029	-13.7136	2.06975201138681e-27	6.3847573204152e-26	51.5571186480423
KIF20A	1.52374370539003	9.42992600436943	13.7065909618917	2.15517301353606e-27	6.637292731291e-26	51.5167750766373
PSPH	1.20730245941701	8.16404075495486	13.6961975615386	2.28868038158171e-27	7.03684381572645e-26	51.456817458619
EVI2A	-0.441248	6.97471000499842	-13.6918	2.34796768051612e-27	7.20725671405796e-26	51.4313052421909
BTK	-1.06752	7.96794286122272	-13.6842	2.45322178849394e-27	7.51797672227625e-26	51.3875605016911
CENPF	1.35181259379438	9.69655011742275	13.6792852528909	2.52387346541022e-27	7.72181155491e-26	51.3592374033826
PRPF4	0.714844743715231	10.7680432806031	13.6727293476567	2.62142780371464e-27	8.00715337164097e-26	51.3214060405934
TESPA1	-0.431019	6.9351603369703	-13.6688	2.68135634007786e-27	8.17682244687469e-26	51.2988578579441
CILP	-1.50454	7.53664037104609	-13.6679	2.69535220549422e-27	8.20609432481871e-26	51.2936645127104
AKAP7	-0.817194	7.28744124642999	-13.6556	2.89442508146472e-27	8.79782659533813e-26	51.2225819302539
SSBP2	-1.44371	8.49081371282487	-13.6531	2.93677535722282e-27	8.91203877916253e-26	51.2080919889477
TMEM253	-1.45131	8.13530210230162	-13.6419	3.13416637502312e-27	9.49560828848319e-26	51.1432010514833
CCL19	-2.19982	8.16677886472578	-13.6371	3.22220980391852e-27	9.74653185908126e-26	51.1155651611143
CETN2	0.984525679836713	11.9281011483353	13.6348354448432	3.264106261389e-27	9.85728400587425e-26	51.1026784231344
C6ORF136	-0.947657	10.8243111001697	-13.6224	3.50729395618133e-27	1.0574576268855e-25	51.0309970172369
FBL	0.936427595585187	12.1433092373589	13.6206724605402	3.54296446232854e-27	1.06648944774899e-25	51.0209030155937
ZFYVE28	-0.568965	6.77524697060003	-13.6169	3.62217167187699e-27	1.08857632708922e-25	50.9988477173331
TMEM132A	1.33990692023149	8.19067704550392	13.6162973809091	3.63384151380339e-27	1.09032771980889e-25	50.9956390705995
MKNK1	-0.425971	7.80970298364669	-13.6158	3.64503359052607e-27	1.09193036757605e-25	50.992571452547
OGFOD1	0.511831761272893	8.46754745788855	13.6116349526444	3.73325983505842e-27	1.11656776124512e-25	50.968714403576
FMO5	-1.76814	8.75434655236343	-13.6111	3.74560471288363e-27	1.11846753210476e-25	50.9654213007607
PDX1	1.41463070965463	7.75333088021753	13.6011421350617	3.96708564557242e-27	1.18271117257697e-25	50.9081149469814
C1QTNF7	-0.480409	6.87466789454646	-13.5966	4.07371844247154e-27	1.21256470959883e-25	50.8816562471675
CCDC34	0.732611555589738	8.8859455210718	13.5944097474731	4.12478565029292e-27	1.22581010495886e-25	50.8692293050437
SLC20A1	-1.31915	11.5336998211341	-13.5903	4.22400449591077e-27	1.2533004118789e-25	50.8455187500213
TUBAL3	-2.16803	8.82508204583991	-13.5889	4.2578965266682e-27	1.26100258103837e-25	50.8375469407725
RASAL3	-0.909316	8.4391998472278	-13.5887	4.26347655058248e-27	1.26100258103837e-25	50.8362405394689
HOXD1	-2.25561	7.94649004212263	-13.5837	4.3886639328852e-27	1.29520519384422e-25	50.807372523583
C1ORF21	-1.4488	8.12383236797136	-13.5835	4.39299623695755e-27	1.29520519384422e-25	50.806388305043
GIMAP6	-0.715633	7.48456275072581	-13.5796	4.4930651092483e-27	1.3226194658344e-25	50.7839206925977
ANKAR	-0.398673	6.9739818627903	-13.5618	4.98169682170652e-27	1.46414815407101e-25	50.6809423562381
PAG1	-0.982002	8.0311307256333	-13.5595	5.04837451968196e-27	1.47997951988873e-25	50.6676797660646
PDE6A	-0.991852	7.12327626807041	-13.5594	5.05142235529724e-27	1.47997951988873e-25	50.667077727809
NBEAL1	-0.328666	6.81862733341252	-13.5526	5.25395062087481e-27	1.5369040820907e-25	50.6278654160339
AFF1	-0.564836	7.90060120984084	-13.5499	5.3362937190393e-27	1.55854850826965e-25	50.6123532024827
AKAP13	-0.82486	9.0476962921024	-13.5374	5.73871359031707e-27	1.67346268337637e-25	50.5398313062315
PDE2A	-0.492451	6.83296326592725	-13.5337	5.86333537621415e-27	1.70713616421661e-25	50.5184015556687
CELF2	-0.561777	7.20702952019219	-13.5301	5.98804034285158e-27	1.74072892396634e-25	50.4974086997339
FBLN7	-0.426259	7.17127985526286	-13.5242	6.19365617421911e-27	1.7977014802403e-25	50.463731984088
SLA2	-0.342605	6.84667096697378	-13.5226	6.25170075973029e-27	1.81173123103799e-25	50.454427408283
ADGRB3	-0.463541	6.72563544284799	-13.5123	6.63713604529634e-27	1.92044759710644e-25	50.3948
CHGB	-2.01844	7.27175172195035	-13.5077	6.8158144682478e-27	1.96909513035462e-25	50.3682524078635
SYNE3	-0.235343	6.83477592694312	-13.4918	7.47477028840133e-27	2.15613041564813e-25	50.2761969825558
WAS	-1.54951	9.66720992807978	-13.4843	7.80740598359008e-27	2.24860521407009e-25	50.2327674438112
FBLIM1	-0.449431	7.36514280046071	-13.4816	7.93109086766448e-27	2.28070799481082e-25	50.2170893089228
SHE	-0.464343	7.12198809823909	-13.477	8.14685239028733e-27	2.33914932553742e-25	50.1903160634756
ENHO	-0.4518	7.20437359393498	-13.4637	8.79686525811026e-27	2.51859151185661e-25	50.1137464748399
ZDHHC7	-0.869701	11.5115403229269	-13.4637	8.79880868954891e-27	2.51859151185661e-25	50.1135261355074
ECHDC2	-1.33093	11.7114183620444	-13.457	9.14520439871016e-27	2.61373582991007e-25	50.0750106832622
POLD2	0.914348199708954	9.25395415913724	13.4503958695549	9.50325492706331e-27	2.7119150872138e-25	50.0367033709426
NAALAD2	-0.42208	7.01888635820368	-13.4489	9.58712051052894e-27	2.73167068836644e-25	50.0279394525792
GLIPR2	-1.60852	10.8470442030888	-13.4476	9.65919512819215e-27	2.74801156520503e-25	50.0204687275662
EPAS1	-1.21809	11.0117483895881	-13.4468	9.70428004865603e-27	2.75245346227049e-25	50.0158238466822
PAK1IP1	1.02605290441899	9.16451831426228	13.4467865786711	9.70430465720399e-27	2.75245346227049e-25	50.0158213172803
AGTRAP	1.00842109886373	8.32021662497722	13.4427138836793	9.93628998743386e-27	2.8139754178373e-25	49.9922571852987
VEGFD	-0.567885	6.94263493581638	-13.4387	1.017070984907e-26	2.87447683099629e-25	49.9689981633921
TOMM34	1.39295662761923	11.9631419316497	13.4385243929696	1.0180727564103e-26	2.87447683099629e-25	49.9680161941483
AMHR2	-0.451864	6.54437382580254	-13.4366	1.02955092699972e-26	2.90249379918365e-25	49.956833378691
CBX7	-1.23397	9.00560376134369	-13.4355	1.03626728264165e-26	2.91702206575281e-25	49.9503475284072
DERL3	-0.41787	7.14559744478806	-13.4291	1.07541081563524e-26	3.02264940545189e-25	49.9133642684282
FAM214A	-1.11798	8.41440498136443	-13.4285	1.07893028676346e-26	3.02798134464156e-25	49.9101052573373
SLC35A3	-1.36261	10.8261640840882	-13.4163	1.15826048967931e-26	3.24185393003236e-25	49.8393369129797
TMPRSS2	-1.54754	12.0730796590815	-13.4162	1.15861146189336e-26	3.24185393003236e-25	49.8390347154102
NSDHL	1.08464807011182	10.9135464853278	13.4132350735293	1.1789642348301e-26	3.29386369979552e-25	49.8216651535377
NOP58	0.843695749971825	10.9387153697749	13.391755869503	1.33547641584164e-26	3.72555999235463e-25	49.6973321697905
TRAK2	-1.03942	10.0598850326946	-13.3754	1.46857214035987e-26	4.09074057545317e-25	49.6025734102283
IGF1	-0.341422	6.76993495234057	-13.3738	1.4818617774632e-26	4.12160750414243e-25	49.5935878978849
RAB37	-0.288319	6.97598536851479	-13.3706	1.50984265411752e-26	4.19318354967191e-25	49.5749297927944
NKRF	0.998103881990524	9.01269027598534	13.3532120459901	1.67037233369779e-26	4.6321187019022e-25	49.4741488399134
DISP2	-0.922187	7.42971803215445	-13.3409	1.79446828933327e-26	4.96886671866867e-25	49.4026716053232
PDRG1	1.14733411141134	9.86529832482339	13.3311391956826	1.89881230422393e-26	5.25000504203425e-25	49.3462979311277
DHCR7	1.55825431137911	9.98200713717879	13.3234017277609	1.98609236744661e-26	5.48320145764144e-25	49.3014738245817
C1ORF198	0.890920412133093	9.37260468498015	13.3227749107349	1.99333655307113e-26	5.49507239142784e-25	49.2978424388584
CCND1	1.37221359742015	12.6976861081651	13.3188495084852	2.03930867324761e-26	5.6135129452537e-25	49.2751005786319
REP15	-2.44355	8.08214855630364	-13.3147	2.08926878369584e-26	5.74256602505383e-25	49.2509600907454
TLR10	-0.623017	6.90977142916132	-13.31	2.14659815023286e-26	5.8914648937935e-25	49.2239601750147
COL4A3	-0.317626	6.62937159751933	-13.3077	2.1753404439435e-26	5.96158277611123e-25	49.2106938806606
ASAP3	-1.80666	9.44027235412488	-13.3041	2.22172384891316e-26	6.07977011616809e-25	49.1896504882506
NLRP7	-0.364291	6.70392016530176	-13.3005	2.26815883788742e-26	6.19775232671931e-25	49.1690192645978
MT1G	-3.4661	12.2752781150353	-13.294	2.35659108766785e-26	6.42997945455338e-25	49.1308711093531
MANBAL	0.464021310788672	8.92549506959553	13.2910136459698	2.3972564488809e-26	6.53138643875391e-25	49.1138068575557
FNBP1	-1.57643	10.3938	-13.2854	2.47634310799828e-26	6.73702498900464e-25	49.0814334832261
BIRC5	1.10802712982231	8.2716023172178	13.2836799992622	2.50161913836853e-26	6.7958832575505e-25	49.0713047121779
PRMT3	1.08179244881632	10.2006358178387	13.2806363850176	2.54625721512479e-26	6.90210228725121e-25	49.0537
CD79B	-1.03613	7.91445805561405	-13.2805	2.54811577769709e-26	6.90210228725121e-25	49.0529367685736
NTMT1	0.564199127950261	7.8726792517567	13.2771594635373	2.59822754322903e-26	7.02764067235992e-25	49.033512291868
ADA2	-0.789062	7.67835945903626	-13.2726	2.6683648077432e-26	7.20690194021872e-25	49.0069455262783
ECT2	1.81115076840915	9.41225218352251	13.2660562386828	2.77141265418082e-26	7.47440380996773e-25	48.9691532927633
FMO4	-1.22633	8.06583105166142	-13.2593	2.88322449455353e-26	7.76473574918507e-25	48.9297047295613
PRKG2	-0.443327	6.87927191239997	-13.2519	3.00855712833564e-26	8.09059102105592e-25	48.8872649422877
SND1	0.858393626543974	11.975618802386	13.2361550078956	3.29751450053014e-26	8.85489397458907e-25	48.7957973996738
FCRLA	-1.78924	7.32765263821646	-13.2184	3.65649907426662e-26	9.80477618147096e-25	48.6927324292479
AHCY	1.3020760155406	12.6695337829614	13.2066864182772	3.91383895478459e-26	1.04797670607095e-24	48.6248994529716
E2F6	0.438408280548577	8.15836608094877	13.2021791299073	4.01778851413565e-26	1.07426915529103e-24	48.5988
ASPM	1.24197255051802	9.70775457650925	13.1921116379986	4.26006837510395e-26	1.1374199725975e-24	48.5403573076424
RBMS3	-0.279783	6.69944451140055	-13.1898	4.31850489671817e-26	1.15137509839216e-24	48.5267693750432
CPEB2	-0.456664	7.62115741753675	-13.1893	4.33123392434467e-26	1.15312152253986e-24	48.5238339591788
KRTAP13-2	-2.62021	7.17186336146856	-13.1836	4.4770917870804e-26	1.18965992573685e-24	48.4908006071618
ENPP2	-1.89552	8.55598317698549	-13.1833	4.4851831173759e-26	1.18965992573685e-24	48.4889997567133
KLRC1	-0.285914	6.83794096596118	-13.1832	4.4875989268539e-26	1.18965992573685e-24	48.4884627108276
SH2D1B	-0.37089	6.85375777231266	-13.1821	4.5159786585028e-26	1.19548524402323e-24	48.4821753220701
PHF7	-0.342949	7.04251791798116	-13.1811	4.54213722416322e-26	1.2007068982232e-24	48.4764149205655
TMEM9B	-0.833791	11.2710877655131	-13.1665	4.94518900851802e-26	1.30540399527541e-24	48.3916234026763
MPEG1	-0.408294	7.2844582514287	-13.1584	5.18437626329816e-26	1.36661037008381e-24	48.3445148702372
FABP2	-1.95094	7.97911647118364	-13.1494	5.46320291311852e-26	1.43807836343485e-24	48.2922689271125
TMEM59	-0.96947	13.8208613861108	-13.1297	6.1240653566882e-26	1.60976664439256e-24	48.1783834081557
CD33	-0.922797	7.1428919384037	-13.1285	6.16679002198991e-26	1.61871733024469e-24	48.1714
KIAA0513	-1.50372	8.53926559015522	-13.116	6.63276031436428e-26	1.73858435037894e-24	48.0988025416519
LRP11	1.11990861680023	10.1051635966723	13.1116340860031	6.80436395197647e-26	1.7810637368266e-24	48.0733280579499
AKIP1	0.367272665022499	8.52320087113438	13.108487548338	6.93014454939375e-26	1.81144660679742e-24	48.0550607937089
ZBTB7C	-2.01967	8.2271352721684	-13.1068	6.99711870113012e-26	1.82639477369498e-24	48.0454688830824
UBE2T	1.39902595581965	10.0775	13.1055989785832	7.04766249826929e-26	1.83701850845251e-24	48.0382906955537
MFSD12	0.72756439420017	7.65636012607358	13.1023713064957	7.18133945595579e-26	1.86925157972807e-24	48.0195513481339
FDPS	0.99589053209699	9.43167550629054	13.0822834965469	8.07231653390206e-26	2.09824015978014e-24	47.9029121959479
SLC1A5	1.14263537666371	10.1445995914333	13.0804	8.16000369801224e-26	2.11808274013912e-24	47.8921372656814
ALKBH2	0.975830348180073	9.18656214236077	13.0766926804539	8.33943273453651e-26	2.16165046006465e-24	47.8704454969116
FAM160A2	-0.88941	10.0812780411617	-13.0698	8.68008293872926e-26	2.24682923558258e-24	47.8305179554923
MCM10	1.04931620884295	7.7197172022005	13.0678159902037	8.78184715940318e-26	2.27002234814323e-24	47.8188938391094
SEMA6A	-2.6415	9.72152696049914	-13.0673	8.80694225751579e-26	2.27336048896289e-24	47.8160480340573
PGAM5	0.652809435908827	8.19669006284017	13.0666275423621	8.84283726025706e-26	2.27865437189012e-24	47.8119915751432
KIF4A	1.14425469688163	8.61513126659858	13.0664522376848	8.85186957949063e-26	2.27865437189012e-24	47.8109734348425
ZNF135	-0.674537	6.85584096424192	-13.0652	8.91640172789049e-26	2.29210475823168e-24	47.8037293356401
CLEC4F	-0.485211	6.73872400820988	-13.0562	9.39717448827217e-26	2.4123723173951e-24	47.7513551923009
HHLA2	-1.9299	8.71221946714455	-13.0525	9.60153095934322e-26	2.46144742162394e-24	47.7299001082813
ATP5F1A	-0.921664	13.7343114663001	-13.052	9.63086930607611e-26	2.46558180876953e-24	47.7268574644382
SNTB1	1.62057025953241	9.60284844747501	13.0513194804314	9.66742926757949e-26	2.47155112905255e-24	47.7230788225333
ELOC	0.839720793492479	11.041028242976	13.0474415786106	9.88827302540161e-26	2.52455320756594e-24	47.7005531275801
MRTO4	0.942825021140301	9.32111310696077	13.0430836757926	1.01424884947132e-25	2.5859188903939e-24	47.6752382999864
EDEM1	-0.965099	9.06705122877788	-13.0352	1.0619901045337e-25	2.70394560994714e-24	47.629367228898
FTSJ1	0.468335804567621	8.0384260149802	13.0240951833005	1.1328815557423e-25	2.8805134161878e-24	47.5649236573266
LRRC20	0.573781509763067	7.64288538967455	13.0194582030385	1.16390395676588e-25	2.95536592450635e-24	47.5379820528117
JAM2	-1.34981	8.0681299659328	-13.0166	1.18370164880904e-25	2.99804652618084e-24	47.5211614722258
HSPH1	1.3513175961073	12.3271727029649	13.0165308064567	1.18392556919856e-25	2.99804652618084e-24	47.5209728376672
CCNB1	1.35375257980975	8.73785903902275	13.0129074695961	1.20918538143397e-25	3.0578627064637e-24	47.4999193544862
ATP8B2	-0.346934	7.05453431332408	-13.0079	1.24491840813355e-25	3.14396647510101e-24	47.4708759730942
DSCC1	1.2688979631327	8.86991991390637	12.9963791843987	1.33143494748744e-25	3.35656681122457e-24	47.4038728815183
ADRB2	-0.967888	7.61112314176435	-12.9962	1.33269892681638e-25	3.35656681122457e-24	47.4029265997318
BUD31	0.666081638715969	11.4221236897192	12.9944466065175	1.34651445227868e-25	3.38679234809663e-24	47.3926416952338
SULT1B1	-1.11355	7.56331	-12.9881	1.39759646537029e-25	3.51054412290791e-24	47.3555093886101
RELN	-0.605168	6.73437739798881	-12.9873	1.40384179802924e-25	3.52149186513705e-24	47.3510629749209
ANGPTL7	-0.453425	6.66058969422043	-12.9824	1.44408602965989e-25	3.61758088208624e-24	47.3228767067552
EBI3	-0.989197	7.44025121336863	-12.977	1.49105907715334e-25	3.73024605320546e-24	47.2909547791153
PSMB2	0.799955491142915	12.1179388042919	12.9692609025193	1.55940961259335e-25	3.8960189558005e-24	47.2462576680289
SULT1A1	-0.589089	8.38186792810757	-12.9502	1.74217568896641e-25	4.34682150844654e-24	47.1357364365561
GIMAP8	-1.04933	8.60689176533635	-12.9445	1.80194313792648e-25	4.48994189360773e-24	47.1020989690834
UBFD1	0.954633142261919	8.37649629700718	12.9410221835107	1.83846091033522e-25	4.57482612927815e-24	47.0820914199048
NELFCD	1.15561381574094	11.328744052913	12.9315134120807	1.94326746789528e-25	4.82918784997731e-24	47.026803209949
MT1X	-2.01191	9.94082256601979	-12.9303	1.9571068094144e-25	4.8571122851198e-24	47.0197264748917
CYTH4	-1.09729	8.20403223927394	-12.925	2.01820643421997e-25	5.0020965048934e-24	46.9890699709277
CBFB	0.491740075466025	8.37877604196483	12.921725407078	2.05740580951822e-25	5.09248867679556e-24	46.9698868198129
GYPC	-0.81901	7.94919	-12.9201	2.07760091806987e-25	5.13566436211098e-24	46.9601460533996
ADAMTS1	-1.56615	8.00185885181891	-12.9123	2.17352226191538e-25	5.36566745689507e-24	46.9151365811838
C6	-0.424066	6.87268831799674	-12.9088	2.21830350811852e-25	5.46898261189115e-24	46.8947997407166
TST	-1.05592	13.852208313035	-12.9065	2.24815158121768e-25	5.53525764647303e-24	46.8814713875713
PTRH1	1.05757292668081	9.11936612346991	12.9057247010739	2.2586302917531e-25	5.55077933497726e-24	46.8768341597497
CHST5	-0.93627	7.12866810966005	-12.9056	2.26040416577331e-25	5.55077933497726e-24	46.8760512830245
SNRPD2	0.373897102568408	10.5804924462816	12.9051693854466	2.26595721488527e-25	5.55710374525673e-24	46.8736044818326
DPM2	0.642328890567168	7.90144906568199	12.8987934363263	2.35180772931229e-25	5.76007711970541e-24	46.8365213399952
FAM180B	-0.462128	6.87078566491809	-12.8925	2.43978316241259e-25	5.96771601049885e-24	46.7998991392468
CST1	3.16711164118092	8.92701417600594	12.8854235458314	2.54255465551494e-25	6.21095517485278e-24	46.7587544757853
RRP12	1.01979756312361	9.30112637805145	12.8843980805621	2.55780928011541e-25	6.2400515810188e-24	46.7527894388856
ADCY9	-0.970871	7.71276396021736	-12.8711	2.7639778865114e-25	6.7342192292379e-24	46.6754871647501
GSN	-0.970898	8.6246302345824	-12.8697	2.78756943793292e-25	6.78284334030535e-24	46.6670119015753
EXOSC7	0.852832537033644	10.753544927478	12.8662997245847	2.84263686998448e-25	6.90782967506776e-24	46.6475048366305
COL14A1	-1.03659	7.71736043193608	-12.8657	2.85230101794516e-25	6.92230089699747e-24	46.6441204333762
HJURP	1.44489814481877	9.65879365108957	12.8646950433897	2.86937480322783e-25	6.95469376008325e-24	46.6381690931509
VPREB3	-1.87307	7.64008288842064	-12.8627	2.90268851681379e-25	7.02631333194497e-24	46.6266583501843
TIMP1	1.49422086409973	13.0527778477716	12.8618073195211	2.91812743304842e-25	7.05453526981641e-24	46.6213685386505
ITM2C	-2.32128	13.0184765716466	-12.8594	2.95867188400119e-25	7.14329797815191e-24	46.6076090178263
PTPRH	-1.62788	9.1297457789134	-12.8544	3.04680688656402e-25	7.34658358190494e-24	46.5783380581217
SNRPF	0.841448702471519	12.5423010964909	12.8497133607929	3.13148346980257e-25	7.54101625766779e-24	46.551
BTLA	-0.492711	6.8501833900245	-12.8482	3.15989753700024e-25	7.59963501714375e-24	46.5419953418317
C16ORF89	-0.300945	6.68975559812041	-12.8416	3.28410857295734e-25	7.88820055303768e-24	46.5035485409623
CENPA	1.18326170790164	8.44644388735754	12.8399427385472	3.31520961390557e-25	7.95266799798452e-24	46.4941495705975
CA12	-2.49559	10.277643323359	-12.8358	3.39608808810376e-25	8.1362249022183e-24	46.4701143559939
KMO	-0.385265	6.89082385085312	-12.8315	3.48335882487949e-25	8.33460586522128e-24	46.4448133405131
NPHP3	-1.0427	8.61525273732508	-12.8306	3.50193364494393e-25	8.36832107754015e-24	46.4395101166523
RPN2	1.39944707823645	10.8433643425252	12.8240555150678	3.63728215807333e-25	8.68063899183152e-24	46.4016960783334
SULT2B1	0.817631670803573	7.33829888318426	12.8210640108725	3.70134464407397e-25	8.82224713823148e-24	46.3842861518993
DPY19L2	-0.345426	6.45233652285657	-12.8193	3.73978592569193e-25	8.90250315448833e-24	46.3739832597958
RAB44	-0.424688	6.88178454840146	-12.8157	3.81963731805853e-25	9.08100525693329e-24	46.352916113985
BPIFA1	-0.436412	6.80607654759485	-12.8107	3.9320717395874e-25	9.33641919540962e-24	46.3239875430738
LGALS2	-2.70692	8.87792845011732	-12.8101	3.94684903812032e-25	9.35959893245738e-24	46.3202471017106
DDIAS	1.26921454603193	8.90672252756926	12.8010764064972	4.15936191877878e-25	9.85103699113811e-24	46.267952150567
ACO2	-1.01631	9.97755468770392	-12.7653	5.12622253944476e-25	1.21255628965346e-23	46.0595418882723
WDR4	0.807162595462771	8.49060266492614	12.7531323470155	5.50294594861332e-25	1.30001873720216e-23	45.9888308888415
CITED2	-1.13681	7.97167505743827	-12.7455	5.754528285359e-25	1.35773402515367e-23	45.944255945533
RANGAP1	0.960505792392681	11.2045929999046	12.7258449336536	6.45367228570205e-25	1.52076876096032e-23	45.8299243170661
CD38	-1.06615	7.67614659276896	-12.7211	6.63495787391037e-25	1.56151600000995e-23	45.8023013828403
EPOP	1.79315292759287	8.50283928958564	12.7200838257329	6.67453859560921e-25	1.56885281876391e-23	45.7963708242191
FEV	-0.438807	6.87543790228464	-12.7193	6.70630878559351e-25	1.57433762095008e-23	45.7916359437082
CD7	-1.41125	8.87861933328381	-12.7174	6.78003067529142e-25	1.58964462930859e-23	45.7807346415254
CNRIP1	-0.684155	7.5068264422811	-12.7169	6.80109749522956e-25	1.59258321898958e-23	45.7776412501748
CHMP1B	-1.09755	11.0131169848592	-12.7066	7.22167175172102e-25	1.68894811907731e-23	45.7178125988457
MBOAT1	-0.576159	8.3034010264423	-12.7008	7.47120818419743e-25	1.74512088037142e-23	45.683940911201
EEF1AKMT1	1.03590028067774	9.18879587727998	12.6976631818005	7.60855949979647e-25	1.77498182430877e-23	45.6657766762109
TPD52L2	0.801214563603807	10.8472575276216	12.6944696534156	7.75184755304753e-25	1.80615144672317e-23	45.6471735472932
POLD4	-0.993936	9.58961571525249	-12.6911	7.9043259350673e-25	1.83938198162295e-23	45.6277512004509
PTPRC	-0.338914	6.70984894213266	-12.6835	8.26284254755389e-25	1.92041631961393e-23	45.5835218584054
ATAD3A	0.994423600669595	9.75346396750685	12.682960467227	8.29103122166279e-25	1.92457109067031e-23	45.5801260876982
SELENOS	-0.564442	10.2723723624477	-12.6734	8.76769764981406e-25	2.03268995327304e-23	45.5243892121963
NUF2	0.54567643673939	7.16323906157672	12.6719201537535	8.84350766510983e-25	2.04657339219493e-23	45.5158049999733
TMEM61	-0.98635	7.40051657981434	-12.6718	8.84951362321871e-25	2.04657339219493e-23	45.5151280752534
NEO1	-1.08161	10.2829853011037	-12.6641	9.25447295668489e-25	2.1375770889927e-23	45.4705143263318
EBF1	-0.951278	7.12019463367808	-12.6627	9.33285052668265e-25	2.15301593794163e-23	45.462105498986
NAT1	-0.491402	7.1380112701237	-12.6569	9.65699484152567e-25	2.22504314478264e-23	45.4280634129631
TGFBI	1.80724037096622	13.4221723343215	12.6555489222073	9.7313395331082e-25	2.2394080111763e-23	45.4204168251057
MFAP4	-2.36935	9.95734196896902	-12.6546	9.78477435932338e-25	2.24893157472971e-23	45.4149568841304
TGIF2	1.44800136615578	9.23948708352627	12.6480171228676	1.01692531545462e-24	2.33442523521889e-23	45.3765286501012
IL18R1	-1.1178	7.93859545283342	-12.6428	1.04858738455776e-24	2.40415065823113e-23	45.3459584150033
GFI1	-1.1954	7.69966524860986	-12.6357	1.09278284884138e-24	2.5024056819542e-23	45.304796139304
COLEC12	-1.08455	7.43762921406963	-12.6261	1.15571626876494e-24	2.64327606911275e-23	45.248968188874
HYAL3	1.20131234877281	8.4333782411016	12.6258913048959	1.15731783743176e-24	2.64369924112473e-23	45.2475874486989
TRAP1	1.06700499613331	10.6211905529192	12.6244901705964	1.16683528685837e-24	2.66218177978457e-23	45.2394215042372
RECK	-0.693875	7.3116923326254	-12.6212	1.18937905000547e-24	2.71030295607475e-23	45.2203417655168
WDR74	0.722174201589048	9.41481819746398	12.6196912591441	1.20003055365946e-24	2.73124027109104e-23	45.2114524130736
RELCH	-0.902295	9.45251648578384	-12.6187	1.20705406003779e-24	2.74387940590563e-23	45.2056339207744
SVEP1	-1.60056	8.65299476833986	-12.6098	1.27112009566599e-24	2.88599931209421e-23	45.1540709251312
PSRC1	0.584271792163258	7.52597889088036	12.5969052163528	1.37102002498058e-24	3.10903362408415e-23	45.078638350803
AURKA	1.42136976157726	10.8245194430644	12.5913048958944	1.41665433254245e-24	3.20861890876696e-23	45.0459924755173
KIFC1	1.40505782484241	9.8314719981911	12.5901298261601	1.42642076666026e-24	3.22682312341582e-23	45.0391425064416
ATG4A	-0.571049	8.20614341779057	-12.5886	1.43919862384351e-24	3.25178739912728e-23	45.0302508790022
GGCT	1.22710602687433	10.4975247426637	12.5862894393269	1.45881226751206e-24	3.29211769632136e-23	45.0167549354551
GNRH1	-0.732192	7.69996336724174	-12.5801	1.51282022253755e-24	3.40987485666887e-23	44.9805099694873
RBM28	0.826046210020898	8.62886377909983	12.5704679122789	1.60021082903147e-24	3.60250117035155e-23	44.9245173761374
TRAF3IP2	-0.439027	8.2811281423125	-12.5682	1.62180524258654e-24	3.64671701715574e-23	44.9111528425347
CDCA3	1.42146	8.47859563877395	12.5655265454231	1.64712444318334e-24	3.69919175488937e-23	44.8957079092704
AFF3	-0.315461	6.51969350598798	-12.5649	1.65350023674746e-24	3.709047466156e-23	44.8918560434665
CLCA1	-5.15198	10.4236881004733	-12.564	1.6622275267743e-24	3.72414793903826e-23	44.8866075598787
SLCO4C1	-0.641721	6.9756009898102	-12.5609	1.69213496553154e-24	3.78660849660853e-23	44.8688283477038
PIRT	-0.62053	6.71836729543109	-12.554	1.76197195080369e-24	3.93816557099991e-23	44.8285065995987
KIF15	1.14746406360637	8.63510588157884	12.5516517127962	1.78634583712536e-24	3.98786750697017e-23	44.8148091935118
LYAR	1.1402400939805	10.1626183783709	12.5479749878632	1.82517371695152e-24	4.06967945991233e-23	44.7933704727798
CBX2	0.820520537077667	7.42656728843378	12.5465573837459	1.84036895882902e-24	4.09866418599357e-23	44.7851043933363
RIOK3	-0.860752	9.4090874222906	-12.5426	1.88329434291051e-24	4.18926368554695e-23	44.7621169823877
TMBIM4	-0.72573	12.7938342066494	-12.5404	1.9074989645253e-24	4.23805394939711e-23	44.7493848743783
GPD1L	-1.10471	11.7532129201922	-12.5392	1.92125399989099e-24	4.26353904874739e-23	44.7422212633243
PAICS	0.701531862257374	10.6843741336079	12.5365028912297	1.95183974593029e-24	4.3262690235507e-23	44.7264743536301
MCTP2	-0.729262	7.34716664686057	-12.5354	1.96441664931575e-24	4.34898077416131e-23	44.720070685263
SLC35F1	-0.447022	7.19837009315244	-12.5344	1.97609588809032e-24	4.36965373926892e-23	44.7141606843897
CRYZL1	-0.563631	8.24819518990483	-12.5242	2.09720541526958e-24	4.63196978286109e-23	44.6548568535243
GPER1	-1.16725	7.51727392509728	-12.5185	2.16859359480087e-24	4.7839789905164e-23	44.6214844655612
AQP7	-0.382455	6.60674064255134	-12.5176	2.18014225365425e-24	4.80377743564926e-23	44.6161891789629
IRAK1	0.927099865687408	11.5892308308077	12.5143947761148	2.22129746593236e-24	4.88868804324241e-23	44.5975441905657
FCRL5	-0.381564	7.12334865449149	-12.5106	2.27105853696978e-24	4.99231631042015e-23	44.5754564268733
UBQLN4	0.915112671528398	11.1484200995541	12.508279938748	2.30219480451629e-24	5.05480725137501e-23	44.5618806214546
NCAPG	1.29065516728731	9.70847433152258	12.5013451233179	2.39751543737798e-24	5.25791193981026e-23	44.521433115505
RRP9	0.847655647875723	7.92796452671462	12.4889942216884	2.57717217382489e-24	5.6452774976636e-23	44.4493920149199
ACKR2	-0.967832	7.37697931256524	-12.4848	2.64106487441395e-24	5.77845178794697e-23	44.4249767957782
GPM6B	-0.868554	7.06801221807378	-12.4834	2.66302458840341e-24	5.81967539735045e-23	44.4167215684563
CLDN5	-1.81661	9.00347233372641	-12.4821	2.68361422091315e-24	5.85781195378972e-23	44.4090430003793
ACACB	-1.48685	8.97540703735873	-12.4805	2.70811352905093e-24	5.90438350381747e-23	44.3999827790884
SGPP1	-0.604494	6.90257565422709	-12.469	2.89739749877015e-24	6.30970006062396e-23	44.3326274551175
CPXM1	0.893146263064886	8.52192388548034	12.4659178659732	2.94974281880046e-24	6.41620632019499e-23	44.3147768847703
GALNT12	-1.38736	9.69741203283318	-12.4601	3.05210978503779e-24	6.63114376230039e-23	44.2807657163322
POLR1E	0.807217606144851	9.86621110559857	12.4557387025699	3.13078890448225e-24	6.79417596794794e-23	44.2553914013064
CCT7	0.744688142845758	10.8492343549338	12.4506735376173	3.22498106350347e-24	6.99045546900875e-23	44.2258398284439
COLGALT1	0.817968516269371	11.5899763936065	12.4493936258566	3.24922807205692e-24	7.03484263443136e-23	44.2183723355921
SLC36A1	-1.01948	8.47983530270766	-12.4436	3.36067463577207e-24	7.26770228591125e-23	44.1847511409579
ANO5	-0.339764	6.57203714186109	-12.4411	3.41001774276424e-24	7.36587513115846e-23	44.1702199797759
SYTL4	-1.23645	9.50132436770414	-12.4405	3.4228372759256e-24	7.38501873764157e-23	44.1664791383412
NOB1	0.789700044762613	9.27969291918222	12.4379163599464	3.47497764610057e-24	7.48885771468532e-23	44.1514071974593
NUP93	0.760918360103933	10.6681609094292	12.4277197083606	3.68867704509462e-24	7.94022833824693e-23	44.091910331646
CCNYL1	-0.97038	8.17204078744039	-12.4274	3.69569928176435e-24	7.9461792276e-23	44.0900142507639
AJUBA	0.297379417937984	6.97286662292128	12.4265842591683	3.71327320910282e-24	7.97477766415258e-23	44.0852848448809
TPSG1	-2.79179	8.23424703306705	-12.4244	3.7608108480334e-24	8.06758768469509e-23	44.0726030712314
MARCKS	-1.06148	12.7276405098536	-12.4221	3.81145688914382e-24	8.16684499679577e-23	44.0592672457023
LTBP4	-0.766099	8.36155021720059	-12.4196	3.86767172602393e-24	8.27779328242943e-23	44.0446710395855
RUVBL1	0.686023334625911	8.26452332669579	12.4155413382035	3.961217224304e-24	8.46829290460317e-23	44.0208458852824
MAP3K20	0.944733560488558	8.70627585339351	12.414700526052	3.98076124058516e-24	8.50033718913511e-23	44.0159393199246
TMTC1	-0.30954	6.96481588740048	-12.414	3.99766988631853e-24	8.52668721009861e-23	44.0117137688466
RAD54L	1.12265738286134	8.89630434252607	12.4046359016052	4.2223357800235e-24	8.99559961901581e-23	43.9572054018024
ZNF831	-0.367669	6.74754465032737	-12.399	4.3630721286525e-24	9.28483638962845e-23	43.9245186243214
SGO1	0.826071594535459	7.80117743428365	12.3964510437941	4.42957172664349e-24	9.41561470778444e-23	43.9094388612717
MID1IP1	0.920830557565516	8.99049430196033	12.3956312697177	4.4508808354759e-24	9.45014664760942e-23	43.9046545741011
ARHGAP5	-0.460808	7.2862394512345	-12.3888	4.6330914227385e-24	9.82583922983735e-23	43.8646563054248
AKR1B10	-3.40007	9.80626374194614	-12.3638	5.3616553609538e-24	1.13580674235506e-22	43.7190609633131
MFSD4A	-0.721932	6.96536997401766	-12.3621	5.41709223522875e-24	1.14624934678089e-22	43.7088065446619
TPSB2	-1.29523	7.86308071961184	-12.3592	5.50941008767597e-24	1.16446342543937e-22	43.6919607702701
TBRG4	0.765089339227066	9.15537302400644	12.357604886722	5.5607953184591e-24	1.17399460439369e-22	43.6827060941741
DCUN1D5	1.18842793141487	10.0750344248918	12.3511089302136	5.77639022344314e-24	1.21813300271321e-22	43.6447868294501
NR1H4	-2.30704	7.43210394487278	-12.3473	5.90670660232717e-24	1.24420841218095e-22	43.6225469789897
MEF2C	-1.03074	7.67272141868174	-12.3455	5.96857519463648e-24	1.25582321147126e-22	43.6122
WDR37	-0.690404	8.96543204094716	-12.343	6.0587966394058e-24	1.2733707396535e-22	43.5972035816691
STMN4	-0.398425	6.64486685424605	-12.3406	6.14214365920588e-24	1.2894356255541e-22	43.5835836725845
IER5L	0.975492295999229	7.6676709478888	12.3376967664243	6.24836520290997e-24	1.31026112114504e-22	43.5664912342059
CNTN1	-0.292926	6.44571392396201	-12.3343	6.37314972882232e-24	1.33492809639743e-22	43.5467791565414
SELENBP1	-2.49581	11.0685365243906	-12.3287	6.58657343761018e-24	1.37808542675021e-22	43.5139428804631
NUDT1	0.951666506624475	9.14158105845494	12.3230119028945	6.80951164525241e-24	1.42313455582694e-22	43.480760101382
CCT6A	1.13582291954053	9.99358911235089	12.3193116551074	6.9586930068563e-24	1.45268554347829e-22	43.4591568593695
ACBD6	0.795833883707648	8.78998901350421	12.3160624693046	7.09238420440519e-24	1.47894040678005e-22	43.4401867443437
CYB561A3	-0.666271	10.1897615711301	-12.296	7.97613251823333e-24	1.66136787039943e-22	43.3231244508299
RUNDC3B	-1.37022	8.01594489637712	-12.2949	8.02843965152988e-24	1.67039876495543e-22	43.3166085340192
ZSWIM6	-0.841014	9.61082402024489	-12.2942	8.06302576178705e-24	1.67572661238565e-22	43.3123234074306
YDJC	0.493710741214692	7.53353876542092	12.2930498018242	8.11579540024647e-24	1.68481745889655e-22	43.3058206826496
MS4A6A	-1.94891	9.50767653593793	-12.2879	8.3645852628271e-24	1.73453616400158e-22	43.2757215418522
CHKB	-0.572781	7.99956354223985	-12.2654	9.54272606301999e-24	1.97664702013476e-22	43.1443666770893
PSMD14	1.00627360749788	10.6974115664414	12.2637871680293	9.63338147655688e-24	1.99321284364724e-22	43.1349416090448
LIN9	0.825840467545156	8.19846546304862	12.2596730598809	9.86839348515291e-24	2.03957727146632e-22	43.1109154662495
FANCI	1.16665908913478	8.05831977749154	12.254941030303	1.01458078974258e-23	2.0945930618325e-22	43.0832801549298
LGALS4	-1.29112	14.1021007406521	-12.2436	1.08434460469693e-23	2.23614622734351e-22	43.0169918972862
IL6R	-0.310605	6.80626095731406	-12.2346	1.14269707264825e-23	2.35388029435257e-22	42.9647437829279
MAGOH	0.816925864701846	9.36818615876372	12.2344186500087	1.14421368630209e-23	2.35440573621344e-22	42.9634216815916
HADH	-0.984766	12.5268586131007	-12.2314	1.16462206359701e-23	2.39376008512235e-22	42.9457992759657
ACVRL1	-1.37612	9.48694249112763	-12.2305	1.17094073318785e-23	2.40409976936026e-22	42.9404057471069
HMGA1	0.464055230672255	7.96309390411267	12.2275106411536	1.19147851957883e-23	2.44357841878019e-22	42.923073899533
CDCA8	1.08313040357928	10.053414102148	12.2212325594533	1.23612621746183e-23	2.53236263408235e-22	42.8864043202787
NR2C2AP	0.919066287699922	9.90196953223169	12.2069688800484	1.34388828698819e-23	2.75010823465578e-22	42.8030881591471
EIF4E3	-1.32001	9.17503130860811	-12.2056	1.35458984145853e-23	2.76897154557946e-22	42.7951820903332
AGAP3	0.55637823090983	8.11288326262979	12.2030520941897	1.37509160976439e-23	2.80780467319833e-22	42.7802087991899
KCTD9	-1.07281	9.13246304189605	-12.2026	1.37890678198297e-23	2.812517734661e-22	42.7774470767547
CIPC	-0.892452	10.060420876893	-12.2013	1.38920700023129e-23	2.83043343289481e-22	42.7700289625985
MET	1.2830225869004	9.56982448753426	12.2008595572647	1.3928740805804e-23	2.83481013804492e-22	42.7674012391916
DDX56	0.84965971143893	10.4904299379116	12.200208926499	1.39819513984254e-23	2.84253985783021e-22	42.7636006003617
TMEM185B	0.836599063539948	9.11674052731058	12.1994078986854	1.404774142536e-23	2.85280737999449e-22	42.7589214081296
VSIG2	-3.89514	9.93812002543457	-12.1923	1.46451083041885e-23	2.97088756827251e-22	42.717410965369
SLC35B3	-0.879777	9.84429747831231	-12.1915	1.47109709970341e-23	2.98100816197228e-22	42.7129382825516
DESI1	1.04214106596773	9.75293091045296	12.1911506743649	1.47442481595221e-23	2.98451088287594e-22	42.7106860668701
INTS6L	-0.373527	7.05227961605931	-12.1864	1.5157812198702e-23	3.0648997731785e-22	42.683112412545
FABP6	1.91571863148151	7.80714761094683	12.1801813657235	1.57232663435421e-23	3.1757935039992e-22	42.6466053606232
RALGAPA1	-0.836709	9.18416531368577	-12.1775	1.59734880169034e-23	3.22284547956182e-22	42.6308676680191
TMEM147	0.798365296053188	11.8189489753186	12.177205106656	1.59999446071863e-23	3.22469725922157e-22	42.6292181154781
MSI2	0.825878601623054	7.73940943727603	12.1762972113632	1.60853100963527e-23	3.23796236831588e-22	42.6239141690486
GRINA	1.11490733190133	9.45568212650607	12.1761365772345	1.61004612216532e-23	3.23796236831588e-22	42.622975738585
GNPDA1	0.913427664345932	11.7035734731964	12.1695881201389	1.67304288715326e-23	3.36103330494525e-22	42.5847189106227
SUCLG2	-1.04032	11.506784545434	-12.1592	1.77847508805544e-23	3.56899791057835e-22	42.5238051110784
CHEK1	1.24084162426583	9.07922498490368	12.1564647449398	1.80681400389594e-23	3.62197312080665e-22	42.5080477503795
ASF1B	1.23577432987851	9.80056103202644	12.151699554955	1.85799281133e-23	3.72057079805277e-22	42.4802069622252
PRR11	1.2104855933206	8.11237463917647	12.1501057151928	1.87543264237882e-23	3.75146831776162e-22	42.470894786325
CRYBA2	-0.491518	6.96677431716873	-12.1492	1.88524111840814e-23	3.76705085576565e-22	42.4656954286522
SMOX	0.933382370603649	7.94278441989902	12.1470959180884	1.90881393449104e-23	3.81007427373328e-22	42.4533095793574
EPHX4	1.84400945917592	8.39587710433894	12.1445722574149	1.93726142400948e-23	3.86272542268043e-22	42.4385645475646
SCG2	-1.6498	8.23298687689635	-12.1442	1.94200464202781e-23	3.86805044121291e-22	42.4361271020753
RPUSD4	0.674885134326509	11.4701214468966	12.1333722348323	2.06871976119328e-23	4.11466869828685e-22	42.373124338683
NUMB	-0.611219	10.8706010496052	-12.1332	2.07074705572899e-23	4.11466869828685e-22	42.3721480456817
PARPBP	0.804842731699299	7.91825285900136	12.1330660142949	2.07243668027093e-23	4.11466869828685e-22	42.3713350959562
GEMIN6	0.871175358647937	9.83440475489546	12.1316535711963	2.08966767482516e-23	4.1444705435985e-22	42.3630821829744
SLC5A6	1.32191261423125	10.7731644536967	12.124231651229	2.18259489324181e-23	4.32417924549596e-22	42.3197151691419
C2ORF15	0.732067759178167	8.16843172575635	12.1205571798378	2.23012093980431e-23	4.41365292678344e-22	42.2982444405838
GPSM2	1.36442010007233	10.5610818214313	12.1170770787145	2.27608754142937e-23	4.49985400272207e-22	42.2779092002947
PRR5L	-1.22687	9.71765220448985	-12.1147	2.3081044390622e-23	4.55832308425585e-22	42.2639864282852
PTGDS	-1.77505	8.44889977190437	-12.1085	2.39410520368938e-23	4.72316970575633e-22	42.227523664192
TES	0.681587353231846	8.02366765751384	12.1044586113455	2.45085396665957e-23	4.83001980778961e-22	42.2041737470165
NDUFA6	-0.900622	10.1613433145428	-12.1005	2.50830621799281e-23	4.93802942472572e-22	42.1810788364258
SP140	-0.679594	7.36388948873668	-12.0988	2.53359704116623e-23	4.98256286399212e-22	42.1710795470713
TMEM37	-1.48547	7.73656014107231	-12.0971	2.55818713218394e-23	5.02562594188936e-22	42.1614525680236
CCL5	-1.58876	9.86198429205914	-12.0952	2.58681671250971e-23	5.07652579448672e-22	42.1503600614312
EEF1AKMT4	0.960077963717348	8.28358217118412	12.0841575512169	2.76064440169064e-23	5.41196496520508e-22	42.0855386895776
ZP3	0.621611485559564	8.31080131087092	12.0819034366205	2.79737336529975e-23	5.47821396816257e-22	42.0723656261741
RPUSD1	0.953532677424064	9.11340590670657	12.0812853714906	2.80752938297607e-23	5.49233971430632e-22	42.0687536315299
FANCB	0.650043405172434	7.22072197816966	12.0795222037359	2.83670489505645e-23	5.54360455041242e-22	42.0584495758537
SORD	0.825006254979472	7.40713804791283	12.078703422855	2.85035640590494e-23	5.56445623466567e-22	42.0536645520651
ISX	-1.3404	7.56352441182553	-12.0754	2.90572448326851e-23	5.66661818508257e-22	42.0344895354826
PRDX1	0.654861248907862	13.2117574875866	12.070922289073	2.9834173425935e-23	5.81205823223617e-22	42.0081903175404
LYRM4	0.7881176658972	9.34898332365558	12.0686317184276	3.0237586231551e-23	5.88450544149568e-22	41.9948036245031
CDK5	0.715978922837159	8.5501140465674	12.0668830507227	3.05492300540905e-23	5.93896125520303e-22	41.9845838873112
EFCAB11	0.466954747151913	7.69204562422545	12.066171390912	3.06769788844119e-23	5.95759060270322e-22	41.9804247180601
GPX3	-2.00357	9.59264662343767	-12.0649	3.09061230840455e-23	5.99585213219898e-22	41.9730075965815
KLF6	-0.901512	10.1227229543739	-12.0635	3.11596064259512e-23	6.03875113943435e-22	41.9648664490663
MROH7	-0.897764	7.25803073342326	-12.0624	3.13579525020096e-23	6.07088659279051e-22	41.9585422095822
PLEKHS1	1.77966517045273	9.04393344396236	12.0585048688575	3.20875481668687e-23	6.20569856412716e-22	41.9356184946306
GHR	-1.43651	7.37636968427122	-12.053	3.31433396979721e-23	6.40325205779766e-22	41.9033524507546
TMEM41A	0.78937611216265	8.61151847619528	12.0505365445136	3.36224752648581e-23	6.48910295623627e-22	41.8890472708179
PKP2	-1.2607	10.2082630849152	-12.0385	3.60831244925129e-23	6.95681149177446e-22	41.8186522750201
CDRT4	-0.985687	8.19739029287979	-12.0364	3.65209073462806e-23	7.03394936845856e-22	41.8066329459495
IL1R2	-0.849062	7.56618589946866	-12.0338	3.70971687489467e-23	7.13757175630507e-22	41.7910295144459
PIM2	-1.27288	9.6354496808972	-12.0323	3.74277827391333e-23	7.19376631576153e-22	41.7821865501888
LMBRD1	-0.993499	11.7394960760113	-12.0229	3.9542673893084e-23	7.59243747805172e-22	41.7274034006579
NSG2	-0.439184	6.99429172196735	-12.016	4.11607761773978e-23	7.89500067624641e-22	41.6874325747553
CENPN	1.36172464367461	10.1293233800216	12.0115322853703	4.22641087677457e-23	8.09830659068211e-22	41.6610689373641
CHRNA1	-0.40207	6.7682129500061	-12.0113	4.23294597822687e-23	8.10250982478442e-22	41.659529069474
EFEMP1	-1.14557	7.89456111489026	-12.0099	4.26759954252221e-23	8.16047236291927e-22	41.6514031664617
INCA1	-0.394383	7.08402953450239	-12.0081	4.31298942921685e-23	8.23882515020205e-22	41.6408589663819
POP7	0.809813401683746	9.93878522755278	12.0064195495751	4.35506528271185e-23	8.30930975335899e-22	41.6311832814731
CBX4	1.09842992284882	9.40070684141961	12.0062736962901	4.35879239593766e-23	8.30930975335899e-22	41.6303307137871
GNL3L	0.864856040776569	9.09412907050693	11.9994351914534	4.53717287986147e-23	8.63185101550125e-22	41.5903566743772
KIR2DL3	-0.979482	7.03631951906141	-11.9994	4.53723723206705e-23	8.63185101550125e-22	41.590342538933
CD302	-0.682932	7.47064429689593	-11.995	4.65711693362794e-23	8.85089341469432e-22	41.5643521532274
EHHADH	-1.15017	8.57239581627914	-11.9932	4.70630609135279e-23	8.93527879785525e-22	41.5538808342612
ZFP3	-1.00454	8.4923262789027	-11.9917	4.74836635729104e-23	9.00597167948401e-22	41.5450135528057
SLC15A2	-0.625189	6.95216135673688	-11.988	4.85316459417341e-23	9.19539196152876e-22	41.5232569057404
TMEM97	0.7421555705895	10.771571585893	11.9860829540779	4.90679090662787e-23	9.28756984689613e-22	41.5123048722105
CAND2	-0.308925	6.76069843952137	-11.9852	4.93326221031284e-23	9.32821404570097e-22	41.5069427245723
APBB3	-0.822916	8.75278827108097	-11.9821	5.02141042389114e-23	9.4852816539555e-22	41.4892922226693
ATP2A3	-1.00491	7.65206473896171	-11.9817	5.03577831306277e-23	9.50280390866436e-22	41.4864446471271
PDGFRA	-1.39227	9.17003321190869	-11.9799	5.08695162003789e-23	9.57861398412765e-22	41.476368192519
EXOSC3	0.966695089074607	10.4063966621536	11.9798940387304	5.08818788205217e-23	9.57861398412765e-22	41.4761260182038
SLC35A1	-1.1297	11.3279867653625	-11.9798	5.09134923230704e-23	9.57861398412765e-22	41.4755070013129
DSC2	-1.04084	9.50047397886169	-11.977	5.17615612373066e-23	9.72835868451011e-22	41.4590430719194
EPHX2	-1.70675	9.87124259859857	-11.9741	5.26470074554304e-23	9.88481992093258e-22	41.4421389384347
ITIH4	-0.320857	6.52111245206409	-11.9691	5.42175519663918e-23	1.01694690688319e-21	41.4128433009946
PPP3CB	-0.949426	10.1155480752319	-11.9687	5.43304201553921e-23	1.01804079453824e-21	41.4107707547469
MCM2	1.18611480369693	9.89044071545129	11.9677134531042	5.46503335704433e-23	1.02300820002526e-21	41.4049196496881
RDH11	0.766472450920924	9.72963506957094	11.963496342212	5.60190931843548e-23	1.04757949508979e-21	41.3802663647604
TYRO3	1.14189956375144	7.94322155013126	11.9633047987391	5.60820709479487e-23	1.04770739749907e-21	41.3791465929167
STARD5	-0.795216	8.6373338036546	-11.9589	5.75504454247334e-23	1.0740639629618e-21	41.353388720407
METTL2B	0.802175468650229	7.4204790697879	11.9572913950153	5.80956605035144e-23	1.08315615582127e-21	41.3439916893787
UHRF1	0.979174593658324	8.60809123865086	11.9563602704822	5.8413850988233e-23	1.0880016975982e-21	41.3385482040476
SLC9A1	-1.33431	11.1930307164935	-11.9548	5.89633996584728e-23	1.0971425003251e-21	41.3292161951164
ITGA2	1.14492137342172	10.0065593449634	11.9535733038192	5.93766912679364e-23	1.10373226009312e-21	41.3222551294785
SNX8	0.835221460852244	8.86932080279996	11.9531633126316	5.95196684845927e-23	1.1052891272915e-21	41.3198582428495
CPEB3	-0.475625	7.47408887959366	-11.9521	5.98825366508969e-23	1.11092224802752e-21	41.3138008377567
C20ORF27	1.25832011737027	9.68349350431815	11.9519481176526	5.99454731663584e-23	1.11098546743172e-21	41.3127539673069
STBD1	-0.971035	8.16001611536681	-11.9495	6.0796143314574e-23	1.12563335583323e-21	41.2987109797895
DCAF13	1.26037938379495	8.31324732883732	11.9483807457608	6.12131698906926e-23	1.13223130789891e-21	41.2918982689692
SGCA	-0.690925	7.02806307637967	-11.9381	6.50065614726319e-23	1.20120540273637e-21	41.2319775781125
PLXNA2	-0.745065	7.87924399620254	-11.9367	6.55685155940439e-23	1.21039090655949e-21	41.2233995623089
RPS21	1.31548492471075	10.547007601082	11.931638488513	6.75304962521773e-23	1.24537712604188e-21	41.1940167178763
TAGLN2	0.833012891361342	11.1787404570453	11.9285791502731	6.87534676673313e-23	1.26667913827779e-21	41.1761302611242
XPO5	0.860130303701119	9.4327523784306	11.9254771984081	7.0016100584118e-23	1.28866911755562e-21	41.1579945364537
BMP2	-1.78065	9.33782285350807	-11.9194	7.25603636404179e-23	1.33418134642475e-21	41.1224233159923
CCNA2	1.3675041794752	10.3678448915859	11.9186656331454	7.28707160318133e-23	1.33856906821037e-21	41.1181699196677
TCN2	-0.930782	8.11322772025574	-11.915	7.44659405370324e-23	1.36652689109404e-21	41.096589268709
ACADM	-1.13574	10.1563539205388	-11.9147	7.45956790653275e-23	1.36756302396484e-21	41.094854509805
EPHA10	-0.236929	7.01455807150335	-11.9103	7.65166639490351e-23	1.4014038265759e-21	41.0695159169257
RRP1	0.49940448454663	7.71496708214014	11.9055114335166	7.87171719423985e-23	1.44029272545194e-21	41.0412606660025
RNPS1	0.57731036953874	9.85297590979532	11.9050620693512	7.89249781036664e-23	1.44268057428866e-21	41.0386333099657
CD8A	-1.31822	8.21130406665899	-11.8893	8.65758396764317e-23	1.58098326407167e-21	40.946429329398
ERCC6L	0.676891985681609	7.49194268632439	11.8878328767782	8.73204256220508e-23	1.5930216064363e-21	40.9378953013628
RGMA	-1.24871	8.35309509016449	-11.8872	8.76491000401156e-23	1.59745620512566e-21	40.9341513476845
PPIL1	1.01421339393391	9.60309623620472	11.8869564229038	8.77706220304572e-23	1.59811035995553e-21	40.9327706365066
SPC25	0.788398445960999	7.63959585278289	11.8862236646807	8.81487900028245e-23	1.60343164505138e-21	40.928486159691
C11ORF54	-1.02583	9.7360589601659	-11.8856	8.84888090242796e-23	1.60804931141201e-21	40.9246495598551
NAA25	0.420850997841583	7.80267710061333	11.8837844151569	8.94194429447416e-23	1.62338041213785e-21	40.9142236916462
MRPS2	0.731402367124216	9.6348892240349	11.8816972652319	9.05212184228662e-23	1.64178571372784e-21	40.902019921206
CNR1	-0.346699	7.16861555786865	-11.8735	9.49654012184955e-23	1.72071775042794e-21	40.8542575937571
SIGLEC10	-1.01196	7.48831882699815	-11.8691	9.74920516812471e-23	1.76478580070525e-21	40.8280904564889
SRSF5	-0.782876	12.5044555620862	-11.8649	9.9880370705056e-23	1.80626682022138e-21	40.8039721731861
COL1A1	2.58507510223246	11.6803027712146	11.8629188059949	1.01065426381236e-22	1.82592841486254e-21	40.7922182427046
HRCT1	-1.68936	8.29484115041067	-11.8609	1.02275781134841e-22	1.84600861056048e-21	40.7803548212388
IL2RB	-1.04318	8.37538533749168	-11.8603	1.02605635465095e-22	1.85017292240104e-21	40.7771460622811
CKAP2	1.17282528927678	8.76049725773455	11.8580974742196	1.0396543114564e-22	1.87288305161301e-21	40.7640262673572
CD53	-1.27553	8.48346757494448	-11.855	1.05854736674728e-22	1.90507902657709e-21	40.7460796592133
ZCCHC18	-0.269693	6.88003421639984	-11.8545	1.06200855101568e-22	1.90946681961519e-21	40.7428266116086
LRRC1	-0.500878	8.73300020626414	-11.8505	1.08698060799015e-22	1.95248499392879e-21	40.7196657938405
PPAT	1.03027760304786	9.84363301365835	11.8445537149673	1.12565096095037e-22	2.0200022965593e-21	40.6848299961562
CCL13	-2.3501	8.20902662907793	-11.8374	1.17390718271052e-22	2.10457538433492e-21	40.6430004765873
FBLN1	-1.04233	8.50146807048288	-11.8338	1.19926719223344e-22	2.14797731369027e-21	40.621702194183
PGLYRP2	-0.207082	6.62972988146121	-11.8313	1.21661114865153e-22	2.17695243214606e-21	40.6073939025011
NOP56	1.21690156311743	9.86241	11.8307667441992	1.22050490869923e-22	2.18182788420055e-21	40.6042097048058
TEDC2	1.11591653634614	8.08757678817852	11.8294367777829	1.23006760797744e-22	2.19681835097445e-21	40.5964325365837
CYP2C8	-0.519021	6.81279192328932	-11.8288	1.23475082077395e-22	2.20307405048798e-21	40.5926457966457
PTPRCAP	-1.35853	7.95546397999107	-11.8188	1.3093376614354e-22	2.33392251913743e-21	40.5341992864014
SIDT1	-1.19479	7.86082523322502	-11.8163	1.32832901196926e-22	2.36551568228838e-21	40.5198495032202
HSD3B2	-1.65842	7.18187966366001	-11.801	1.45366111581513e-22	2.58392948787285e-21	40.4300033394233
SOS2	-0.598313	7.84851501244683	-11.801	1.45374589415769e-22	2.58392948787285e-21	40.4299452261876
PTTG1	1.22573743798836	10.9630316963373	11.7974476385166	1.48407975069575e-22	2.63533590744385e-21	40.4093667893849
LRRC8E	0.715315844276258	7.49909353956905	11.7936935320924	1.5171391829091e-22	2.69147990215138e-21	40.3874130092467
SULT1A4	-0.919385	8.74719878344937	-11.7928	1.52508350326013e-22	2.70300412358441e-21	40.3822087378973
TMEM273	-0.369902	7.2536677679077	-11.7868	1.58004242753329e-22	2.79775444260472e-21	40.3469313586065
TMEM161A	0.573918316206365	7.36808996374655	11.7795142076026	1.64878989024316e-22	2.91671713001024e-21	40.3044922375233
SAE1	0.565603993033207	12.9610879823836	11.7788197869789	1.65552317411226e-22	2.92585501879329e-21	40.3004312237644
ZNF471	-0.720815	7.05048599537747	-11.7762	1.68086446084579e-22	2.96783097755581e-21	40.285293936897
TP53I3	-0.615887	8.12657	-11.7724	1.71901796465064e-22	3.03232819227551e-21	40.2629286161929
C15ORF48	-1.23248	9.70992230422168	-11.7695	1.74834420370545e-22	3.08084860954756e-21	40.2460726879044
HLA-DOB	-1.17046	7.77631685929878	-11.7694	1.74982560473686e-22	3.08084860954756e-21	40.2452287385452
IL7R	-1.35874	8.96139123969439	-11.7689	1.75430017881589e-22	3.08581566797746e-21	40.2426839204009
FRMD1	-1.05992	7.0703	-11.767	1.77485609981038e-22	3.11903384093797e-21	40.231075983916
GMPS	0.927915039591152	10.2522600498313	11.7660246395354	1.78462984749025e-22	3.13325934559835e-21	40.2256038279888
NMUR1	-0.409875	6.67126711305049	-11.7603	1.84508420243948e-22	3.23635399155338e-21	40.1924084458232
CD276	0.262574246291688	7.34552874390475	11.7535619748974	1.92005814072349e-22	3.36469906857488e-21	40.1527197892603
RCN1	0.506591818927671	9.44662155978354	11.7517868020486	1.94016738282015e-22	3.39674895549461e-21	40.1423381614511
CDC20	1.41803990309858	12.0187036775318	11.747728974076	1.98692941462684e-22	3.47535741941713e-21	40.1186069597477
GRWD1	0.810197196510595	10.043914213318	11.7404886132196	2.07318480920147e-22	3.62283221855122e-21	40.0762632665926
MPC1	-1.07566	11.0813657553921	-11.738	2.10348669308827e-22	3.6723453838266e-21	40.0618048571074
DPEP3	-0.52972	6.7127860733664	-11.7359	2.13007630571049e-22	3.71529103677336e-21	40.0492883129025
SLC44A1	-0.845104	11.6153377480136	-11.7248	2.27249928672601e-22	3.96000505958614e-21	39.9847979026204
MCM4	1.40257443550627	10.2469074790127	11.7199583203553	2.33867958566285e-22	4.07152771522628e-21	39.9561947459122
MLST8	0.660387306097416	9.20975980376297	11.7133269263943	2.4315032412319e-22	4.22918406254528e-21	39.9174115381183
CHCHD2	0.53772075865932	13.5371325915458	11.7102052153969	2.47646667592585e-22	4.30337966227227e-21	39.8991543794545
ZNF280C	0.473481066526063	7.89327454786934	11.7098482848639	2.48166040671873e-22	4.30839331819458e-21	39.897066887803
CPEB4	-0.74225	7.74158260788677	-11.7087	2.49876450742899e-22	4.33405594815495e-21	39.8902230756673
MELK	1.16033491906632	10.0679630501777	11.7020075743321	2.59854053468899e-22	4.50293054771593e-21	39.8512107242458
SLC39A10	1.29824719558896	8.04553720153094	11.7008580716425	2.61613270635896e-22	4.52921008337452e-21	39.8444878712379
NLGN1	-0.351274	6.72819100390307	-11.6919	2.75811091934465e-22	4.77058610636971e-21	39.7918300188054
CD37	-0.836897	7.11386578373778	-11.6892	2.80094726697875e-22	4.84019248552078e-21	39.7764741157338
ASCL2	2.4332681650549	11.9828612701969	11.6782378744985	2.98760678025008e-22	5.15797459202658e-21	39.7121929658153
PSMD11	0.510339052098755	7.8178862446844	11.6767229251122	3.01429274413747e-22	5.19450236343209e-21	39.7033326807926
POLR3K	0.786739389795775	9.10198657599698	11.6767207595277	3.01433106124254e-22	5.19450236343209e-21	39.7033200152185
MAD2L2	1.09628995447682	9.82585633835443	11.6750426758862	3.04416943047288e-22	5.24023695646137e-21	39.6935056208592
KLHL35	1.61605806988404	8.45656860154613	11.6749130747913	3.04648614786507e-22	5.24023695646137e-21	39.6927476390973
GPT2	1.52023298780602	10.7935060355326	11.6710949007269	3.11553592729677e-22	5.35407431041801e-21	39.6704167405094
NCKAP1L	-1.00561	8.7245276922895	-11.6645	3.23792465934755e-22	5.55928131714842e-21	39.6320255268169
STX1A	0.85212051384224	7.96991736785076	11.6622581284837	3.28140824432491e-22	5.62876121910256e-21	39.6187340274029
SAMSN1	-0.574745	7.36802502939746	-11.6603	3.31908722344941e-22	5.68816573473244e-21	39.607358491549
TMC4	-1.0083	9.63203346344811	-11.6581	3.36173867889941e-22	5.75597513433943e-21	39.5946365505099
RFC2	0.518193024089834	7.61455335201108	11.6578017192007	3.36837970565279e-22	5.76205961930321e-21	39.5926702224853
AGO2	1.15108582196948	11.1546762409652	11.6557657569453	3.40887726826997e-22	5.82599601261195e-21	39.5807626576607
PCSK9	1.38238736053128	7.94393851954405	11.6472102740119	3.58444715627885e-22	6.12045171799013e-21	39.5307248274747
PLAT	-1.44057	10.0150478408698	-11.6467	3.5946770689873e-22	6.13230878779799e-21	39.5278853404841
NUP37	0.811573768492575	11.4738166072868	11.643491814904	3.66354775985391e-22	6.2440905791921e-21	39.5089769100493
SUV39H1	1.07612916081304	9.70251631902312	11.6404972355017	3.7285170595887e-22	6.34902498933431e-21	39.4914626884407
ST3GAL5	-0.662997	7.81933352131203	-11.6373	3.79979610450023e-22	6.45942200369441e-21	39.4725952376266
GTF2F2	0.96073523356114	11.5919531054622	11.6372500037665	3.80027078179095e-22	6.45942200369441e-21	39.4724707814442
TESC	2.6865241025656	9.80483698388303	11.6358184300423	3.83234120395014e-22	6.50800581340504e-21	39.464098010605
PDE4D	-1.18189	8.07362416161973	-11.6323	3.91325341675513e-22	6.639368046991e-21	39.4432814335935
HDGF	0.847141956827533	10.6998886961812	11.6319163805973	3.92113689439384e-22	6.64670098638258e-21	39.4412762864785
REV3L	-0.636788	7.46640459281781	-11.6301	3.96241522244047e-22	6.71057670566302e-21	39.4308426145463
SLC6A6	0.880654732406225	7.40536609659561	11.6280095104892	4.01210389147072e-22	6.7885670830932e-21	39.418426354871
TEX10	0.755215775627075	9.30319557009167	11.6266715156914	4.04374033692976e-22	6.83589908588044e-21	39.4106008836534
IFITM2	1.21692716597283	13.7507894690844	11.6251290093306	4.08052213796544e-22	6.89183571591394e-21	39.4015792932731
VIPR1	-1.95092	10.6833534115267	-11.6249	4.08681817877604e-22	6.89622854163628e-21	39.4000431995495
RGL4	-0.393475	7.47515839372008	-11.6228	4.13733248522543e-22	6.97516135246271e-21	39.3878
FAM151A	-0.328126	6.77999736382592	-11.6181	4.25318540015376e-22	7.16376425916866e-21	39.360288494605
ITPRID2	-1.14081	9.4579961884678	-11.6179	4.25792081669666e-22	7.16376425916866e-21	39.3591798297691
CASP7	-0.902668	8.25190991558621	-11.6178	4.26071817375406e-22	7.16376425916866e-21	39.3585254864099
PUS1	0.562508761873985	9.15644444521573	11.6112537653483	4.42679750180992e-22	7.43630259012408e-21	39.3204277114827
RPS7	1.06174791131155	8.09253519460561	11.6105280964422	4.44569544923141e-22	7.46133220944296e-21	39.316183520125
C19ORF53	0.7217524858064	11.6547379496324	11.6088667089896	4.48926586740413e-22	7.52768812968224e-21	39.3064666284617
CALCOCO2	-0.790442	8.70385893111956	-11.6079	4.51382691323358e-22	7.56207824790649e-21	39.301030614363
NCOR1	-0.908419	8.68519090325998	-11.6064	4.55430035147588e-22	7.62304102776631e-21	39.2921369799789
FKBP5	-0.954499	9.95228001471048	-11.6062	4.55941815502973e-22	7.62476890925805e-21	39.291018027581
XRCC1	0.647756095780617	8.87916998179815	11.6040057428221	4.61921453696068e-22	7.71785146851362e-21	39.2780364892539
LMNB2	1.10733016650284	11.5836528125932	11.6024883038784	4.66054583571946e-22	7.77994337495816e-21	39.2691615060444
PIGU	1.13788235809107	10.6818255891102	11.5973362664641	4.80365416854264e-22	8.01167093364712e-21	39.2390290033387
AP3S2	-0.706911	8.50228982685455	-11.5962	4.83527616566235e-22	8.05721063212112e-21	39.2324919521369
SINHCAF	0.977578955838089	9.98461047431711	11.5925120823866	4.94163745535215e-22	8.22709900350019e-21	39.2108140180896
CCL8	-2.4615	8.85053909959046	-11.5871	5.10230643898931e-22	8.48701827726003e-21	39.1789366849871
TPSAB1	-1.49407	7.92029438808418	-11.5853	5.15580568552413e-22	8.56837057069786e-21	39.1685446662392
SLC25A42	-0.612125	7.95442122011072	-11.582	5.25470938479905e-22	8.72496808260717e-21	39.1496139009943
GBA2	-0.451851	8.00466070065979	-11.5811	5.28515895243578e-22	8.76251798460548e-21	39.1438573664389
NME1-NME2	0.67028808928398	10.6743336472902	11.5809739421295	5.28794926214855e-22	8.76251798460548e-21	39.1433315144781
TACC3	1.10467172498978	9.27305820604946	11.5808625074945	5.29140961723752e-22	8.76251798460548e-21	39.1426797734712
JOSD1	-0.918773	10.6468615988132	-11.5793	5.34004207904783e-22	8.83521323770122e-21	39.1335649113676
NBPF1	-0.259801	7.07082161252659	-11.5788	5.35461125222832e-22	8.85147119577831e-21	39.1308504637945
AMMECR1	0.571104872717586	8.41221938367426	11.577600962616	5.39369902182137e-22	8.90819511896038e-21	39.1236041811067
TAFA2	-0.232721	6.56591000747224	-11.5754	5.46371119118687e-22	9.0158480955898e-21	39.1107553002947
LCN6	-0.372368	6.49892952576168	-11.5749	5.47896096885585e-22	9.03302549132127e-21	39.1079784537735
DLGAP5	1.33985877029177	9.6710216528425	11.5732628453076	5.53282314434667e-22	9.11377567016257e-21	39.0982321325943
UBE2H	0.830181448200792	8.84222066411658	11.5725843843618	5.55490370697894e-22	9.14207829659154e-21	39.0942640675149
KLB	-0.326967	7.36406370792851	-11.5656	5.78657237386107e-22	9.51496037122195e-21	39.0535572421864
STIL	1.12223230584645	9.38529374735384	11.5642398754769	5.83379340453838e-22	9.5828930958921e-21	39.0454602164176
GSPT1	0.731693637682355	12.5397595111237	11.5641125551396	5.83815541447212e-22	9.5828930958921e-21	39.0447155693781
MGST3	-0.860706	12.421961351183	-11.5623	5.90071869423808e-22	9.6770749552342e-21	39.0340960719311
STYK1	-0.406109	6.91893708962853	-11.5539	6.19865971068469e-22	1.01567678823976e-20	38.9850211264955
UBE2I	0.240074056642008	8.3053090167304	11.5535560553631	6.21140461150856e-22	1.01633010369483e-20	38.9829748437214
PERP	1.72792925512189	10.1601309282483	11.5534975516077	6.21353827528156e-22	1.01633010369483e-20	38.9826326795167
CHP1	-0.937492	11.5389361262859	-11.5497	6.3541864623499e-22	1.03842541109314e-20	38.9603330403673
VAMP1	-0.379838	7.17506861858512	-11.548	6.41788154653192e-22	1.04791708926444e-20	38.9503961743774
ERF	0.688563608600427	7.9981238105258	11.5477919955444	6.42518372963306e-22	1.04819234218655e-20	38.9492632919478
CCNDBP1	-0.636582	8.41387671683522	-11.547	6.4548075124408e-22	1.05210543759548e-20	38.9446805406834
TRAPPC8	-0.64982	10.0496074834392	-11.546	6.49381575353377e-22	1.05753999483596e-20	38.9386780111954
BEX4	-1.11029	8.23502160478599	-11.5385	6.78550803865435e-22	1.10407965584487e-20	38.8949038955995
AOC1	-1.71238	11.0991199449521	-11.5295	7.15210937221137e-22	1.16271617781865e-20	38.842483419018
RNASE6	-1.16896	8.66107967857668	-11.5268	7.26945699611176e-22	1.18076480346766e-20	38.8262703809776
GALM	-0.846377	10.3696469125621	-11.5204	7.5467392389217e-22	1.22473734274779e-20	38.7889773933675
USP34	-0.574354	9.23228971604949	-11.5178	7.66159569152956e-22	1.24229678880118e-20	38.773929651449
PSMG4	0.328279603098251	7.92225812808575	11.5128997535748	7.88579594136691e-22	1.2775400143553e-20	38.7451956232857
FRMD3	-1.59068	8.57641863429881	-11.506	8.21368860219208e-22	1.32950624789862e-20	38.7046106497296
TMEM156	-0.678148	7.75559406529252	-11.5025	8.38078131282393e-22	1.35537713727238e-20	38.6845478191957
CELSR3	1.82182894358545	8.74061340719605	11.4971012478699	8.65217005546601e-22	1.396938886152e-20	38.6527995315943
SGSM2	-0.973853	10.6991304878266	-11.4971	8.65274260511018e-22	1.396938886152e-20	38.6527336105205
MAMDC4	-0.629429	7.07674028996928	-11.4944	8.79236356422762e-22	1.4182530786446e-20	38.6367870781681
RABEPK	0.611486168614565	11.4561143321904	11.4889157916996	9.07809071372733e-22	1.46196279581572e-20	38.6049281421871
NAT10	0.898208645502118	11.1958063729796	11.4888986192484	9.07900594947447e-22	1.46196279581572e-20	38.6048277121075
ADGRL3	-0.283857	6.59754351824644	-11.4864	9.21377870258243e-22	1.48238579246807e-20	38.5901483607833
ACOT9	0.680113594130463	9.11521152436424	11.4859016247788	9.24015755814934e-22	1.48534935837848e-20	38.5873003386969
ANXA3	1.67973950851872	10.1163857886035	11.4835162002909	9.37046635766923e-22	1.50500011732514e-20	38.5733496563017
MAN1C1	-0.5058	7.00381603791898	-11.4815	9.48046808915793e-22	1.52135834864965e-20	38.5617232304241
SH2B3	-1.13149	10.0712383523549	-11.4807	9.52808652773889e-22	1.5276862445635e-20	38.5567320755136
MPP5	-0.727258	9.16633289203692	-11.4782	9.66800074049508e-22	1.54878882248807e-20	38.542209948918
SOX4	1.26500093830513	10.5559095950731	11.4691075885418	1.0197579080144e-21	1.63222485739903e-20	38.4890844595561
NT5DC2	1.27437404230915	8.96136589797095	11.4684252134365	1.02385121191083e-21	1.63737233658028e-20	38.4850937895086
IRF4	-0.489739	7.45903579223734	-11.4679	1.02717801738203e-21	1.6412862447261e-20	38.4818621361429
CD52	-1.52273	9.17740889530173	-11.4616	1.06576302218883e-21	1.70148291557829e-20	38.4451272906836
HERC3	-0.727118	7.79595061538087	-11.4582	1.08740666533331e-21	1.73455304231758e-20	38.4250995388381
CENPW	1.78066425023541	9.48741708406436	11.4578771344412	1.08925595873748e-21	1.73566671332915e-20	38.4234068407106
C12ORF66	0.660426362704577	7.72333262946579	11.4577663134608	1.08996484382027e-21	1.73566671332915e-20	38.4227587448557
C1ORF115	-2.07722	10.1296509866438	-11.4571	1.09407215237225e-21	1.74072195905569e-20	38.4190119292171
SLC8A3	-0.186111	6.54772455055517	-11.4563	1.09919394541352e-21	1.74738131203173e-20	38.4143593297132
TGS1	0.723318676129134	7.7565316708361	11.4559022531463	1.10195799792001e-21	1.75028443533456e-20	38.4118574845668
DDX27	1.34551065536135	9.97452984618915	11.4550184261296	1.10769046886546e-21	1.75789347112551e-20	38.4066887609245
BUD23	0.787519651155687	11.5141577259427	11.4507030004429	1.13611131341734e-21	1.8014652032547e-20	38.3814517265989
GINS2	1.4550348794798	10.6722419294471	11.4492445371089	1.14588050589082e-21	1.8154132327199e-20	38.3729225195746
HCST	-1.28457	9.00458420587128	-11.4482	1.15311779862009e-21	1.82532972651796e-20	38.3666506094775
MTHFD1	0.771440745294614	8.73429181041747	11.4345687172362	1.24898200679177e-21	1.97540264345379e-20	38.2870980681467
PGM1	-1.43438	11.8753600032133	-11.4323	1.26607019244288e-21	2.00073395440825e-20	38.2735614476367
ANKFY1	-0.571124	8.27429164405906	-11.4289	1.29132920227588e-21	2.03892359577621e-20	38.2538832491464
CYP4F12	-1.60168	9.35697254407979	-11.4251	1.32038295128733e-21	2.08303525104611e-20	38.231719319605
LINGO4	-0.276557	6.58089757846448	-11.4247	1.32350681247836e-21	2.08619996970301e-20	38.2293653562629
MADCAM1	-0.238898	6.71979611476161	-11.4241	1.32775881097528e-21	2.09113609191829e-20	38.2261702070324
SFXN3	0.355369662673484	7.60027509801061	11.4236001272369	1.33205173327656e-21	2.09612828820746e-20	38.2229546709424
FAM177A1	-0.430032	10.5827023374004	-11.4211	1.35175878835799e-21	2.12534745300128e-20	38.2083252296438
TOP1MT	1.04692601782228	8.88902887469825	11.4187354396368	1.37064120430507e-21	2.15322195252066e-20	38.1945067062199
TP53INP1	-1.11192	8.8115378432156	-11.4178	1.37844493420591e-21	2.16366003423759e-20	38.1888513051722
ANKRD13A	-0.706587	10.5469638245298	-11.4154	1.39785674318688e-21	2.19228574773923e-20	38.1749212095617
FCMR	-1.52605	8.35553809718549	-11.4139	1.41004690134375e-21	2.20954704616108e-20	38.1662719937373
HELLS	0.813801749239691	7.87342490178116	11.4022315074657	1.51008323488366e-21	2.36431907824109e-20	38.0979957417226
TMEM30B	-1.3004	11.2865757686307	-11.3969	1.55824720815017e-21	2.43768379259904e-20	38.0667208048189
ABCE1	0.796303014472638	10.1934215731161	11.3941798783854	1.58317351139078e-21	2.47460362169901e-20	38.0509127004136
SNAP91	-0.461884	6.59655191288557	-11.3933	1.59102868514555e-21	2.48480069881768e-20	38.045982548919
KIF14	0.97685291982644	8.60199256784982	11.3900915583059	1.62162952430112e-21	2.53047423177523e-20	38.0270059114046
URB2	0.697354967518234	8.34752	11.3894411865486	1.62783265229841e-21	2.53803181201715e-20	38.0232028241971
CPA3	-2.17519	8.60893129415625	-11.3884	1.63758125190444e-21	2.55110007548353e-20	38.0172552285188
ATP8B1	-0.92728	8.2979692538997	-11.3877	1.64491996855802e-21	2.56039544396983e-20	38.0128012129978
PLAC8	-3.24334	10.8236989505938	-11.3875	1.6464535864482e-21	2.56064694032357e-20	38.0118729402341
SRI	-0.779362	8.86904424417017	-11.3832	1.68902109273987e-21	2.62466283545414e-20	37.9864468969624
NXF1	-0.565748	10.2124292398568	-11.3773	1.7476764690039e-21	2.71355124301329e-20	37.9524420211068
TXNDC11	-0.743081	9.13940331385103	-11.3749	1.77311020565259e-21	2.75075276542762e-20	37.9380504309643
DGLUCY	-1.3596	10.3839002215058	-11.3742	1.78067630574875e-21	2.7601961706137e-20	37.9338090087859
C1QA	-0.991891	8.10008096679136	-11.3723	1.79967060855897e-21	2.78732386452582e-20	37.9232400576946
MRPL30	0.673028260506609	8.06126621905627	11.372023417528	1.80308323160292e-21	2.79029372731387e-20	37.9213530095687
GPR183	-0.909919	7.92379997393046	-11.361	1.92409089908243e-21	2.97508769259117e-20	37.8566517728128
TTC27	0.643325265913438	10.0707889903309	11.3573235078861	1.96558656860722e-21	3.03536452479193e-20	37.8353983310369
MB	-0.794007	6.96455566910277	-11.3573	1.96632680194687e-21	3.03536452479193e-20	37.8350232824523
TEF	-0.770852	7.89592365877844	-11.3439	2.12684456593465e-21	3.28043802760648e-20	37.7568594347029
METTL25	-0.755574	8.87574036790783	-11.3406	2.16830003980595e-21	3.34161714639954e-20	37.7376314391304
SQOR	-1.16706	9.42167113743153	-11.3388	2.19103123309293e-21	3.37386269828493e-20	37.7272436852339
NOP2	0.661065426253529	8.96664932022927	11.3381285160937	2.20002514645559e-21	3.38491915154993e-20	37.7231633568166
RPF2	0.847220571235782	11.2619528286855	11.3294924921388	2.31442906279345e-21	3.55800573302424e-20	37.6726691602377
ANAPC1	0.376285352812106	8.42642456315385	11.3281527176953	2.33270277025901e-21	3.58314665031637e-20	37.6648356825015
FLVCR2	-0.853946	8.81885107891611	-11.3278	2.33705648043713e-21	3.58688199789458e-20	37.6629784105727
DPP8	-0.307262	7.96566985956984	-11.3254	2.37082163627509e-21	3.63571439587527e-20	37.6486907623881
PAMR1	-0.637215	7.60204484851662	-11.3232	2.40093260709236e-21	3.67886742579349e-20	37.636120011422
PPARGC1A	-1.74492	9.07916056465294	-11.3087	2.61555923648368e-21	4.00444479331377e-20	37.5508387003422
NEU4	-2.5316	9.28947347207992	-11.3046	2.67829510420719e-21	4.09713291228023e-20	37.5272303623318
GPR34	-0.376319	6.84800193984627	-11.3045	2.68080877636597e-21	4.09761950805227e-20	37.526295996936
KIF13B	-1.34021	10.6002676059765	-11.3019	2.72136142794274e-21	4.15620035431223e-20	37.5113419472851
SYTL2	-0.875318	8.85558508233358	-11.2995	2.75981983247915e-21	4.21148957755996e-20	37.497364662192
PADI2	-0.560542	7.33649201363743	-11.2977	2.79004765253148e-21	4.25413883490155e-20	37.4865147508965
SHISA5	0.74797777733753	11.4970173102056	11.2943261017608	2.84506856171829e-21	4.33449098508966e-20	37.4670640505647
PTP4A1	-0.764531	8.37005786820328	-11.2868	2.97307728808622e-21	4.5258190397678e-20	37.4232292261617
ZNF350	-0.917527	7.63333173760208	-11.2861	2.98500141351516e-21	4.54026743116817e-20	37.4192425284206
ATAD2	1.31388327227952	9.55706523433579	11.284115271334	3.02080113408821e-21	4.59097814051207e-20	37.407368295303
NTHL1	1.03075749590941	10.3570640069976	11.2828513783037	3.04329475329701e-21	4.62140032390415e-20	37.3999792829341
FANCA	-0.203969	6.89877905130405	-11.2805	3.08524390934072e-21	4.68129325853868e-20	37.3863440230472
CHCHD6	0.972279354842449	8.94729664840166	11.2787	3.11811308832294e-21	4.72732287306019e-20	37.3757890875576
SIK3	-0.714316	10.1166360893368	-11.2784	3.1232561652162e-21	4.73127677040828e-20	37.3741476203106
OAF	-0.944197	11.7242631613195	-11.2741	3.20456990406524e-21	4.85051809566663e-20	37.3485487223255
SEPTIN6	-0.450793	7.37737259721747	-11.2682	3.31610119715142e-21	5.01526715092682e-20	37.3144739835641
NUDT5	0.86511363011925	10.9662595555425	11.2620605544282	3.43828975814831e-21	5.19585439322445e-20	37.2784348080395
TUBB3	1.76532278205275	9.28113426168946	11.2600543926033	3.47901529131643e-21	5.25314420565036e-20	37.2667070179067
STC2	2.35336222761485	8.6986813927243	11.2566141949858	3.54997773933492e-21	5.3559607557969e-20	37.2465961713276
PYCR3	0.663509734533801	7.33449748416043	11.2559879472813	3.56305044468652e-21	5.37134171641232e-20	37.2429352477817
CENPI	0.358435366257129	7.0689624038203	11.2557248970986	3.56855586936274e-21	5.37529928893598e-20	37.2413975089478
GPRC5D	-0.353994	6.71092901648833	-11.2539	3.60687922101983e-21	5.42864410499137e-20	37.2307585790564
SNRPA	0.656962175031968	9.96427118706723	11.2532990199309	3.61973002832893e-21	5.44359560988742e-20	37.2272163687997
NUP62CL	0.939925542578978	8.88266252315485	11.2527986360849	3.63037660847119e-21	5.45521084089355e-20	37.2242912477625
EVL	-1.32061	10.722507989399	-11.2525	3.63659044471236e-21	5.46015184792171e-20	37.2225879744575
PLCB2	-0.727371	7.83223162613653	-11.2521	3.64616122384277e-21	5.47012113509466e-20	37.2199702164227
ZNF239	0.990764010993617	9.07741901798284	11.2516342884097	3.65527156077629e-21	5.47938418785284e-20	37.2174847732416
PGM5	-1.22723	7.70813789862478	-11.2445	3.81068828018328e-21	5.70777490955543e-20	37.1760132067655
ROBO3	-0.681079	7.81766072019332	-11.2437	3.82861027723682e-21	5.73002033713478e-20	37.1713400797928
NLRC3	-0.275912	7.06181692958259	-11.2436	3.83169875535984e-21	5.7300475858398e-20	37.1705369755468
GSTP1	0.878080022047738	14.0326278015175	11.2396022042849	3.9227399938155e-21	5.86149691790061e-20	37.147149653976
LY6E	1.7995909291734	11.0408650684013	11.2343060227086	4.04659099474907e-21	6.04172221880016e-20	37.1161909115733
LSM2	0.633539451783641	12.0302279999799	11.2312825643906	4.11903935516051e-21	6.14497453919749e-20	37.0985175531825
VWA5A	-1.39745	8.86330618580293	-11.2271	4.22171969931689e-21	6.29312737606639e-20	37.0739947043266
ATP6V1F	0.694175176866453	12.6418696529263	11.2216113902924	4.35960284382437e-21	6.49347708493969e-20	37.0419866391866
CCPG1	-0.759152	8.48740820408475	-11.2122	4.60756577064666e-21	6.85733652133801e-20	36.9868926882295
BCL2L1	0.6571690333869	9.30787479008999	11.2095082987487	4.68054011129142e-21	6.96039203960412e-20	36.9712428077779
SCIN	-2.16507	8.92162781435953	-11.2014	4.90977704409415e-21	7.29547523677779e-20	36.9236226320643
PPIAL4A	0.660127027096026	12.7365900366124	11.1975932225643	5.01955261966123e-21	7.45265795869034e-20	36.9016005965945
GALNT16	-0.449801	7.02818457262779	-11.1965	5.05151060628926e-21	7.494144868456e-20	36.8952799948583
ADAMTSL3	-0.476472	7.19349720502499	-11.1956	5.07717448989397e-21	7.52623570332733e-20	36.8902331183257
ACD	0.767018926946911	9.33910486660636	11.1918529308329	5.1915319271097e-21	7.68964764727367e-20	36.8680502334011
RAD23A	0.71382614914385	10.7840250600616	11.1856642191911	5.38354985017339e-21	7.96154787586678e-20	36.8318796999068
IMPDH1	0.438848311407968	8.11250747741718	11.1856616017581	5.38363254532705e-21	7.96154787586678e-20	36.831864402221
ZBTB9	0.698963157591528	9.0344827929844	11.1850503455887	5.40297938113884e-21	7.98383247745006e-20	36.8282918962127
CYBRD1	-1.8312	10.0693388602181	-11.1826	5.48143306403391e-21	8.09335326535323e-20	36.8139349264949
TSC22D3	-0.698826	7.9762051380477	-11.1803	5.55455247926745e-21	8.19483106091449e-20	36.8007379697323
FGF9	-1.34295	7.58301799193251	-11.1786	5.61058132765025e-21	8.27095413253844e-20	36.7907426575207
KRT27	-0.302574	6.7269632966879	-11.1706	5.88236313414968e-21	8.66476268134455e-20	36.7436326917351
ST8SIA4	-0.26767	6.84165315727037	-11.1681	5.9688393527733e-21	8.78520889911737e-20	36.7290987863227
FCGBP	-2.61754	9.91531782323361	-11.1661	6.03729357847506e-21	8.8789606032372e-20	36.7177423737022
TIMM17B	0.871493454315248	9.78755213357388	11.1605871138086	6.2370689308701e-21	9.16554468164006e-20	36.6853219301973
MYO1A	-1.64152	10.567220088758	-11.1598	6.26684242102277e-21	9.20205193576302e-20	36.6805792824125
RAP1A	-0.375562	7.34541444719943	-11.1541	6.47841606585628e-21	9.50524206266319e-20	36.6475128353949
MS4A10	-0.785716	6.87926147869517	-11.1534	6.50395371036237e-21	9.53521509006229e-20	36.643594869119
SCUBE2	-0.94812	7.45837135734785	-11.1438	6.8817387999237e-21	1.00811531572195e-19	36.5873671797084
ENTR1	0.478563379314364	8.83088037472164	11.1431029993545	6.91096007897232e-21	1.01160194473616e-19	36.5831475031285
GPA33	-1.9689	11.6428987309744	-11.1427	6.9277368152141e-21	1.01326294813747e-19	36.580732927677
SGSM3	-0.730122	8.67943827310119	-11.1395	7.06061641655234e-21	1.03188946109723e-19	36.5618124437284
ATP23	-0.766893	9.58844494589627	-11.139	7.07734684252672e-21	1.03352522787227e-19	36.559455512189
WBP1L	-0.577383	8.03642638864286	-11.1332	7.32559258428629e-21	1.06894084754132e-19	36.5251235317044
CAPN13	-2.41564	8.60335521796711	-11.1308	7.42886618341071e-21	1.08316351235152e-19	36.5111824525107
UBAC2	0.759036653197917	10.9795494833645	11.1277414950218	7.56284312832791e-21	1.10183716864937e-19	36.4933827599745
PPA1	0.73189604421419	13.7553667897735	11.1247270546691	7.69780294250824e-21	1.12062477625609e-19	36.4757685366955
ETFB	-0.703357	10.0080151490748	-11.1236	7.75064834355755e-21	1.12743842584423e-19	36.4689554549017
PRPS1	0.931242504118499	9.78612175859798	11.1197607765802	7.92541862653203e-21	1.15196330083308e-19	36.446749626207
RPL29	0.983463947135029	7.62204719951157	11.1194135386848	7.94158266323226e-21	1.15341445325995e-19	36.4447206700001
MRPL50	0.87149436722923	10.6903191972999	11.1157081118863	8.11613693505617e-21	1.17784963933867e-19	36.4230695516792
BOLA2	0.445552098318473	9.52682169981117	11.1132068650867	8.23612781857642e-21	1.1943345258593e-19	36.4084547369839
CDC25C	0.811330554884703	8.02094701472094	11.1123068338638	8.27973693910631e-21	1.19943083681626e-19	36.4031958794167
WDR20	-0.485697	8.50812316219448	-11.1122	8.2841255353167e-21	1.19943083681626e-19	36.4026681902516
NPM3	1.24859951379593	10.2125466563304	11.1113800121094	8.32488534659294e-21	1.20439794746871e-19	36.3977805052295
RFC3	0.951732885061117	8.15535427825163	11.1085767244668	8.46294550569874e-21	1.2234233305411e-19	36.3814011547754
ZBTB16	-0.713261	6.94030269195073	-11.106	8.59100668453462e-21	1.24097490521261e-19	36.3664452575717
ZPR1	0.772746282912482	8.92651241878264	11.1031100288829	8.73879400953954e-21	1.2613465784999e-19	36.3494602896058
KCNJ4	-0.268753	7.07349005236326	-11.0976	9.02635808686533e-21	1.30184637538769e-19	36.3172190107186
HSP90AB1	0.901572184491148	12.7346935095712	11.0883441786601	9.52962801485483e-21	1.37337025205587e-19	36.2631897978036
UTP23	0.551080024368274	7.8415690663381	11.0879422002467	9.5521293416453e-21	1.37555084801795e-19	36.2608412852725
CDT1	1.3121979041916	9.50150269378912	11.084879396062	9.7253270547713e-21	1.3994123270871e-19	36.2429473351954
MTMR3	-0.347628	8.01713334251279	-11.0845	9.74852774804517e-21	1.40167005671623e-19	36.2405745930765
AZGP1	1.78085872491147	8.09470170917006	11.0842309624146	9.76239584961745e-21	1.40258347760901e-19	36.2391589935589
COX7A2	-0.643227	13.3555705764316	-11.0831	9.82544562327474e-21	1.41055608974751e-19	36.2327483846242
ACAP1	-0.956457	7.57502198711878	-11.0829	9.83880016136004e-21	1.4113876050074e-19	36.231395838246
CELA1	-0.362551	6.51589023545943	-11.0791	1.00623650584251e-20	1.44234960895074e-19	36.2090218735678
MCM7	0.522176834324855	8.68493308283954	11.0784881527782	1.00969185220185e-20	1.44619179107007e-19	36.2056082513871
PTCD1	0.776187032266643	10.821181811338	11.0767248448719	1.0201913399256e-20	1.46010973750242e-19	36.1953067881273
INTS7	0.735498534238047	8.12442	11.0757368440594	1.02612194596984e-20	1.46747232778813e-19	36.189534799008
COL13A1	-0.33085	7.19201139856876	-11.0748	1.03169629358812e-20	1.47431454266732e-19	36.1841398793118
TRUB2	0.633452279123954	8.23318425326172	11.0730596963092	1.04236563376171e-20	1.48842156257802e-19	36.1738947857089
ENTPD5	-0.918511	7.93537909936612	-11.0719	1.04961085370944e-20	1.49762135801065e-19	36.1669972798463
FAM89A	0.908407713457332	8.55131399335055	11.0684961901154	1.07064948303232e-20	1.52647297951354e-19	36.1472350020851
SEMA3G	-0.611676	6.95545949505429	-11.064	1.09939035398411e-20	1.56625360125233e-19	36.1208564930672
OSBPL3	0.709685230833611	8.37025308901886	11.061767523522	1.11375783352005e-20	1.58551200968609e-19	36.1079274245568
CIDEB	-0.923737	7.39160267635617	-11.0601	1.12489700499166e-20	1.60014884178044e-19	36.0980177485738
LXN	-1.46162	10.1872272951136	-11.0596	1.12778411194975e-20	1.60303388281174e-19	36.0954653234695
PHF14	0.537378903754075	8.27865627999367	11.0566653273759	1.14759861399114e-20	1.62995684420979e-19	36.0781221529772
TLE4	-0.853987	7.95742141077729	-11.0565	1.14895802137431e-20	1.63064665801588e-19	36.076943297477
BZW2	0.751196335789723	12.1332765139519	11.0559081712079	1.1527073410307e-20	1.63385562922422e-19	36.0736991652247
GALNT6	1.07896091757586	8.12463555015948	11.0558693373951	1.15296997464947e-20	1.63385562922422e-19	36.0734723148338
TMEM254	-0.872144	9.82316636615163	-11.0557	1.15418486307723e-20	1.63433627462901e-19	36.0724236242197
GIMAP4	-1.43527	10.2266665654055	-11.0479	1.20831687606099e-20	1.70969051235225e-19	36.0267838115329
ALG3	0.822432666081736	9.20577939027295	11.0474027141556	1.21168153075778e-20	1.71315245519185e-19	36.0240148971477
GRPEL2	0.852037460746532	9.6070978062407	11.0463958150494	1.2188597401238e-20	1.72199692126651e-19	36.0181332649961
RPS24	0.849477715510927	11.8265365780475	11.0459930122304	1.22174321919821e-20	1.72476503024933e-19	36.0157803674701
KIT	-1.32218	7.97295926881394	-11.0403	1.26288255833135e-20	1.78149487423568e-19	35.982802868235
CNIH4	0.915079415126042	11.2215466928021	11.0294704224039	1.34608551453764e-20	1.89743156781088e-19	35.9192704984037
NISCH	-0.900641	9.44468184536379	-11.0286	1.35329581587443e-20	1.90615545748411e-19	35.9139510676567
RTKN	0.309435379373054	8.14275413849458	11.027395055221	1.3625726006685e-20	1.91777469428931e-19	35.9071486248224
B3GALT4	-0.969212	8.37682334610404	-11.0224	1.40331247828529e-20	1.97362628351457e-19	35.8778133627324
SSB	0.383018667709344	9.07439782219726	11.0207255459645	1.41693512658197e-20	1.99128465868971e-19	35.8681939389363
PSAT1	1.10597249578181	8.30977483608685	11.0194742145132	1.4273735305045e-20	2.00444486078296e-19	35.8608854094178
WNT2	0.948754653233719	7.33229753026423	11.0164613890628	1.45282238583916e-20	2.03864843510648e-19	35.8432888734233
UTP20	0.236138588368857	6.88613914695944	11.0098793533308	1.5100082838652e-20	2.11730162297342e-19	35.8048471009765
SLCO2B1	-1.02039	9.80768802735986	-11.0092	1.51643231597211e-20	2.12471293641047e-19	35.8006200080605
PACC1	0.543483446743593	7.64980001665316	11.0017366035339	1.58387630124375e-20	2.21754564216895e-19	35.7572918277534
CEACAM1	-1.66341	11.4433361723508	-10.9976	1.62318130460092e-20	2.27087201557473e-19	35.7328843077878
PREB	0.574784543435683	9.83645209108899	10.9958534240636	1.63948336030195e-20	2.29196089537942e-19	35.7229340815474
PLS1	-1.27768	11.3474482734681	-10.9918	1.67863765123901e-20	2.34494120397258e-19	35.6994342189444
KNOP1	0.414141742974729	7.80914132390977	10.9911412768834	1.68542581916448e-20	2.35266283194217e-19	35.6954158864861
GSTA1	-1.6577	7.66125232777316	-10.9879	1.71757417400113e-20	2.39574639830965e-19	35.6766025572023
MAN1A1	-0.893124	7.85754010731848	-10.9872	1.72443780512348e-20	2.40352373092006e-19	35.6726315825227
ACOX1	-0.586422	7.74576442869663	-10.9869	1.72750785822075e-20	2.40600590731148e-19	35.6709
SPTLC3	-0.397138	6.89954861052084	-10.9823	1.7746824345777e-20	2.46986564329035e-19	35.6440349915997
PSMG3	0.738889643788109	9.0337088224733	10.9817626634984	1.78072921266774e-20	2.47643437377184e-19	35.6406482126066
AIDA	0.903712112774956	11.0586825101031	10.972093659448	1.88462453436444e-20	2.61896855434428e-19	35.5841875134609
PLK1	0.998410044670487	8.32244686900381	10.971274540057	1.89369962711153e-20	2.62962173666536e-19	35.579404518354
FERMT3	-0.86281	8.20080646888597	-10.9708	1.89867432155628e-20	2.63456943220853e-19	35.5767923423195
YIF1B	0.480176888353975	8.54939	10.9701768315087	1.90592974288534e-20	2.64267212418047e-19	35.5729948197501
NIBAN1	-1.28304	8.87984135303702	-10.9597	2.02710688639281e-20	2.80860399560127e-19	35.5116222747544
VWA3B	-0.241548	6.95687920769486	-10.9567	2.06279542786621e-20	2.85593108829874e-19	35.4942455660779
EEF2KMT	0.466584531102891	7.74352356312129	10.955888538829	2.07251224019476e-20	2.86725692652001e-19	35.4895665289342
AIF1	-0.730499	8.19996587213162	-10.9535	2.10142337228497e-20	2.90366912862351e-19	35.4757733228033
ZC3H12C	-1.66318	8.89280834392479	-10.9535	2.10194341358322e-20	2.90366912862351e-19	35.4755269578739
OLFML1	-0.888697	7.78429698565919	-10.9533	2.10405180472667e-20	2.90443186624362e-19	35.4745287506005
DIMT1	0.704254832318007	10.9470802449141	10.9529383475758	2.10867934648108e-20	2.90866834023476e-19	35.472341367122
CAD	0.757351671050042	8.8061122186239	10.952735008898	2.11119523241841e-20	2.90998793372414e-19	35.4711541518774
FAM83D	1.39409139561594	9.60958597618034	10.9525235193986	2.11381514990026e-20	2.91144886661171e-19	35.4699193485396
B3GNT6	-2.07649	8.23128616580382	-10.9483	2.16652112617108e-20	2.98184246148457e-19	35.4453982035676
SIDT2	-0.865451	11.0844644179604	-10.9482	2.16842004119637e-20	2.98225668598731e-19	35.4445259191749
TMCC3	-0.913064	7.54180438675113	-10.9409	2.26331316428426e-20	3.10907470927243e-19	35.4018815758054
KIF5C	-0.780002	7.10195607537171	-10.9408	2.26396213358047e-20	3.10907470927243e-19	35.4015961328374
PKMYT1	0.880402893212768	7.62562076764135	10.9372732523298	2.31155512822352e-20	3.17209951162026e-19	35.3808828131239
GPR15	-0.264006	6.82033930659665	-10.9354	2.33716348542303e-20	3.20488480003307e-19	35.3699134169426
E2F3	0.837457054916062	9.8977581676913	10.9334772983048	2.36358302112542e-20	3.23873347454212e-19	35.3587218253844
CENPE	0.832312518454462	8.52794433137856	10.9293842454467	2.42099484860317e-20	3.31496895520771e-19	35.3348268806336
CDK1	1.05484502740221	8.66035354286143	10.9229548711246	2.51400394422159e-20	3.43979879846096e-19	35.2972937637676
PSPC1	0.622100659213547	8.70551149984384	10.9223857629931	2.52240685642152e-20	3.44876770413149e-19	35.2939715147988
STK32B	-0.419798	7.0393250842528	-10.9216	2.53443802953833e-20	3.46268059628653e-19	35.2892339854542
WASL	-0.800827	11.6782809679735	-10.9177	2.59256093528614e-20	3.53949998063243e-19	35.2666591662811
PLCD4	-0.37368	6.62428812294975	-10.9068	2.76301662993868e-20	3.76945755588784e-19	35.2032620026838
ZEB2	-0.907428	7.71964622312272	-10.904	2.80983777580382e-20	3.83053341196689e-19	35.1865322682768
UQCRFS1	-0.775369	13.2341044569745	-10.9031	2.82391053622928e-20	3.84690819982825e-19	35.1815583767171
SALL2	-0.532451	7.26497257456468	-10.9016	2.8496620624154e-20	3.8791570438263e-19	35.1725205857211
COL6A5	-0.437474	6.76240366642177	-10.9004	2.86911228833306e-20	3.90278736422448e-19	35.165748294264
UBQLNL	-0.468836	6.89595019832344	-10.8994	2.88664127427579e-20	3.92377174812885e-19	35.159684175898
DSN1	0.890664574167824	8.99855186514187	10.8974380722663	2.91970200481132e-20	3.96582230828193e-19	35.1483464642165
RECQL4	1.04180853282742	8.32543939036932	10.8940336445446	2.9785611914321e-20	4.0428281829598e-19	35.1284757187242
TIMM8A	0.819818593558355	8.19907823836948	10.8909050364088	3.0336965591577e-20	4.11467143049129e-19	35.1102152107568
BTG1	-0.843765	12.6714102642187	-10.8882	3.08220647314325e-20	4.17743060336038e-19	35.0944214502141
ACKR1	-1.88152	8.28280759895442	-10.8878	3.08859479741701e-20	4.18305113963669e-19	35.0923601022637
AP5M1	-0.666299	9.53787580401177	-10.8762	3.30685139818515e-20	4.47540011924071e-19	35.0243821693237
CRB1	-0.338521	7.0713280244762	-10.8754	3.32250652415233e-20	4.49332893190253e-19	35.0196801382554
POLR1C	0.727782967409524	10.5662027130282	10.8743179341335	3.34350391304068e-20	4.51845137792022e-19	35.0134082277708
ANKDD1A	-0.684965	7.73068018473657	-10.8737	3.35652984078072e-20	4.53277253389947e-19	35.0095371589361
CD2	-1.14763	9.06350946765168	-10.8701	3.42805114494059e-20	4.62601001576473e-19	34.9885464997807
CDR2L	1.31156043431666	9.45173976783916	10.8693952344588	3.44139129870166e-20	4.64065648899343e-19	34.9846798360253
ACAA1	-0.86372	10.4410177073503	-10.8676	3.4780188476478e-20	4.68666178726722e-19	34.9741398816901
AVL9	0.713682784473741	8.26269014286335	10.8626053952798	3.58112222227804e-20	4.82211284519301e-19	34.9450564217908
NUDC	0.693597030098324	12.5440691568898	10.8616116199686	3.60204369350703e-20	4.84678741542333e-19	34.9392571935666
ACAA2	-1.30426	11.1991557278944	-10.857	3.69977394746099e-20	4.97470325514874e-19	34.9126060889043
SYTL3	-0.639965	7.49139530565051	-10.8566	3.70948781841053e-20	4.98417358927255e-19	34.909995685673
MYC	1.52012060822033	10.9388150133026	10.8447906772702	3.97528041131414e-20	5.33745743283135e-19	34.8411031452725
METTL17	-0.431592	8.47865696051636	-10.8446	3.9785969784357e-20	5.33807012282858e-19	34.8402729242874
RNASEL	-0.887086	8.74579230200193	-10.8438	3.99879257089781e-20	5.36049513904215e-19	34.8352323473135
PIGZ	-2.00676	9.42817715759698	-10.8437	4.00105541911039e-20	5.36049513904215e-19	34.8346691546621
OSBPL8	0.89779100620257	8.65480918693251	10.8377110242381	4.14370067183551e-20	5.54762450778092e-19	34.799794864723
MSH6	0.947555165862521	10.7362108546509	10.8354663875133	4.1985734374691e-20	5.61705921602049e-19	34.7866982734316
RFC4	0.934014220267354	9.97450693869298	10.8348252945115	4.21437857388091e-20	5.63416528111314e-19	34.7829577771726
CLC	-1.43548	7.41734019835271	-10.8289	4.36274001025424e-20	5.82833334369184e-19	34.7485148439301
NAALADL1	-0.8539	7.72652321112179	-10.8282	4.38016158068552e-20	5.84742171533147e-19	34.7445474274818
SLC4A2	0.871173803945114	9.01247276607302	10.818934735575	4.62571049324169e-20	6.17081021696709e-19	34.6902483030914
DDX28	0.734550061331507	9.49845751126316	10.8126	4.801103177062e-20	6.40021347096487e-19	34.653200235303
PINLYP	-0.51307	7.60004585715333	-10.8105	4.86005167246152e-20	6.47417161764092e-19	34.6410519276725
TTI1	0.879891533236437	8.66130969029524	10.8098927758474	4.87742554631876e-20	6.49268138166526e-19	34.6374995700283
GDPD5	1.56285749234267	8.51018258968294	10.8077695220987	4.93849094865645e-20	6.56928414645584e-19	34.6251134502464
ZMIZ1	-1.16815	11.1629831577078	-10.8034	5.06805272924606e-20	6.73682821124781e-19	34.5993335820883
LAMC3	-0.920996	7.66444396309538	-10.8	5.16970799773234e-20	6.86706479442553e-19	34.5795638505502
POLE3	0.610125020031806	11.9979955728829	10.7967	5.26859955244777e-20	6.99344761360831e-19	34.5607012325266
DPEP1	2.84233590479922	9.03994822497352	10.7950407352851	5.3209269270926e-20	7.05788622887912e-19	34.550863058055
NUDT16	-0.715054	8.69189443646544	-10.7923	5.40847582862546e-20	7.16891934585489e-19	34.5346172167118
CLDN7	-1.03787	12.1139649504586	-10.7904	5.46744949499104e-20	7.24194534599132e-19	34.5238214777479
C1ORF112	1.00364590754444	9.30763880155524	10.7897915683885	5.48712737817777e-20	7.26285519566891e-19	34.5202451377308
FARSA	0.801175108659072	9.52471667700319	10.7845184898908	5.6593068190292e-20	7.4854460073382e-19	34.4894888503409
PUS3	0.591265809714326	8.95266939142368	10.774464066379	6.00270806650722e-20	7.93403262359945e-19	34.4308475131633
IL10RB	-0.821743	10.1750019762772	-10.7739	6.02238490261516e-20	7.95440689578958e-19	34.4275897879392
INO80B	0.637132751861705	8.76507757428059	10.7733982139431	6.04031031446383e-20	7.97244069298716e-19	34.424631284591
MCM6	0.918914534309808	11.8427413632699	10.7725358931651	6.07090429555085e-20	8.00153956968644e-19	34.4196021203851
LRRC66	-0.939363	7.42440749043232	-10.7725	6.07093180660987e-20	8.00153956968644e-19	34.4195976094216
MAPKAP1	0.596071809473537	8.57382365643987	10.7686730003141	6.20986568147245e-20	8.17887954928161e-19	34.397073612242
FANCD2	0.524224595414459	7.78129032071924	10.7653576396764	6.3316616425318e-20	8.33341334517426e-19	34.377738816811
LEAP2	-0.671786	7.59019990600016	-10.7648	6.35267482788998e-20	8.3551776119035e-19	34.3744406927824
DTL	0.829747738898564	8.00637603330956	10.761716196018	6.46818862775962e-20	8.50111298308999e-19	34.356502865539
UGDH	-1.35277	10.3422053913311	-10.7601	6.5300006745121e-20	8.57631263817167e-19	34.3470353987201
NOP16	0.891061218441454	9.84110988901686	10.7581115699661	6.60623141962633e-20	8.67033030833237e-19	34.3354821658469
AKNA	-0.829964	9.07100031558637	-10.7523	6.8368528767105e-20	8.96670310878764e-19	34.3013250941552
GPRIN2	-0.69145	7.4124167008417	-10.7516	6.86286452000479e-20	8.99449722871133e-19	34.2975450905484
TM6SF2	-0.610315	6.89417903024366	-10.7485	6.98697442381561e-20	9.1507300822225e-19	34.2797045556648
CAPN5	-1.41491	11.2425417922762	-10.7438	7.18570665311368e-20	9.40440696122444e-19	34.2517870117886
EXOSC4	0.975133280189899	8.78939690522744	10.7430730194412	7.21462306122118e-20	9.43563491181295e-19	34.2477893735286
BCAP31	0.86181815029601	12.4966125848966	10.7411222873732	7.29753668108689e-20	9.53738985147932e-19	34.2364149642422
OGFR	0.806718905379718	9.52022336183028	10.7396804914669	7.35942971268783e-20	9.61154910622064e-19	34.228008184985
ZSWIM8	-0.74534	10.0529259673109	-10.7339	7.61435036953276e-20	9.93752594032097e-19	34.1941126095144
TUBA4A	1.24389219464448	10.2284039225726	10.7315144036171	7.72000846918491e-20	1.00683800181969e-18	34.1803952872002
HOXD4	-0.369201	7.16085986879708	-10.7313	7.73017070124337e-20	1.00745932819347e-18	34.1790858633085
CAMKMT	0.891113771660333	9.40966510924543	10.7287407971424	7.84645132014261e-20	1.02190035581173e-18	34.1642242488169
NONO	0.602860226063909	10.8289156541727	10.7259296288461	7.97671763817474e-20	1.03814143152898e-18	34.1478345517889
SLC18A2	-0.335569	6.41139269220286	-10.7257	7.98512108712183e-20	1.03851090487076e-18	34.1467864672118
BEND5	-0.59332	7.08472809338726	-10.7235	8.09213699107451e-20	1.05169604919515e-18	34.1335350068237
SASH1	-0.741998	8.94044980844684	-10.7231	8.10851730042968e-20	1.05309156839192e-18	34.1315221634571
PIK3CD	-0.620638	7.86668773383448	-10.7201	8.25279621253177e-20	1.07108439300751e-18	34.1139665770638
EMD	0.832965738241786	11.7003348948859	10.7154697978159	8.48067474956977e-20	1.09989459938305e-18	34.0868545757258
SLC22A17	-0.413768	7.23281981140648	-10.7123	8.63890319172548e-20	1.11963784907759e-18	34.0684545210669
WSB1	-0.682092	9.35323680047506	-10.7099	8.76414198051024e-20	1.13508106719127e-18	34.0541281943988
C20ORF194	-0.17198	6.83847739044721	-10.7037	9.08802628032851e-20	1.17621244431187e-18	34.0180073414538
NOLC1	1.07938810682572	8.94324080250388	10.7027243653543	9.13793368946523e-20	1.18185208902626e-18	34.0125562283237
LY86	-1.10388	8.30875804851737	-10.6981	9.39137090488141e-20	1.21378916341968e-18	33.9853263099857
PHOX2B	-0.244716	6.9314642339334	-10.6969	9.45504847819412e-20	1.22117349306946e-18	33.9786001727815
RSRC1	0.867390484844321	8.54965517176898	10.6918019899123	9.74151724118605e-20	1.25730246384686e-18	33.9488909902288
C14ORF132	-1.05493	8.04604075188212	-10.6864	1.00562163305032e-19	1.29702256652509e-18	33.9172450156149
MND1	1.01563617980049	8.22371608171054	10.6834054249377	1.02324594684904e-19	1.31884247969915e-18	33.8999520671517
TSPAN1	-1.48526	9.07953065805794	-10.679	1.04971759339936e-19	1.35202756698498e-18	33.8745300199212
MTFR2	0.507717050834096	7.52168447427978	10.6782332484896	1.05470956599627e-19	1.35752031932334e-18	33.8698079183362
BORA	1.07988921853529	9.97268945102675	10.6758097213099	1.06978317408587e-19	1.37597266560748e-18	33.8556836944261
NRIP1	-0.773554	10.2083849685344	-10.6753	1.07309470228778e-19	1.37928143449015e-18	33.8526074140293
PSMC2	0.638502999059943	12.1767665499314	10.6702367273554	1.10526688900484e-19	1.4196556056089e-18	33.8232055267702
PLXNC1	-0.396395	6.96122729883954	-10.6676	1.12272240952538e-19	1.44108447929657e-18	33.807609301296
SLC52A2	1.0801021138012	11.4285842639557	10.6619300472991	1.16034992807302e-19	1.48835812423552e-18	33.7747987232113
CNTN4	-0.19853	6.55599824991861	-10.6596	1.17612239980699e-19	1.50755304585149e-18	33.7613607987928
SH3BGRL2	-0.967545	11.6590883046864	-10.6529	1.22357288238369e-19	1.56729860699566e-18	33.7219944488626
ZC3H8	0.657468119516969	8.36147874464284	10.6525894246959	1.22557088691014e-19	1.56878117026091e-18	33.7203705298815
GZMA	-1.66673	9.45236403383871	-10.6484	1.25614466814494e-19	1.60681480065724e-18	33.6958460409252
ASCC3	0.566771581354288	8.01565860143818	10.6470941089005	1.26563975738205e-19	1.61785169808365e-18	33.6883510264036
UBE3D	0.516870931880558	7.49424930267688	10.646704086818	1.26853281992696e-19	1.62043997387384e-18	33.686078543118
LSM5	0.681902395580101	9.83263160324189	10.6461266738931	1.27282802194041e-19	1.62468640717221e-18	33.6827142309871
AOC3	-0.614551	7.32771348940323	-10.646	1.27359814268496e-19	1.62468640717221e-18	33.6821122175741
IQGAP2	-1.75389	9.7939394510568	-10.6457	1.27632797937677e-19	1.62705663108666e-18	33.679981197572
FRZB	-1.78418	9.24807260263237	-10.6455	1.27720117907125e-19	1.62705840307213e-18	33.6793005051287
SMYD3	0.815619110261002	9.53794498217309	10.6415526643889	1.30737002908222e-19	1.66435517413107e-18	33.6560642033061
CSF1R	-1.37057	10.3706643524653	-10.6407	1.3142747488315e-19	1.67200474692858e-18	33.6508215770487
LAT2	-0.580171	7.30295891918017	-10.6387	1.32942488564055e-19	1.69012647416277e-18	33.6394142446923
DNTTIP1	1.08788038325901	10.5879012531197	10.6358955968199	1.35138886544736e-19	1.71688021755236e-18	33.6231052310167
ICAM3	-0.881519	10.7229961154325	-10.6299	1.39942410488843e-19	1.77669741969611e-18	33.5883424740874
SEL1L	-0.514539	7.62619841334613	-10.6173	1.50706764752221e-19	1.91206006157084e-18	33.5145888132448
MZT1	0.865988553158541	8.25326619248706	10.6169757818596	1.50964732791607e-19	1.91403179897402e-18	33.5128866776667
MRPL35	-0.578376	10.3353776878094	-10.6162	1.51645363756547e-19	1.9213560242963e-18	33.5084096358936
P2RY12	-0.300073	6.84077245859975	-10.6146	1.53073375742638e-19	1.93813325066815e-18	33.4990814469229
ADGRE1	-0.333826	6.54162001388088	-10.6136	1.53979756756597e-19	1.947794754649e-18	33.4932057515743
POMP	0.3976863921686	9.68438318956371	10.6135245189877	1.54045172687238e-19	1.947794754649e-18	33.4927830264073
AUH	-0.805031	9.70344457161627	-10.6127	1.54828746293746e-19	1.95637704270832e-18	33.4877333950838
GGT6	-1.47717	9.00125684407503	-10.6063	1.60676439130493e-19	2.02889335824925e-18	33.4508368278426
COL8A1	1.24641828396651	8.0764834156842	10.6025560849604	1.64258081002966e-19	2.07271708300092e-18	33.4288956845124
CHAF1B	1.01971475496653	8.47789511555522	10.5929801626458	1.73725750002307e-19	2.19070518398179e-18	33.3731241743141
LGR4	-1.03743	8.32758194171193	-10.5926	1.74099536678212e-19	2.1939362950881e-18	33.3709851699117
ZDHHC9	0.435733723326793	8.44113808352449	10.5901	1.76634976361583e-19	2.22438499584091e-18	33.3565961770801
EFHD1	-1.02975	7.64362140462972	-10.5885	1.78362942187532e-19	2.24463087663244e-18	33.3469076074682
VSNL1	1.80044633682899	8.7460594673138	10.5857592506204	1.81223780293934e-19	2.27909663856179e-18	33.3310716451632
NHP2	0.768125721574609	10.6804865705566	10.5841180588718	1.8297254072925e-19	2.29953974924578e-18	33.3215141840674
MEP1A	-2.85868	11.0495	-10.5838	1.83281596694821e-19	2.30187378136975e-18	33.3198346122112
SLC29A1	0.920356648503405	8.36734941900582	10.5834780073215	1.83659102246028e-19	2.30506376948057e-18	33.3177868886571
RABEP1	-0.675731	9.87240137913569	-10.5818	1.85444312897864e-19	2.32590538414842e-18	33.3081599558001
COPS6	0.696882511043123	10.3662933817645	10.5800460128458	1.87384610117166e-19	2.34866284661966e-18	33.2978012673657
HLA-DOA	-1.21266	8.35727188400635	-10.5789	1.88604336908672e-19	2.36169406582989e-18	33.291344273399
VIP	-2.45992	9.03605918434302	-10.5789	1.88677375135421e-19	2.36169406582989e-18	33.2909589498843
RPL6	0.448992783030327	13.1899387928011	10.5703924781206	1.98273415943086e-19	2.48014528267146e-18	33.2415888469078
MUL1	-0.514427	9.76544199601825	-10.57	1.98741963907136e-19	2.48434110676415e-18	33.2392398467223
TOMM40	0.836210903552178	12.0215381190214	10.5682979326137	2.00718172810549e-19	2.50736496597275e-18	33.2293929704282
DENND2A	-1.80234	9.47131738366702	-10.5672	2.02000831109196e-19	2.52170000735179e-18	33.2230536155038
TCEAL7	-0.390461	7.01049501690795	-10.5652	2.04358238924096e-19	2.54942367181845e-18	33.2115067658252
PLA2G10	-2.16159	11.4402258018301	-10.5632	2.0683286739797e-19	2.57857167952459e-18	33.1995282152328
GRAMD4	-0.95188	9.78544691776598	-10.5624	2.07786043933159e-19	2.58872559274002e-18	33.1949525216816
PRIM2	0.35544267043475	7.08744838127552	10.5601454964787	2.10523745834929e-19	2.62108383490145e-18	33.1819260918878
ARNTL	-0.46702	7.38665894242402	-10.5599	2.1085939152451e-19	2.62278415070547e-18	33.1803407082354
FAM118B	-0.64149	8.62033750943096	-10.5598	2.10941381889777e-19	2.62278415070547e-18	33.1799538198246
PRPF19	0.86378005085832	10.3643636454145	10.5591203072304	2.11790211309059e-19	2.63158502906856e-18	33.1759572596831
CPNE1	0.72786554551713	8.83006131191366	10.557017853123	2.14411325781782e-19	2.66238095346999e-18	33.1637165749322
CPQ	-1.25292	8.82168045197238	-10.5562	2.15422309603402e-19	2.67315596019168e-18	33.1590352040902
BRD3OS	0.604595785255055	7.8047783230438	10.5536476512901	2.18680685311737e-19	2.71178580064648e-18	33.1440954306185
GNG12	-1.16318	8.62761347693226	-10.5516	2.21296755216056e-19	2.74240460995833e-18	33.1322609221259
PER1	-0.420766	6.82946574615939	-10.5504	2.2286100912698e-19	2.75995687679949e-18	33.1252512607586
SASH3	-0.754285	7.92858879270799	-10.5492	2.24398366542408e-19	2.77715299388657e-18	33.1184099128186
SLC7A1	1.00511621451025	11.708178971741	10.5479931849402	2.26035305088719e-19	2.79555791840342e-18	33.111176765254
EXOSC2	0.69461370044824	9.17075705839115	10.5470893063579	2.27233643199838e-19	2.80851753843614e-18	33.1059148034654
POLR3C	0.578469945093431	10.5541547358434	10.5446598067416	2.30486147320768e-19	2.84683187786068e-18	33.0917715996536
ZNF695	0.583018235804074	7.23205259246104	10.5416432333736	2.34589373361071e-19	2.89559621364925e-18	33.0742112159119
B4GALNT2	-0.379592	6.51610785004535	-10.5393	2.37880386539437e-19	2.93427736548943e-18	33.0603474294814
RCAN1	-0.628874	8.05958892861293	-10.5369	2.41177025027725e-19	2.97297676228034e-18	33.0466509643828
CTU2	0.317671637774461	7.30309251777449	10.535462017088	2.43226529802174e-19	2.99626186514718e-18	33.0382300161714
CXXC1	-0.712357	11.5223270578062	-10.5338	2.45560717144296e-19	3.02258265037751e-18	33.0287253896529
SERPINH1	1.19278643306204	10.5383323581345	10.533741206958	2.45687074994518e-19	3.02258265037751e-18	33.0282134520328
VMA21	0.74382493666293	10.862695302973	10.5334598057307	2.46091802047551e-19	3.02552238936756e-18	33.026575475125
KIF20B	0.956204516128826	10.0335525515884	10.5333497613998	2.46250255020593e-19	3.02552238936756e-18	33.0259349315605
E2F7	0.834828427500188	7.89291578439278	10.5320493422877	2.48130464031201e-19	3.04661766461467e-18	33.0183655308672
SNRPC	0.580934619439871	10.3511409394245	10.5315117570469	2.48911912899525e-19	3.05420317583422e-18	33.0152364140445
GNAO1	-0.204696	6.67054205311208	-10.5287	2.5304964860323e-19	3.10293402883185e-18	32.9988299333889
TSHZ1	-0.86891	9.08744357075394	-10.528	2.54035282302334e-19	3.11297470361685e-18	32.9949613880081
CDC45	1.32113074863079	9.76322293737807	10.5249384313158	2.58668188428916e-19	3.16766692955962e-18	32.9769763940359
SSNA1	0.549157588708701	9.30719677543783	10.5246417586352	2.59117412733279e-19	3.17108739268275e-18	32.9752496671751
FEZ2	-0.760575	10.813553874661	-10.52	2.66174943523457e-19	3.25532304782325e-18	32.9485081102579
STK3	0.932942101235737	9.96242756676819	10.5158309818485	2.72819868003692e-19	3.33440549872488e-18	32.9239704138396
NXPE2	-1.17763	7.43575059757877	-10.5152	2.73860654701125e-19	3.34493547034495e-18	32.9201813355848
IFRD2	0.830470415336567	8.82476844535753	10.5104773740245	2.81496753062627e-19	3.43595415461596e-18	32.892814178136
FCRL4	-0.37456	6.57629412829696	-10.5104	2.8168903688542e-19	3.43605391855725e-18	32.8921346725045
ITLN1	-4.54388	9.82447	-10.5099	2.82387157459503e-19	3.44022661675637e-18	32.8896715006384
PABPC1	0.805362583078287	12.7465154012072	10.5099297034768	2.82399784432876e-19	3.44022661675637e-18	32.8896270051149
MRPS36	-0.712701	8.34899591107144	-10.5084	2.84978974522861e-19	3.46938199707773e-18	32.8805797982098
TMEM54	-1.0927	12.0524252060164	-10.5059	2.89217746587987e-19	3.51869022462295e-18	32.8658875817399
CCDC167	0.757491601242279	9.14804419073432	10.5018852046342	2.96002254987148e-19	3.59888604874602e-18	32.8428139010684
COL4A1	1.19178508979877	11.9956623936759	10.4969681522002	3.04636696320638e-19	3.70145485900525e-18	32.8142020277418
TINAG	-1.06656	8.16607023454922	-10.4911	3.15191729129045e-19	3.82721095688703e-18	32.7803080459947
PNISR	-0.899003	9.92007418284874	-10.4877	3.21603414433372e-19	3.90252569802993e-18	32.7602690044178
PROM2	-2.31228	9.12862353875809	-10.4871	3.22695082700098e-19	3.9132282835815e-18	32.7568969651248
SEPTIN1	-0.261774	6.9113017145974	-10.4816	3.33184288949951e-19	4.03780414589151e-18	32.7250665308897
P2RY13	-0.313536	6.8981393302123	-10.4811	3.34196943948518e-19	4.04744812778144e-18	32.7220467669929
GAS7	-0.309626	7.02233405322292	-10.4796	3.37228885864675e-19	4.08151925868511e-18	32.7130598585604
ZNF397	-0.482453	6.95994921290277	-10.479	3.38340294044414e-19	4.0923168553149e-18	32.7097857877407
DNAJC27	-0.551156	8.39749046503833	-10.474	3.48411341330565e-19	4.21139952283182e-18	32.6805988618705
RHOH	-0.420223	7.11663910006761	-10.4729	3.50724720986965e-19	4.2366184257474e-18	32.6740136874567
GNAQ	-0.971894	8.61218282494309	-10.4703	3.55967182167365e-19	4.29716398498677e-18	32.6592500799928
PHGR1	-1.87599	9.89991298855812	-10.4694	3.57924507489404e-19	4.31799940741741e-18	32.6537936300722
SPTSSA	-0.836992	9.64084308936949	-10.469	3.58809037655575e-19	4.32319601648439e-18	32.651337603073
HEATR5B	-0.522858	9.69262368375739	-10.469	3.58818551654842e-19	4.32319601648439e-18	32.6513112189988
SETSIP	1.08835963459325	8.51176602356008	10.4668292037319	3.63338081252406e-19	4.37482490994429e-18	32.6388561899408
BTD	-0.519728	7.66479305398897	-10.465	3.67244072576882e-19	4.41900459477907e-18	32.6282161702093
TPRA1	0.462138869463887	8.45982132200126	10.4627801494194	3.72040967173293e-19	4.47384057368246e-18	32.615303107956
ANXA9	1.0520973271101	7.09256467906869	10.4625175335861	3.72612558601593e-19	4.47782883527465e-18	32.6137755218291
PSORS1C1	-0.629955	7.40912440754343	-10.4556	3.87973881757491e-19	4.65943150272848e-18	32.5735769001781
CEP72	0.895844173230143	8.01542096449272	10.4530966427553	3.93707825136948e-19	4.72525346657933e-18	32.5589786593883
FCER2	-0.499475	6.45482865132973	-10.4524	3.9525502720255e-19	4.73854556094989e-18	32.5550760113837
LSM4	0.662765935301765	12.3595335572883	10.4523961787528	3.9532312267047e-19	4.73854556094989e-18	32.5549045992582
FLRT2	-0.852098	7.63448803734303	-10.4479	4.05780988948018e-19	4.86077701972841e-18	32.5289242127912
FAAP24	0.467471884765637	7.62945100395112	10.4461938624431	4.09917726190892e-19	4.90718057979513e-18	32.5188317568532
PPP3CC	-0.929318	8.66070464981944	-10.4441	4.14961017988385e-19	4.96437017866489e-18	32.5066644840596
GINS3	0.924034738729141	9.23710959971758	10.441696863166	4.20834875612706e-19	5.0314165813965e-18	32.4926785056753
LIMS1	0.356243322460737	7.99783868431894	10.437570792972	4.31106723234693e-19	5.1509249524514e-18	32.4686835265557
SMIM32	-1.36456	7.92111493734993	-10.4368	4.32973441019058e-19	5.16991895696652e-18	32.4643843582199
AKR1B15	-0.849525	7.20607613126032	-10.4361	4.34701440620948e-19	5.18723336720508e-18	32.4604211589321
VILL	-1.17533	9.05600030431608	-10.4343	4.39554701271456e-19	5.24179513727105e-18	32.449373828502
ID3	-1.44959	10.608109126624	-10.4318	4.45816441707345e-19	5.31307295758887e-18	32.4352993077393
UST	-1.20595	7.31855240310405	-10.4282	4.55292417864212e-19	5.42254141327364e-18	32.414371795831
IFITM1	1.60431816665435	12.8646396957512	10.4231798021966	4.68932112111984e-19	5.58142857675125e-18	32.3850013193414
ST6GALNAC1	-2.33237	9.76600364647236	-10.4207	4.75800139637451e-19	5.65956533209289e-18	32.3705342352284
ATP6V1G2	-0.255976	6.74699513400067	-10.4133	4.96680228619442e-19	5.90416758390105e-18	32.3278010379927
RACGAP1	0.746100761044373	8.64491772573443	10.4127928418221	4.98275744796455e-19	5.91936360607018e-18	32.3246099226981
SPG11	-0.733405	10.5935	-10.4108	5.04180727872417e-19	5.98570287804257e-18	32.3128879106379
MCM3	0.809038218905163	11.5788179046096	10.405381541404	5.20327091558197e-19	6.17346758407541e-18	32.2815234948352
MTMR10	-0.41464	8.90232631842988	-10.4052	5.20816280493041e-19	6.17534577054741e-18	32.2805885063931
MARVELD3	-0.853419	9.37001395131516	-10.4041	5.24096240356388e-19	6.21029087858493e-18	32.2743421066166
DAZAP2	-0.631543	13.5399403595825	-10.4032	5.26899147730515e-19	6.23954238203972e-18	32.2690351184051
EXO1	0.727595545304141	7.64901895461464	10.4031182913769	5.27253338785278e-19	6.23977746464784e-18	32.268366508176
CD3D	-0.885212	8.26182716604043	-10.3994	5.3893705459748e-19	6.37400649553407e-18	32.2465592385545
TWNK	0.92876774539894	9.08225089160928	10.3960589587662	5.4945397791918e-19	6.49427459778699e-18	32.2273304095738
IFFO2	0.776903864292869	7.83990177186929	10.3958098571051	5.50254189862298e-19	6.49961642113929e-18	32.2258824309446
GTF3A	1.25512735282842	12.4552486252739	10.3926071393045	5.60646819018305e-19	6.61818569471134e-18	32.2072660096912
ODF2	0.478815464397089	8.26666912669909	10.3918908823382	5.6299771446344e-19	6.64173599559493e-18	32.2031027137512
OSBPL7	-0.734574	8.21770048992661	-10.3916	5.63976667334829e-19	6.6490818335249e-18	32.2013741722043
DHRS1	-0.968828	10.829239074152	-10.3905	5.67569000879119e-19	6.68720976225189e-18	32.1950567837582
SURF2	0.556456947555084	7.93915469135329	10.3901027537702	5.68909746650905e-19	6.69877766671662e-18	32.1927092252504
TXNDC5	-0.818164	8.76777050542723	-10.3849	5.86469064880696e-19	6.90118042740758e-18	32.1624647463697
EYA2	-0.380109	6.8006345593083	-10.3846	5.87445880817342e-19	6.90831913906368e-18	32.1608089612995
PCOLCE2	-1.59601	7.59178232636119	-10.3834	5.91480874796619e-19	6.95139015511921e-18	32.153998365908
PTPN22	-0.432166	7.02568726276059	-10.3825	5.94732126684644e-19	6.98520181265923e-18	32.148544358735
C5ORF34	0.456855255432512	7.28396134191384	10.3811559371673	5.99434327014942e-19	7.03600178935841e-18	32.140708898811
COX5A	-0.570615	14.0614577218159	-10.3748	6.22111453978334e-19	7.29759023607646e-18	32.1037642248764
KPNB1	0.655471475879539	11.9520431838722	10.3741407904078	6.24507740326253e-19	7.32109796338496e-18	32.0999392642423
MOGAT2	-0.709748	7.3812	-10.3734	6.27309766396971e-19	7.34932967373928e-18	32.0954852359124
NADK	-0.573781	9.01429710294212	-10.3722	6.3151179825225e-19	7.39391762282418e-18	32.0888429540761
SLC25A15	0.745916451481904	8.92278341590363	10.3716820383563	6.3354136332377e-19	7.41302975781287e-18	32.0856505740671
ELMO1	-0.279329	7.45038794581427	-10.3713	6.34794121663267e-19	7.42303426854733e-18	32.0836851646286
CHTF18	1.00411591059494	8.83240638541531	10.3703548784966	6.38471532861335e-19	7.46136143881722e-18	32.0779381313598
FLII	-0.761571	9.36025157896799	-10.3678	6.48046667907416e-19	7.56852000197503e-18	32.0631281247658
RSL1D1	0.71259752106362	11.8754004306428	10.3662309649328	6.5403692022111e-19	7.63370296565764e-18	32.0539737998945
CYLD	-0.302162	7.2340222029793	-10.3579	6.86535451951826e-19	8.00800696236058e-18	32.0057265489176
XDH	-1.5845	8.25583189396271	-10.3532	7.0561983194833e-19	8.2254734064033e-18	31.9784476008709
CD40LG	-0.335673	6.61681952348186	-10.3471	7.31500073346955e-19	8.52183886945957e-18	31.9426108201679
IMPA2	-1.09138	11.3484097625773	-10.3464	7.3438733875843e-19	8.54623109894943e-18	31.938691675662
PTCHD1	-0.68767	6.61391572190796	-10.3464	7.34509708123821e-19	8.54623109894943e-18	31.9385259133642
CRADD	-0.778347	9.07667932802558	-10.3461	7.35661035824285e-19	8.55429402591192e-18	31.9369676689355
NOL6	0.433329517041207	9.01665325466368	10.344666081386	7.4181740980769e-19	8.62050953875524e-18	31.9286766071634
RBMX2	0.48166266445179	8.33484108253998	10.3442574051806	7.43589813296876e-19	8.63119744610599e-18	31.9263023896435
CDC34	0.589302603067443	8.61018320322043	10.3442407615887	7.43662085052695e-19	8.63119744610599e-18	31.9262056983927
STRADB	-0.923368	9.80797654726254	-10.3429	7.49397148617763e-19	8.69235486926868e-18	31.9185626602022
TOP2A	1.18698269076808	11.4135362611072	10.3427268520795	7.50265374871194e-19	8.69702030510628e-18	31.917410688913
ITPKA	-1.81762	10.6958155007713	-10.3347	7.86349315241085e-19	9.10964448810948e-18	31.8706771655657
CCDC85B	0.725337683294404	8.24224481435541	10.3342117014612	7.88511811542536e-19	9.12902973872106e-18	31.8679449782729
CBX3	0.513976792843737	7.87145127317126	10.3311316420598	8.02820365512711e-19	9.28892528305252e-18	31.8500536494624
ABCB6	0.906826895564581	8.97739415922836	10.3305227779082	8.05679407460416e-19	9.31622972827369e-18	31.8465169770368
SPIN4	1.01158991165533	8.31676836657567	10.322134588496	8.46118222295229e-19	9.77777361157638e-18	31.7977954995692
PCDH17	1.2353268263407	9.14060347287759	10.3213506529019	8.49999510395548e-19	9.81654756343572e-18	31.7932423712078
THOC2	0.713899582362531	9.20250413519391	10.3209797669921	8.51841965942479e-19	9.83174187407822e-18	31.7910882656698
IGSF9	-1.153	8.36694587253465	-10.3081	9.18526532641394e-19	1.05948459077171e-17	31.7161071390966
XPO4	0.958258096397842	9.84396925496329	10.3069973013424	9.24289607341632e-19	1.06547356033458e-17	31.7098847938766
SPON1	-2.32998	10.0191867402334	-10.3063	9.28328492079661e-19	1.06946880541251e-17	31.7055471277114
SLC35D1	-0.49249	7.14528090894722	-10.3054	9.3268917294127e-19	1.07334233477689e-17	31.7008850017673
GOLT1A	1.27440367710866	9.06083385842243	10.3054195876113	9.32841058247933e-19	1.07334233477689e-17	31.7007230101236
RSPO1	-0.263522	6.4571648980729	-10.3028	9.47082317767509e-19	1.08905713471935e-17	31.685650177214
SPAG5	0.537518277559951	7.35994645861528	10.3021620754582	9.50747967625464e-19	1.09259909604643e-17	31.6818071677212
SH3GL1	0.675402651792929	8.84933354917328	10.2977082903325	9.75787501711228e-19	1.12068443965764e-17	31.6559459238829
KCNT2	-0.176842	6.5760794423186	-10.2945	9.93979537549572e-19	1.14087577547895e-17	31.6375698753545
ADD1	-0.556812	10.4183508978185	-10.2938	9.98082916787308e-19	1.14488146748626e-17	31.6334715025887
TMEM175	-0.810918	9.39136706153444	-10.2933	1.00100121018413e-18	1.14752368462325e-17	31.630567012159
RANBP1	0.999608816035447	11.289413116914	10.290459594868	1.01795546411475e-18	1.1662432674508e-17	31.6138586993369
CLEC9A	-0.25784	6.98407900234483	-10.2893	1.02481963686687e-18	1.17338704802739e-17	31.6071731248858
KIF1A	-1.00537	7.31695113661229	-10.2889	1.02720778828776e-18	1.17540030366735e-17	31.6048576085137
CXCR5	-0.512142	6.82961594615517	-10.2855	1.04789839793572e-18	1.19834116425701e-17	31.5850188211605
PALB2	0.675812204252447	9.26901369726223	10.2852198023036	1.04956517321845e-18	1.19951223685095e-17	31.5834377576024
KPNA3	0.935124513605395	9.75847928527622	10.2825414303925	1.06609930544105e-18	1.21766287254873e-17	31.5678885184905
HTR4	-0.411502	6.84498486330614	-10.2803	1.08025608728865e-18	1.23279785560963e-17	31.5547655119835
LGMN	-0.760928	9.6140741998902	-10.2802	1.08067153821859e-18	1.23279785560963e-17	31.5543830018632
ECI2	-0.860691	8.43397475899858	-10.2797	1.0837340082368e-18	1.23499186020254e-17	31.5515678830101
PDPN	0.670481672451818	7.7564638548661	10.2797009598739	1.08391826984502e-18	1.23499186020254e-17	31.5513987578119
MAST3	-0.70629	8.72620402378798	-10.276	1.10784095491804e-18	1.26147869076482e-17	31.5296819383678
ATP5MF	0.54579671108336	12.8343985562553	10.2748712022377	1.11490166350307e-18	1.26874449670475e-17	31.5233618820556
TAX1BP3	-0.73835	11.6331418695878	-10.2667	1.16912684984571e-18	1.32964134056492e-17	31.4761187567204
HAUS7	0.708593710672119	8.62617745224361	10.2655987112152	1.17688504887296e-18	1.33764955341754e-17	31.4695393483541
PRC1	1.03553133259156	10.9895971449423	10.2642000870564	1.18652832211142e-18	1.34778929248724e-17	31.4614214997199
ILRUN	0.557436748069916	8.41503555159341	10.2638218585254	1.1891496646164e-18	1.34994526707639e-17	31.4592262215101
B3GALNT2	0.870344635152675	8.42492	10.2632305851124	1.1932591180083e-18	1.35378692519082e-17	31.4557944284093
GPR180	0.807982989675239	9.40214075297227	10.2609589973618	1.20917932455084e-18	1.37101541519395e-17	31.4426101984027
NKD2	2.22548341868676	9.9461164711413	10.2580014228301	1.23022534478493e-18	1.39403130599399e-17	31.4254450626965
VPS26C	-0.870974	10.0701897364067	-10.2572	1.23570566763274e-18	1.39939167931006e-17	31.4210235070711
NUDT3	0.65138150252703	10.385335547124	10.2550905756449	1.25129583304234e-18	1.41618763687502e-17	31.4085517225027
LRRC19	-1.60648	8.3207219391017	-10.2534	1.26391866564557e-18	1.42960691254201e-17	31.3985670815479
MAPK7	-0.415681	7.59628571435864	-10.2494	1.29370959803237e-18	1.46241685209438e-17	31.375392520549
EIF2AK2	0.725852538733536	11.2940600225257	10.2470377451775	1.31148273149385e-18	1.48161030374514e-17	31.3618195739085
SON	-0.446223	8.67918794968702	-10.2408	1.36033001853424e-18	1.53586443653385e-17	31.3254428751852
MMS22L	0.303161742218069	7.12351558089918	10.239844051869	1.36768775472767e-18	1.5432380028103e-17	31.3200770534387
RYR3	-0.288071	6.55223170576557	-10.2288	1.45903655334489e-18	1.6453171719079e-17	31.2557631333603
POLA1	0.56168582645528	8.37720056712295	10.2280703782786	1.46491058951375e-18	1.65094361908787e-17	31.2517664635558
MATN2	-1.58837	8.90476674992119	-10.2269	1.47533771590227e-18	1.66169147808594e-17	31.2447112132326
SCNN1G	-1.20662	7.04478918757867	-10.2203	1.53325765569516e-18	1.72588586418811e-17	31.2064070962237
CYCS	-0.975407	8.97149191543347	-10.2156	1.57539601341388e-18	1.77224929465601e-17	31.1794386617578
NOC3L	1.06438814645501	9.16322213126457	10.2151105153163	1.57992181337029e-18	1.77626992788733e-17	31.1765851822355
COL11A1	0.827028110589911	7.23367979799963	10.214810580893	1.58268762807718e-18	1.77830820004843e-17	31.1748453811618
TMEM9	0.881776479431309	9.55479968723845	10.2111278195966	1.61704438864217e-18	1.8158182566323e-17	31.1534836729774
RASD2	-1.45109	8.21043813817541	-10.211	1.61844468634205e-18	1.81629784613359e-17	31.152622679386
SPINDOC	0.398176513611163	7.48310582118854	10.2088511820278	1.63865460438958e-18	1.83787325010353e-17	31.140278624339
SPECC1	-0.423758	7.29010224872699	-10.2061	1.66511461782305e-18	1.86642847522112e-17	31.1243452853562
AFF4	-0.689464	9.3815322594463	-10.2043	1.68255549123104e-18	1.88484592634123e-17	31.1139808607585
RPP25	1.07103122613484	9.22593095247797	10.1993587357527	1.73190884718654e-18	1.93896909508352e-17	31.085224238539
LSM12	0.372666012077614	8.02014163206819	10.1972846340075	1.75297980597896e-18	1.96138262104228e-17	31.0731957258769
FLNB	-0.977324	12.076018645797	-10.1941	1.78633142757942e-18	1.99750170358986e-17	31.0544492090621
CYGB	-1.11474	9.75177551578836	-10.1909	1.81949225938841e-18	2.03336431359078e-17	31.0361538626934
TENT2	-0.672042	10.3727178981603	-10.1868	1.86314391649465e-18	2.08090095233631e-17	31.0125725821637
ELK1	0.663982503174271	9.76622008891072	10.1864761776386	1.86699550441209e-18	2.08395556811261e-17	31.0105184962921
MSANTD3	0.790681772214612	8.64486921773193	10.1803961037334	1.93435498103049e-18	2.15785218236534e-17	30.9752645407076
ACAP2	-0.603726	8.6691832886306	-10.1796	1.94302661786864e-18	2.16623093006466e-17	30.9708155383434
PRELID3A	0.450708591726774	7.23936913048626	10.1787159448421	1.95339306091186e-18	2.17648804154018e-17	30.9655230014793
LPXN	-1.05624	9.97090846720287	-10.1744	2.00323219884743e-18	2.23068750161632e-17	30.9404638882286
SPARCL1	-1.82132	10.398797970637	-10.1736	2.01211135006956e-18	2.23923876722411e-17	30.9360649797994
FANCG	0.716858051912505	9.85773035094949	10.1647403316838	2.11917540801982e-18	2.35698275565399e-17	30.8845008214982
PLCD3	-1.15965	9.34852933250528	-10.1638	2.130700330345e-18	2.36838953336681e-17	30.8791063121515
RPS6KA4	0.708587263262954	9.35077467569502	10.1598312866624	2.18068076938057e-18	2.42250269041366e-17	30.8560446496027
TNFSF10	-1.2871	10.5809079868094	-10.1576	2.20881990797738e-18	2.45230255458548e-17	30.8432923911079
KCNMA1	-0.665925	7.2000313503936	-10.1535	2.26210928190726e-18	2.50997298027558e-17	30.8195815581641
EBNA1BP2	0.660853449499552	12.041392854988	10.1532483097144	2.2659640886854e-18	2.51275625592012e-17	30.8178881125944
ZSWIM4	0.68102785301562	8.50550821147127	10.1516212777975	2.28755054121096e-18	2.53518739611758e-17	30.8084579508317
LRRC31	-1.61544	9.33322814361507	-10.1502	2.30661211943844e-18	2.5547953700344e-17	30.8002045046066
EIF5A2	0.413371221544926	7.37943458862224	10.1495882972237	2.31481151262203e-18	2.56235630249496e-17	30.7966752250131
NSMCE1	0.675067589403472	10.4701712227874	10.1461887289093	2.36112383905374e-18	2.61207197440783e-17	30.7769727556734
GP1BA	0.382416361489685	8.05905480435963	10.1429161488909	2.40657948032181e-18	2.66078156642452e-17	30.7580070988302
KLF13	-0.878573	11.0206134614074	-10.1394	2.45663646752942e-18	2.71451784449388e-17	30.737531792417
CAPN3	-0.438928	7.08571703115248	-10.1386	2.46715482226791e-18	2.72291861686803e-17	30.7332824537009
TMEM220	-0.261311	6.68456359012879	-10.1386	2.46715714575568e-18	2.72291861686803e-17	30.7332815170321
EGFL6	0.814324792115286	7.23538008988723	10.1370561408812	2.49016703808669e-18	2.74668956452789e-17	30.7240485320658
MRPL55	0.426690771511177	8.7565537329702	10.1336096122254	2.54067525076502e-18	2.80074555257103e-17	30.7040772489463
KCNE2	-0.270124	6.58462710501064	-10.13	2.59480359127519e-18	2.85872605808553e-17	30.683110669052
PDZK1	-0.539496	6.99546563600995	-10.1295	2.6017925643091e-18	2.86473478629503e-17	30.680435439518
ATP8A1	-0.775769	7.69811845335537	-10.1279	2.62610360166526e-18	2.88979784893153e-17	30.6711853618867
DENND5B	-1.04162	7.96141915104237	-10.1278	2.62858878866406e-18	2.89082808266572e-17	30.6702446060214
PCK1	-1.33656	7.79656213085055	-10.1252	2.66805707033663e-18	2.93250583649544e-17	30.6554221713158
GNA11	-0.985812	10.424556760999	-10.125	2.67169399449372e-18	2.93477486870137e-17	30.6540673669118
DTX1	-0.392819	7.05073240070128	-10.116	2.81457567878302e-18	3.08990740547808e-17	30.6022520833952
TICRR	0.810011852695933	7.44669315837095	10.1147770994882	2.83526921829195e-18	3.10912476080663e-17	30.5949666220815
PSMB4	0.473512547143145	12.2408307692595	10.1147684238951	2.83541249686164e-18	3.10912476080663e-17	30.5949163644053
TINCR	-0.28619	6.68572432152392	-10.1128	2.86861859172706e-18	3.14368929990617e-17	30.5833366834014
RBM5	-0.863715	11.1753093472419	-10.1071	2.96569596095127e-18	3.24816805864047e-17	30.5502371828631
PTPMT1	0.650451417338884	11.2886824075171	10.1057710291411	2.98796357370761e-18	3.27063719507948e-17	30.5427977033494
JADE3	0.471506647714056	8.34508501032277	10.1054085153171	2.99427876778286e-18	3.27562864262201e-17	30.5406979263562
PTPRF	-0.893415	11.3797130630248	-10.102	3.05420634277613e-18	3.33922981694381e-17	30.5209898900437
RHOU	-1.08917	10.7915918546052	-10.1	3.09090938395841e-18	3.37737949840842e-17	30.5091096728801
PMP22	-0.718836	8.34980752124934	-10.0912	3.25324801994558e-18	3.55268389679604e-17	30.4582016351644
HMMR	1.28510209658745	9.53101900345036	10.0868700272886	3.33562724286312e-18	3.64051527681605e-17	30.4333320670851
CCNT2	-0.364753	7.73618541437358	-10.082	3.43109890954305e-18	3.74252477783764e-17	30.4052673379526
CALML4	-0.659969	9.10059914330412	-10.0818	3.4356554903968e-18	3.7453059823175e-17	30.4039474956213
C9ORF16	0.835017570122747	7.82001864128113	10.0777950939375	3.51661484967577e-18	3.83132416459422e-17	30.3807845898145
LAS1L	0.934914689278102	10.1283490154191	10.0775049680611	3.52255991278264e-18	3.83556217341088e-17	30.3791047557829
BLK	-0.438382	6.52403267657281	-10.0753	3.56848291327379e-18	3.88330009390255e-17	30.3662235380495
DUSP1	-1.6479	11.2851256078337	-10.0737	3.60080499514958e-18	3.91619018790657e-17	30.357256362446
ARRDC4	-0.962343	8.1351567142926	-10.0728	3.6201445552777e-18	3.93493056698589e-17	30.3519293720619
THEM6	1.05486885087701	12.0687049666698	10.0697809293706	3.68457691325336e-18	4.00263439651033e-17	30.3343849573137
RCL1	0.593257635170096	8.77757545002797	10.0687611532225	3.70651581720868e-18	4.02412476419812e-17	30.3284811328196
LTK	-0.273661	6.64026793277991	-10.066	3.7657687923816e-18	4.0860780797801e-17	30.3127089980622
CTNNBL1	0.8835094582429	10.8287306798121	10.0626075577575	3.84169492494875e-18	4.16604023151183e-17	30.2928577258888
CBX5	1.28397313583475	9.96358625589256	10.0609489354622	3.87896498975559e-18	4.20401414656264e-17	30.2832564288264
YTHDC2	-0.615527	7.95855065016959	-10.0599	3.90262965682285e-18	4.22720703919239e-17	30.277207854467
SRPRB	0.665506710026051	11.179721924579	10.0578016797866	3.95068004142781e-18	4.27677155528812e-17	30.2650384763641
KIF18A	0.363565340185829	7.10143897810375	10.057624326719	3.95476045264467e-18	4.27870691754826e-17	30.2640118889295
ZNF467	-0.897198	7.66663570658521	-10.0504	4.12429839279953e-18	4.45954698173914e-17	30.2222687190213
CCDC124	0.660757254427504	8.03130181108717	10.0497086634861	4.14122532883998e-18	4.47525699549164e-17	30.2181956532639
TMPRSS3	0.72328487702927	7.25242786003564	10.0494921010235	4.14644820836423e-18	4.4783080389295e-17	30.2169422525015
NCF4	-0.640615	7.61252557597393	-10.0464	4.2229093627573e-18	4.55825086391784e-17	30.1987715302341
PLIN1	-0.66739	6.77210549221454	-10.0454	4.2466406189625e-18	4.5812169868033e-17	30.1931987552279
VIT	-0.232262	6.76126188552073	-10.0387	4.41555506476794e-18	4.76068770501236e-17	30.1544104128445
CCDC43	0.497405598459903	8.52491061531418	10.0378884635086	4.43612104375884e-18	4.78009971360689e-17	30.1497894821912
FAM133B	0.792100574092965	8.80863917419096	10.0373637543535	4.44968675526946e-18	4.79195060089982e-17	30.1467531425999
SLC3A2	0.715254184714398	8.89176431299748	10.0362708564989	4.47807532634053e-18	4.81974162719108e-17	30.140428934124
SLC16A9	-1.91815	9.7106420022968	-10.0359	4.48743619335397e-18	4.82703294965793e-17	30.1383523742758
SIRPG	-0.300304	6.69815817854518	-10.0313	4.6100197529116e-18	4.9560367885132e-17	30.1115520447228
ABCC3	-0.515966	9.49681006569845	-10.0255	4.76800870968876e-18	5.12293301951187e-17	30.0780435992407
VPS72	0.569646995981469	9.14215197915973	10.0182126508355	4.97418747121506e-18	5.34138439443536e-17	30.0359471545925
CD14	-1.26727	11.0182470200764	-10.018	4.97940464501133e-18	5.34281848317834e-17	30.0349047256853
TSR3	0.626111138017734	8.91341481108363	10.0179688171114	4.98124854564127e-18	5.34281848317834e-17	30.0345365623324
LMTK3	1.51326498391995	9.3713856516739	10.0163577891858	5.02815358869899e-18	5.39003046673688e-17	30.025216799497
LRFN4	0.796825014117786	9.11622598151693	10.0056133091845	5.35245050345927e-18	5.73437334937201e-17	29.9630658811917
ZNF282	0.594730643836209	9.19700819163576	10.0035667228496	5.41654778578185e-18	5.79971493551616e-17	29.9512286256035
CRISPLD2	-1.52525	10.0785293754683	-10.0029	5.43716963447375e-18	5.8184573903775e-17	29.9474500313411
ACACA	0.51586514424535	9.07319266231306	9.99944023976435	5.54812369732037e-18	5.9337898316957e-17	29.9273625474272
FCRL3	-0.400003	6.90489530547784	-9.99916	5.55712579903282e-18	5.9400136762514e-17	29.9257504413672
SLC23A3	-1.15697	7.5361252490897	-9.9966	5.64051326391375e-18	6.02569542326401e-17	29.9109402978077
HBB	-2.28355	11.2530132200553	-9.9954	5.68004303178888e-18	6.06445326672059e-17	29.9039959112517
MPV17	0.535514103009252	10.2317234001326	9.99353810048043	5.74187888629722e-18	6.12696887678474e-17	29.8932292763769
NXT1	1.06161490374501	11.4965222462501	9.99141710733937	5.81314346421888e-18	6.19946836986954e-17	29.8809638793406
IGFBP6	-1.3513	8.39392102058931	-9.99129	5.81745525553402e-18	6.2005235541994e-17	29.8802266067712
ACTL6A	0.672330014940059	10.9926671686781	9.99030659120035	5.85080766975703e-18	6.23251275917097e-17	29.8745420807345
GDPD3	-0.778953	7.83133120637283	-9.99019	5.85479461316714e-18	6.23320204595199e-17	29.8738647232265
MTBP	0.71231945214387	7.59948901037745	9.98889101314368	5.89917151827462e-18	6.27686647922231e-17	29.8663563514037
FEN1	0.925676096537389	10.0182202588365	9.98700384220644	5.96426841057118e-18	6.34251517643818e-17	29.8554438578252
SPDL1	0.793918364045302	8.75806228303683	9.98434747496629	6.0571144445875e-18	6.4375812573654e-17	29.8400840422285
SQLE	1.40821198258807	10.3541215528027	9.9818771337977	6.14475198047924e-18	6.52700661421081e-17	29.8258004314291
SRGN	-1.73289	10.7369796802251	-9.98085	6.18171878053601e-18	6.56253797503661e-17	29.8198364011981
JOSD2	0.538371999209145	7.78860418544804	9.97747364761294	6.30411849980214e-18	6.6886733122119e-17	29.8003406241385
NMB	0.973687958656899	8.28928909631207	9.96830423356936	6.64932433564166e-18	7.05092841341366e-17	29.7473309350806
POP5	0.507724892560679	8.38418802609334	9.96490591976582	6.7819981010444e-18	7.18753154797227e-17	29.7276866832429
MEX3D	0.386102152633493	7.35074696957961	9.96304312242123	6.85584090819287e-18	7.26166622415457e-17	29.7169190532979
RPGRIP1	-0.3179	6.54146577644122	-9.96022	6.96908843777485e-18	7.37474125389209e-17	29.7006288267917
ENO1	0.706424872182549	14.2252524576415	9.96018998416152	6.97049969022432e-18	7.37474125389209e-17	29.700427498246
NDN	-1.39307	9.68783656312922	-9.95861	7.03499057707174e-18	7.43875519206175e-17	29.6912705002166
MTHFD2	0.723542194796186	8.92530286827581	9.95600471756378	7.14216274494582e-18	7.54780199937281e-17	29.6762373569553
NCDN	0.311890221929648	7.5134883399767	9.95522311045784	7.17468543591806e-18	7.57431272762022e-17	29.6717199714784
IDH3A	-0.792635	10.8146304793359	-9.95521	7.17536564455476e-18	7.57431272762022e-17	29.6716257096705
CARD8	-0.617254	7.8180049083947	-9.95302	7.26727294369393e-18	7.66699349622158e-17	29.6589709000971
PLPP2	0.560869007871363	8.36724108476485	9.95040365282595	7.3785128989824e-18	7.77995402450331e-17	29.6438665837044
PALD1	0.966194999529648	8.82596670145816	9.94876607155847	7.4490772277913e-18	7.84992254671197e-17	29.6344028825877
RRP15	0.789896534908666	9.70058963782749	9.94570830387722	7.582645314865e-18	7.98441179490425e-17	29.6167324646905
UTP11	0.636015089523337	10.0848504950796	9.94564908855616	7.58525537821638e-18	7.98441179490425e-17	29.6163902757978
FAM207A	0.382682444983029	7.61069332098891	9.94506761271122	7.61093304072829e-18	8.00286370654707e-17	29.6130301051377
KCNJ18	-0.402317	6.83668172346337	-9.94506	7.611361024016e-18	8.00286370654707e-17	29.6129741955101
MCTS1	1.12027401524782	8.40800869387177	9.94421630094585	7.64868300765367e-18	8.03757719436039e-17	29.6081106902264
HKDC1	1.48059572398994	10.3627661978561	9.94025149528801	7.826971101367e-18	8.22030172565067e-17	29.585200408271
CPED1	-0.532927	7.48349797079747	-9.9387	7.89782782659913e-18	8.29005403418558e-17	29.5762398544566
FASLG	-0.412065	6.58911589601815	-9.93509	8.06508149952451e-18	8.46085531341349e-17	29.5554038895501
ACTL10	0.842068351178309	7.6654732232482	9.92936314976447	8.33820903132883e-18	8.74247163773539e-17	29.5222903631678
DPCD	0.934548686168851	8.96418099609753	9.92698436612342	8.45425967189954e-18	8.85917171570248e-17	29.508547797786
GRB7	0.607535571828921	7.66343009975007	9.91702053783866	8.95811997858813e-18	9.38189636141359e-17	29.4509909788991
TTC19	-0.731399	10.2852726461295	-9.9146	9.08485698512477e-18	9.50869839712428e-17	29.437023389117
MTUS1	-0.332006	7.08568652308218	-9.91452	9.08938431145566e-18	9.50869839712428e-17	29.4365280487729
PRKCH	-0.896201	9.15245250291293	-9.91344	9.14633725529818e-18	9.56291833028739e-17	29.430317751293
ALDH4A1	0.769501156748963	7.56220411487359	9.91098811685855	9.27761802821343e-18	9.69474721503624e-17	29.4161486564272
TTYH3	1.06705514045137	10.7023497148309	9.90774441882014	9.45408922252479e-18	9.87362435142586e-17	29.3974149472408
SLC26A3	-4.15489	12.3108800382915	-9.90748	9.46856896389909e-18	9.88321602758662e-17	29.3958933771972
MEP1B	-0.979033	6.77360382256637	-9.90339	9.69641759323529e-18	1.01153852175825e-16	29.3722521506727
ORC6	0.47708593316268	11.6438518883049	9.90320095070522	9.70691726863841e-18	1.01206813957876e-16	29.371176157193
ARSA	-0.518896	8.05317413800698	-9.90252	9.74530103271918e-18	1.01498053406578e-16	29.3672525205482
SKP2	0.6014012200352	8.67011240696031	9.90251397806312	9.74572746635526e-18	1.01498053406578e-16	29.3672090168435
ACTR5	0.693864028415014	8.81029720076886	9.89538797338488	1.01575524080657e-17	1.05728053871573e-16	29.3260602368009
PODXL2	1.11688410706577	8.51813648268132	9.89485550222334	1.0189012987465e-17	1.05996404339498e-16	29.3229856966068
PARM1	-2.074	11.9549352724457	-9.89239	1.03358466915675e-17	1.07407780409344e-16	29.3087605710671
WDR12	0.806448029166685	10.3560105095727	9.89238605979512	1.03361931959054e-17	1.07407780409344e-16	29.3087272416597
EPG5	-0.240063	6.99839314011273	-9.88988	1.04879485075793e-17	1.08924086253173e-16	29.2942366599122
NUSAP1	1.05598956264136	10.0302988845318	9.88971474595504	1.04977937432261e-17	1.08965697791896e-16	29.293303830586
TBC1D10A	-0.382458	7.6648881476256	-9.88952	1.05099423231923e-17	1.09031158186625e-16	29.2921539663656
KPNA2	0.848203201784601	7.99246883606311	9.88697036202981	1.0666439477616e-17	1.10593199983748e-16	29.2774592282822
COPS8	0.436894927513924	8.21933721476585	9.88253559739108	1.09446916173377e-17	1.13415202473278e-16	29.2518567652282
RERG	-0.993163	7.48159126355162	-9.88243	1.09516730799038e-17	1.13424569750413e-16	29.2512227940723
CLDN2	3.05205820503476	9.06807779461635	9.87931355128605	1.11513839589992e-17	1.15386596826991e-16	29.2332566400162
UBTD1	0.722620187424446	7.70467680471505	9.87928116355937	1.11534812557408e-17	1.15386596826991e-16	29.233069678138
TADA2B	-0.665116	9.15089013342815	-9.87808	1.12314653332158e-17	1.16128995852524e-16	29.2261426975783
DCBLD1	0.827495642675704	10.1743334612629	9.87765733130427	1.12591399264613e-17	1.16350680203515e-16	29.2236960463262
CAMSAP1	0.555855141802123	8.71380331499694	9.87396788392985	1.15029289027289e-17	1.18804184898522e-16	29.202399499354
NR3C1	-0.167602	6.87457562141668	-9.87255	1.15981618024043e-17	1.19721512012319e-16	29.1942026796592
POLR1B	0.735588055693541	7.99335187652084	9.87238561014431	1.16090880006625e-17	1.1976805381778e-16	29.1932665559259
CCT4	0.711900814799137	8.58676161940261	9.86931585368936	1.18178414754974e-17	1.2185435108133e-16	29.1755484828802
TOGARAM2	-0.234264	7.00406417334752	-9.86896	1.18425879730752e-17	1.22042086881006e-16	29.1734688978692
PLOD3	0.8973138755811	11.4862123571544	9.86822543813266	1.18928910359595e-17	1.22492839626993e-16	29.169255018641
WDR77	0.767495424736978	9.29043872212558	9.86470650902334	1.21383445868112e-17	1.24951971882878e-16	29.148945867139
EEF1E1	0.426111207166411	8.45705298587034	9.86263784474859	1.22849903784445e-17	1.26391827691792e-16	29.1370073254418
RNASE1	-1.57643	9.9308278771261	-9.86018	1.24613466452804e-17	1.28135599140975e-16	29.1228374151992
C7ORF50	0.76810554040302	12.3626	9.85773749936733	1.26394611271564e-17	1.29895519282005e-16	29.1087283965257
TJP3	-1.02022	11.0570388188494	-9.85587	1.27773799288302e-17	1.31240639302013e-16	29.0979393622387
ASB8	-0.43433	9.18806222608462	-9.85335	1.29651180054948e-17	1.33095708105913e-16	29.0834388219598
HLA-DQA1	-2.04819	9.8347993374225	-9.85218	1.30538453315142e-17	1.33932883684469e-16	29.0766586213304
BARD1	0.931190907599886	9.43929510028455	9.85151017515603	1.31046763845502e-17	1.34380535914758e-16	29.0727950472984
ELOF1	0.512226953077922	8.98499704159499	9.84772582466189	1.33956909341301e-17	1.37289280562147e-16	29.0509601366782
PLXNA1	0.78576546069391	8.45534743273403	9.84743714668324	1.34181529274155e-17	1.37444011023247e-16	29.0492945816846
DCN	-1.24832	9.40074803576491	-9.84125	1.3908570231808e-17	1.42389273854214e-16	29.0136090523385
SCAPER	-0.6365	8.94093243078172	-9.84018	1.3995422805895e-17	1.43199877097817e-16	29.0074
FAM72D	0.497203150959794	6.99916734590186	9.83818743784675	1.41581051149918e-17	1.44785049732105e-16	28.995931764931
IGFLR1	-0.65433	8.44000480010288	-9.83764	1.42034438531438e-17	1.45169152591031e-16	28.9927534098948
MYEOV	1.57946826272128	8.09987125235482	9.8351951084161	1.44060898339081e-17	1.47159745249167e-16	28.9786703854634
CXCL8	2.35432626768175	10.2381246381326	9.83069332868037	1.47873528324337e-17	1.50971753781023e-16	28.9527033162123
PDZD4	-0.287307	6.90020740750393	-9.82443	1.53347948439121e-17	1.56475274014178e-16	28.9165660799122
POP1	0.842349085673618	7.99525834171136	9.8239689815693	1.53756715728055e-17	1.56806644023644e-16	28.9139197595507
TRPC1	-0.612226	7.19511730398993	-9.82228	1.55275143118776e-17	1.58268705408286e-16	28.9041508539347
PIK3R6	-0.168638	6.84709639292104	-9.81818	1.59009943447972e-17	1.61987040096588e-16	28.880523583089
WDR18	0.696961879606604	11.9045520710627	9.81519099456289	1.61789297335262e-17	1.64728513702564e-16	28.8632982250292
FOXM1	1.15780035358876	8.69589540497939	9.81440927053552	1.6252461978962e-17	1.65386967237387e-16	28.8587904891204
GTSF1	-0.255445	7.02255815069215	-9.81336	1.63517476834313e-17	1.66306630526364e-16	28.8527362553665
CYP27B1	0.680014290520292	7.51058499444036	9.81013662630633	1.66602940694637e-17	1.69352433670153e-16	28.8341537641287
PIGN	-0.574982	8.45574758262915	-9.80832	1.68366912004213e-17	1.71052350502702e-16	28.8236841385805
PPM1G	0.347623700148713	9.82909453881459	9.80693269183223	1.69727980406808e-17	1.72341311117098e-16	28.8156805669461
NEFM	-0.246909	6.84736849212013	-9.80617	1.70485333867435e-17	1.73016192820443e-16	28.8112548119109
PFDN6	0.570629856460052	9.30534195836537	9.80583019593736	1.70816792390512e-17	1.73258358499137e-16	28.8093240475688
CLINT1	-0.770572	11.6157146497515	-9.80368	1.72960998429992e-17	1.75337920353011e-16	28.7969
TNFRSF13C	-0.40688	6.6676079272904	-9.79992	1.7676931902947e-17	1.79101292130673e-16	28.7752739778201
LARGE1	-0.561308	8.15806229497224	-9.79972	1.76979430278824e-17	1.79216880482566e-16	28.7740931440173
LCP1	-1.36205	10.9468786846474	-9.79885	1.77877121441003e-17	1.80028238473614e-16	28.7690638273701
SRD5A1	0.87296000209454	8.9031715883301	9.79750546486965	1.79266241234199e-17	1.81335818978529e-16	28.7613311051063
PTMA	1.09398671928666	9.54199447336891	9.79716599018093	1.79619510381651e-17	1.8159474118379e-16	28.7593741443694
GART	0.513743345924084	9.20978335010098	9.79415706679803	1.82781206085118e-17	1.84691155883409e-16	28.7420291857497
TAF1B	0.647978772875969	8.39650699748043	9.79323729055775	1.8375871347136e-17	1.85578402030086e-16	28.7367273098667
CD6	-0.819095	7.9364510171643	-9.7867	1.90860513900299e-17	1.92646282905423e-16	28.6990345964251
THY1	1.42504846692192	10.7912271389382	9.78626528339024	1.91339860427752e-17	1.92925309786367e-16	28.6965412474779
TRIM69	-0.25797	6.92336225130836	-9.78626	1.91343700591847e-17	1.92925309786367e-16	28.6965212978789
SUGT1	0.783883890643132	9.20125432926737	9.78580641566175	1.91849621169919e-17	1.93330965437052e-16	28.6938965433889
HECTD4	-0.691955	9.17447490260252	-9.78307	1.94914564180711e-17	1.96313573195068e-16	28.6781419184006
SLITRK4	-0.293891	6.63846041085842	-9.78123	1.97009594907912e-17	1.98316616492253e-16	28.6675148467914
PRR32	0.789144562457214	8.63830874567603	9.78033434354172	1.98033994261603e-17	1.99182674936503e-16	28.6623596490179
RNF11	-0.365272	7.84430180637219	-9.78029	1.98083397461367e-17	1.99182674936503e-16	28.6621117065623
PCF11	-0.592959	9.23076263181506	-9.77766	2.01132677025863e-17	2.02139965069127e-16	28.6469266507947
R3HDM1	0.501667528561373	7.92516469598178	9.77355322869952	2.05974329936766e-17	2.06894452078033e-16	28.6232826078439
CD1C	-0.633093	7.05803453312166	-9.77259	2.07122766359131e-17	2.07936104817669e-16	28.6177558527987
AP1S1	0.784025158678848	8.90603868554546	9.77235553371083	2.07409402473819e-17	2.08111918191876e-16	28.6163812204175
SRSF4	-0.476931	11.835100395243	-9.76975	2.10564689873357e-17	2.1116436362743e-16	28.6013736437928
ATP5PF	-0.590533	11.6909900706273	-9.7692	2.1124413208903e-17	2.11731967625003e-16	28.5981714411429
RASGRP3	-0.886024	8.39378381703692	-9.76874	2.11799511016308e-17	2.12174679232279e-16	28.595561590458
TPM4	0.742259827001211	9.78122025730531	9.76782359171317	2.12930381739297e-17	2.13193117725349e-16	28.5902684693673
RIPK1	-0.68011	9.88983668159466	-9.7669	2.14074229568219e-17	2.14223450210813e-16	28.5849431372146
PARD6A	0.667368257017798	7.89962085402064	9.76412521175557	2.17544304924068e-17	2.17579279892705e-16	28.5689601940135
CD200R1	-0.233538	6.88290208690161	-9.76383	2.17922057685233e-17	2.17840351503991e-16	28.5672357044903
SMAP2	-0.569461	9.73784059685854	-9.76306	2.18895317034725e-17	2.18696108234426e-16	28.5628063910667
RRP7A	0.427201431759244	8.25187523854384	9.76160131933067	2.20750096870748e-17	2.20431196249265e-16	28.5544195470043
BCL2L2	-0.667702	10.4554398554143	-9.76093	2.2161508568142e-17	2.21176595939698e-16	28.5505323596527
YPEL4	-0.253106	6.52840841177304	-9.75967	2.23238386348345e-17	2.22665810448926e-16	28.5432781760081
FZD1	-0.424484	7.58631700121633	-9.75958	2.23345869988957e-17	2.22665810448926e-16	28.5427997188068
MRPS12	0.36151739803652	9.26314808422279	9.75666314828087	2.27159345629092e-17	2.26346762812373e-16	28.5259716407858
KIF24	0.363804669584641	7.20549745836227	9.75625407714191	2.27698528629654e-17	2.26762947695583e-16	28.5236151681215
RPL36A	0.399607519588184	7.04416250981837	9.75595870974691	2.28088635790865e-17	2.27030304520796e-16	28.5219137016319
MCEE	-0.722196	10.1374207746267	-9.7538	2.30962713852182e-17	2.29768503657957e-16	28.5094673090084
SLC47A1	-0.616712	6.96522734673297	-9.75358	2.312528363671e-17	2.29934559676036e-16	28.5082195331815
DHX37	0.413022309881883	8.92345157604904	9.74883837431031	2.37697203278185e-17	2.36216342107602e-16	28.4808996542754
LRRC58	0.683192437773311	9.02214419085009	9.74561613352974	2.4217712324843e-17	2.40540268823068e-16	28.4623408462688
MRPS23	0.778761677515277	9.57375826860355	9.74509382199672	2.42911187942901e-17	2.41141037264806e-16	28.4593326431583
SWI5	0.601964716517173	9.93886328698619	9.7440715654587	2.44354310155446e-17	2.42444683170181e-16	28.4534451362488
NCAPD3	0.816829565752565	9.30718562498516	9.74279935239705	2.46162243096885e-17	2.44108711100805e-16	28.4461181993182
PPM1B	-0.364704	7.96389803371755	-9.7419	2.47452196339721e-17	2.45257585782699e-16	28.4409232883298
SMYD5	0.336560486084665	7.17595465799275	9.74161634739721	2.47855369767524e-17	2.45526792249007e-16	28.4393051800022
RAE1	0.54223257941974	8.23631140818287	9.74017835197237	2.49929085591468e-17	2.47449682991701e-16	28.4310238455075
CACNB2	-0.329647	6.75971594927819	-9.73867	2.5211814842209e-17	2.49484676776324e-16	28.4223561193521
SAP30	1.05960279231657	8.34721213034638	9.73074889436905	2.6396254858507e-17	2.6106693398215e-16	28.3767254427027
CEP89	0.510727394122582	7.7092302315668	9.72764283877358	2.68755078101452e-17	2.65666102892341e-16	28.3588416176435
MIS18A	0.657275148980662	8.44044708545945	9.72697002041885	2.6980459132431e-17	2.66562365690079e-16	28.3549678447399
MUC2	-3.2637	9.75499206700481	-9.7248	2.7321977518964e-17	2.6965639496896e-16	28.3424658610095
NCL	0.606355983533893	11.8848777852441	9.72479510524897	2.73225227930292e-17	2.6965639496896e-16	28.3424460253804
DUS3L	0.777183600680109	9.32344760134888	9.72383028605519	2.74756478895646e-17	2.71024321650605e-16	28.3368913501534
F2RL1	-1.04709	10.8265903573169	-9.71963	2.81514994708235e-17	2.7754433947384e-16	28.3127389017542
G6PC3	0.807291011249395	8.8155394555859	9.71633946371883	2.86939873993144e-17	2.82743340461143e-16	28.2938
CDH10	-0.262728	6.71415390935205	-9.71163	2.94867206672186e-17	2.90401407816518e-16	28.2666824025603
ZNF696	0.853404070644496	9.15438001900947	9.71115404176745	2.95687748044363e-17	2.90954983804173e-16	28.2639205038701
KIF23	0.630957059770465	8.05771732482818	9.71112289161976	2.95741094291655e-17	2.90954983804173e-16	28.2637412087469
PTGER2	-1.37615	7.71589151514474	-9.71069	2.96487177193223e-17	2.91535310219027e-16	28.2612370312783
GAPDH	0.68988479706849	13.420014329683	9.71051945577247	2.96776405295009e-17	2.91666037494511e-16	28.2602679515212
ZNF366	-0.315082	6.99832370506346	-9.70755	3.01919822355307e-17	2.96564718137742e-16	28.243190565876
TSPAN3	-0.933204	11.7624654096423	-9.70704	3.02810077248165e-17	2.97282718131641e-16	28.2402642757443
MMP3	2.69900838530801	9.18588191600621	9.70652894901933	3.03714457824532e-17	2.98013823679245e-16	28.2373003527128
CCL28	-1.17154	7.93376078398213	-9.70624	3.04215394372505e-17	2.98348497381716e-16	28.235662432337
CENPP	0.719089941677239	7.50868672055312	9.6990162527538	3.17218157670158e-17	3.10937104863348e-16	28.1940651567634
INSL5	-1.67996	7.59431623760404	-9.69797	3.19148875887084e-17	3.12665379038354e-16	28.1880344266759
NRROS	-0.553439	7.47632537667704	-9.69666	3.21577034546321e-17	3.14878918978908e-16	28.1805015080029
HRC	-0.272095	6.81982329361114	-9.69535	3.24026056804498e-17	3.17110555749468e-16	28.1729612774419
NUP205	0.633913016071414	10.9672611519638	9.69308146784165	3.28307557514646e-17	3.21132282279657e-16	28.1599150025794
DCLK2	-0.419359	6.77552769311746	-9.6865	3.41054711763793e-17	3.33426091443041e-16	28.1220572249662
NOX4	0.79721503341804	7.28124671623522	9.68446378908319	3.45101729362913e-17	3.37205946340317e-16	28.1103335375316
TIMD4	-0.559091	6.64944715910292	-9.6807	3.52705945321175e-17	3.44455837651967e-16	28.0886724188526
VPS35L	-0.912481	7.52210336351006	-9.67786	3.58558393282454e-17	3.49988247585274e-16	28.072317110229
GFRA3	-0.844766	6.89753936790437	-9.67591	3.62624082378435e-17	3.5377173285043e-16	28.0611115351607
DDX39A	0.440135881608388	9.43944712752524	9.67448951003567	3.65611776147368e-17	3.56500134704197e-16	28.052956878252
PTGER4	-1.29423	10.1515779780053	-9.67366	3.6736163300173e-17	3.58019329332182e-16	28.0482116895376
POC1A	0.891510476870604	10.1970090759234	9.67131243093029	3.72396620194026e-17	3.62736854002146e-16	28.0346831044613
DDX50	0.606366631587328	10.0501994820598	9.66548150680378	3.85177201940525e-17	3.74990199260095e-16	28.0011479129569
HRK	-0.554818	6.82510408862538	-9.65916	3.99533427847013e-17	3.8876393972413e-16	27.9647808381935
EFCC1	-0.368853	7.17334346773761	-9.65652	4.05671545462025e-17	3.94530904270858e-16	27.949629087493
SPC24	1.0943333678447	9.58528729272647	9.65586518799636	4.07217137770886e-17	3.95827783448857e-16	27.9458499843358
UQCC2	0.847601110010276	10.9085647583526	9.64496004811812	4.33735977342499e-17	4.21385452636286e-16	27.8831530141403
CDC25A	0.623676279659019	8.20350869543879	9.6446624237997	4.34483374161288e-17	4.21891946512597e-16	27.8814420642864
PLAU	1.15840926126681	9.67343734560974	9.64413723638112	4.35805362804162e-17	4.22955563495272e-16	27.8784229485574
SNAI2	-0.907638	7.88781613935397	-9.64115	4.43405867342271e-17	4.30108300530603e-16	27.8612409494112
DLGAP4	0.2861732280693	7.34082437603047	9.64054993087156	4.4494311928703e-17	4.3137524338981e-16	27.8578016171371
GSTM3	-1.18902	8.18903546510556	-9.64018	4.45906764323671e-17	4.32085043747283e-16	27.8556516857099
CGRRF1	-0.644158	8.80424056433137	-9.63718	4.5369046067384e-17	4.39399328881986e-16	27.8384544294325
TCEA3	-1.87233	11.6507302994143	-9.63695	4.54315973485493e-17	4.39776919769697e-16	27.837085261807
TACSTD2	3.20161398377919	10.1006462887017	9.63552926508245	4.58053623410226e-17	4.43165099725508e-16	27.8289431162575
ACOT11	-0.498838	8.78684649326871	-9.63422	4.61524455436784e-17	4.46291757088948e-16	27.8214415044614
MBD3	0.588759605489617	8.63527834918392	9.63310696754439	4.64516022945507e-17	4.48951969768617e-16	27.8150208850733
FRMD4A	-0.625158	7.54015246998651	-9.63183	4.67962653180291e-17	4.52049016371831e-16	27.8076746741935
NFE2L1	-0.670296	10.3058830745261	-9.63149	4.68868516491975e-17	4.52689763232785e-16	27.8057528818271
EFCAB1	-0.205255	6.74799999488447	-9.62963	4.7394021136146e-17	4.57349853393946e-16	27.7950614017364
ITM2B	-0.411305	9.70451671329002	-9.62925	4.749928371511e-17	4.58128750374727e-16	27.7928567406235
CORO2B	-0.200344	6.72109391621799	-9.62831	4.77570549321145e-17	4.60377022829573e-16	27.7874784495377
USP5	0.553561034253285	10.8840144636642	9.62683909966686	4.81662972469307e-17	4.64082398306385e-16	27.7789991384457
FAM161A	0.310599490669885	7.04270468462618	9.62384689349334	4.90069828207752e-17	4.71938761808116e-16	27.7618043220598
PPID	0.422777180959089	7.23954893090146	9.62144899640621	4.96912384848635e-17	4.78281373823109e-16	27.7480254437353
EMG1	0.656228417475036	10.9841695264919	9.61897681238403	5.04066653863844e-17	4.8491731758046e-16	27.7338203673655
SPOUT1	0.645933354986706	10.2574557449965	9.61874794020639	5.04734159462122e-17	4.85309305411725e-16	27.7325053109903
PDE5A	-0.372779	7.29893887165381	-9.61794	5.07085140037956e-17	4.87318741942759e-16	27.727887445578
CDKN3	1.26317066042706	9.80617605369905	9.61548258577109	5.14354100083525e-17	4.94049952128606e-16	27.7137438385287
SCARA3	-0.45693	6.73892416671505	-9.60812	5.36718355213443e-17	5.15266186386239e-16	27.6714500564475
C1QC	-1.57878	10.2359131347908	-9.60566	5.44422973490551e-17	5.2239413646551e-16	27.6572868602963
RHOD	1.13911349867377	8.45381330885693	9.60055299270845	5.60719038471688e-17	5.37754337872411e-16	27.6279793875294
EIF2S2	0.993721575891639	8.8165534127254	9.59835565623736	5.67886077025148e-17	5.44348117900376e-16	27.6153587041872
RGS16	1.15842723625779	7.94629931878249	9.59692118184433	5.72614089065115e-17	5.48598395493955e-16	27.6071199118229
ST3GAL2	0.613856140213061	7.93398579946587	9.59569881084082	5.76673964553132e-17	5.52204525420991e-16	27.6000995028769
BGN	1.68203223731287	12.1903101965555	9.59548054641905	5.77401902301831e-17	5.52618036033798e-16	27.5988459688039
ZNF106	-0.568886	10.1439562050169	-9.59276	5.86562716080699e-17	5.61097896986882e-16	27.5832044736217
ZNF200	0.356111644620334	7.74479752376417	9.59035453133028	5.94763642698659e-17	5.68651324983866e-16	27.5694078451441
SOCS2	-0.944406	8.91923592626872	-9.5875	6.04655218901829e-17	5.77773001412743e-16	27.5530179823053
EXOSC8	0.852848511876989	9.68150318378781	9.58742364631083	6.04923348207952e-17	5.77773001412743e-16	27.552577447857
MSX1	1.60685120301866	8.51114368544807	9.57852957290308	6.36825304695442e-17	6.07932003147367e-16	27.5015098715358
GATA2	-0.494668	6.93030232173393	-9.57654	6.44174994923047e-17	6.14633841014766e-16	27.4901077353336
ACSL4	0.388241706954284	7.44315517048346	9.57265467248411	6.58812141993534e-17	6.28278538887344e-16	27.4677826125381
TRAF2	0.533288465704474	7.90148682862606	9.56908887988525	6.7252448956743e-17	6.41027811480947e-16	27.4473136632853
DEF8	0.555455083239082	9.00738085434335	9.56663352539225	6.82131657590674e-17	6.49853145769002e-16	27.4332198856751
MPLKIP	0.652606268285982	8.47545228952774	9.56395180667704	6.92780898465111e-17	6.59661730002774e-16	27.4178275689533
GZMM	-0.26876	6.84769464488839	-9.56337	6.95122537702005e-17	6.61553897049083e-16	27.4144747387882
MYO1D	-1.05174	11.2497539059225	-9.56243	6.98892139380032e-17	6.64802446342993e-16	27.4091009701557
MINDY4	0.66454277355359	7.87107655797101	9.56015908441008	7.08125517904287e-17	6.73242309763001e-16	27.3960598225084
ARMC6	0.521423836452048	8.05356636967936	9.55758990211358	7.18711946402814e-17	6.8295932055579e-16	27.3813153428895
ABI3	-0.45598	7.46770847016616	-9.55501	7.29508926183466e-17	6.92866416761426e-16	27.366499718802
RGL1	-1.02685	9.52792291930589	-9.55363	7.35346815529013e-17	6.9805583002126e-16	27.3585800667008
GNG8	-0.31978	7.18364028456508	-9.5508	7.47459222049977e-17	7.09193261876905e-16	27.3423471395583
MAMLD1	-0.395314	7.34365326348223	-9.55016	7.50213821219983e-17	7.11445149666084e-16	27.338692188536
MTFR1	0.927788132223647	9.89787761710766	9.54640577984748	7.66665508111954e-17	7.26677418887425e-16	27.3171388619327
TAMM41	0.611988250890729	9.08397805376665	9.54285650456155	7.82540284329971e-17	7.41347681545698e-16	27.2967755416397
CCNI2	0.388564361893156	7.50910860398933	9.54149426127371	7.88719804773069e-17	7.46822816665642e-16	27.2889603107301
TTLL7	-0.408987	6.82773259691229	-9.53945	7.98084464734666e-17	7.5530681365837e-16	27.2772328177967
TENT5A	-1.25724	11.1925432078646	-9.53799	8.04831355817746e-17	7.61306010827501e-16	27.268868594874
MRM2	0.392170806009576	7.97663453851025	9.53316070175694	8.27596401083303e-17	7.82443345157938e-16	27.2411551716913
MRPL36	0.652138362134215	11.8037039043695	9.53252250595262	8.30651193384565e-17	7.84933834032209e-16	27.2374945232117
PINK1	-0.91378	9.4643170949787	-9.52685	8.58308197026145e-17	8.10658192363307e-16	27.2049522886499
EIF3CL	0.42001913545095	7.4930809917108	9.5248551038954	8.68242613248789e-17	8.19626296968243e-16	27.1935185765061
POLA2	0.842321809735443	9.5103505561759	9.52402495225863	8.72413035793951e-17	8.23146839586577e-16	27.1887577063544
IPO4	0.814321513079786	9.2925465518097	9.52245912820459	8.80333670753106e-17	8.3020046979612e-16	27.179778021049
SPINK5	-1.50472	7.62127002589249	-9.51918	8.97159775069577e-17	8.45641054652702e-16	27.1609673683589
SNRPG	0.496303522126782	13.9248209467531	9.5179844217659	9.03366024918448e-17	8.51061086474154e-16	27.1541180854924
FAM189B	0.454983321036235	8.31305599042281	9.51736943448767	9.06578103974595e-17	8.536562641008e-16	27.150591663825
GPSM3	-0.671005	8.15362892789509	-9.51267	9.31514418191481e-17	8.76694583293374e-16	27.1236327698975
SEM1	0.333007300674428	9.8662223616591	9.50654384898318	9.65020964276679e-17	9.07771484692321e-16	27.088523649104
SRRD	0.572216334749525	8.70400412431511	9.50329629122161	9.83274608771275e-17	9.24476273224096e-16	27.0699066526766
UBA7	-1.03765	10.1373539714008	-9.50141	9.9405713565181e-17	9.33905007602283e-16	27.0590712427665
ITGA4	-0.350501	7.55260114099413	-9.50136	9.94303836524533e-17	9.33905007602283e-16	27.0588247099799
ATOH1	-1.45457	7.56119359321089	-9.50007	1.00175701351208e-16	9.40432150059154e-16	27.051405317476
LRRFIP2	-0.474961	8.89125632970336	-9.49864	1.01006230208495e-16	9.47752274701431e-16	27.0432024488113
NPRL3	0.436073813969193	8.28344769750145	9.49699354404023	1.01968841467158e-16	9.56303762965611e-16	27.033779046175
LSM7	0.663921285026063	11.3159314606613	9.49564361490553	1.02766064951565e-16	9.63296368754923e-16	27.0260418181468
WDR75	0.521588855014608	10.8643773471688	9.49519955387729	1.03029668201249e-16	9.65282478734899e-16	27.0234966944392
PAXX	0.57739455918207	10.9829855831528	9.49008278916205	1.0611613737254e-16	9.9370068830091e-16	26.9941718131833
BIN3	-0.383954	7.03803799233765	-9.48972	1.0634002758894e-16	9.95297861029281e-16	26.9920779148063
SGCE	-1.28419	9.07720059773862	-9.48804	1.07372223260733e-16	1.00445503895491e-15	26.9824811510938
ANGPT1	-0.427521	7.55109426827365	-9.4874	1.0776847385201e-16	1.00765682740484e-15	26.9788215336707
CNN2	0.594893432903291	8.94516808376684	9.48457378296907	1.09542298517059e-16	1.02372955294134e-15	26.9626024813737
ACADSB	-0.347958	7.16873195523111	-9.48423	1.09762074733434e-16	1.02527007044548e-15	26.9606112642816
TNFSF12	-0.447582	7.59348699478039	-9.48381	1.1002543804798e-16	1.02721598313629e-15	26.9582303858557
[truncated: 17,767 more rows]

## Sheet: Sheet1
Supplemental Table 2. Identification of 1103 Significantly Differentially Expressed Genes in the GSE83889 Dataset
Number	Symbol	logFC	AveExpr	t	p-value	adjusted p-value	Up or down regulation
1	A1CF	-1.0624	9.18831	-8.37017	6.2217e-14	4.30217e-13	Down
2	ABCA8	-2.00824	7.34414	-44.573	5.59879e-83	1.0449e-78	Down
3	ABCB1	-1.76771	9.03766	-8.18747	1.72444e-13	1.13321e-12	Down
4	ABCD3	-1.02797	9.13536	-14.938	1.85209e-30	7.80263e-29	Down
5	ABCG2	-1.17502	6.79737	-13.7616	1.56847e-27	4.88687e-26	Down
6	ABHD3	-2.05435	9.63396	-17.819	2.27125e-37	2.07786e-35	Down
7	ABI3BP	-2.58186	7.98918	-29.3451	1.15112e-60	1.13071e-57	Down
8	ACAA2	-1.30426	11.1992	-10.857	3.69977e-20	4.9747e-19	Down
9	ACACB	-1.48685	8.97541	-12.4805	2.70811e-24	5.90438e-23	Down
10	ACADM	-1.13574	10.1564	-11.9147	7.45957e-23	1.36756e-21	Down
11	ACADS	-1.6232	8.61557	-16.3889	5.44978e-34	3.32383e-32	Down
12	ACAT1	-1.47756	11.3938	-14.2352	1.02449e-28	3.64888e-27	Down
13	ACKR1	-1.88152	8.28281	-10.8878	3.08859e-20	4.18305e-19	Down
14	ACO2	-1.01631	9.97755	-12.7653	5.12622e-25	1.21256e-23	Down
15	ACTG2	-1.03377	12.1687	-4.64781	7.84608e-06	2.24416e-05	Down
16	ACVRL1	-1.37612	9.48694	-12.2305	1.17094e-23	2.4041e-22	Down
17	ADAMDEC1	-4.22591	9.78584	-21.2486	4.97806e-45	9.5779e-43	Down
18	ADAMTS1	-1.56615	8.00186	-12.9123	2.17352e-25	5.36567e-24	Down
19	ADH1A	-3.91542	10.027	-14.9832	1.43291e-30	6.10557e-29	Down
20	ADH1B	-1.88756	7.09991	-32.8686	1.55301e-66	2.6349e-63	Down
21	ADH1C	-4.29311	10.3715	-15.1649	5.11813e-31	2.29615e-29	Down
22	ADHFE1	-1.19926	7.26498	-36.8708	1.23123e-72	3.82974e-69	Down
23	ADORA3	-1.07576	7.15165	-14.6291	1.07471e-29	4.23732e-28	Down
24	ADRM1	1.18189	11.2472	15.0085	1.24116e-30	5.32498e-29	Up
25	ADTRP	-3.84096	8.82464	-17.3665	2.5965e-36	2.09777e-34	Down
26	AGMAT	1.005	8.80608	8.4957	3.07637e-14	2.1981e-13	Up
27	AGO2	1.15109	11.1547	11.6558	3.40888e-22	5.826e-21	Up
28	AGR3	-1.58702	9.30392	-6.86812	2.12717e-10	1.00479e-09	Down
29	AGT	1.02398	8.39792	6.9636	1.29266e-10	6.26785e-10	Up
30	AGTRAP	1.00842	8.32022	13.4427	9.93629e-27	2.81398e-25	Up
31	AHCY	1.30208	12.6695	13.2067	3.91384e-26	1.04798e-24	Up
32	AHCYL2	-2.62836	10.3788	-15.4595	9.71052e-32	4.73179e-30	Down
33	AKR1B10	-3.40007	9.80626	-12.3638	5.36166e-24	1.13581e-22	Down
34	AKR1C3	-1.22927	12.5248	-6.31978	3.49135e-09	1.44637e-08	Down
35	ALDH1A1	-1.01763	10.0817	-3.45593	0.000732197	0.00163555	Down
36	ALDH1B1	1.05003	8.82976	7.43033	1.08657e-11	5.92598e-11	Up
37	ALDOB	1.36751	8.76191	4.78931	4.3181e-06	1.27212e-05	Up
38	ALKAL2	-1.99154	7.79353	-18.5423	4.86951e-39	5.19312e-37	Down
39	AMPD1	-2.51724	7.23145	-33.5748	1.18363e-67	2.20902e-64	Down
40	AMT	-1.36918	9.50334	-7.32156	1.94642e-11	1.03228e-10	Down
41	ANKRD12	-1.01606	9.58754	-15.6536	3.26562e-32	1.64276e-30	Down
42	ANKRD20A1	-1.14105	7.49696	-17.3555	2.75549e-36	2.21662e-34	Down
43	ANLN	1.77572	8.74729	16.3201	7.97057e-34	4.75255e-32	Up
44	ANPEP	-2.48792	8.8802	-8.97087	2.08609e-15	1.69937e-14	Down
45	ANTXR2	-1.13917	10.4948	-8.74551	7.51015e-15	5.76798e-14	Down
46	ANXA3	1.67974	10.1164	11.4835	9.37047e-22	1.505e-20	Up
47	ANXA9	1.0521	7.09256	10.4625	3.72613e-19	4.47783e-18	Up
48	AOC1	-1.71238	11.0991	-11.5295	7.15211e-22	1.16272e-20	Down
49	APBB1IP	-1.26042	8.84467	-14.2529	9.25883e-29	3.32303e-27	Down
50	APOBR	-1.63801	8.26703	-14.0118	3.7036e-28	1.22121e-26	Down
51	APOD	-1.00359	8.22062	-4.556	1.14879e-05	3.21871e-05	Down
52	APPL2	-1.67886	10.6806	-21.1774	7.07396e-45	1.33355e-42	Down
53	AQP8	-6.13145	9.46672	-21.5657	1.0505e-45	2.25351e-43	Down
54	AQP9	1.22559	7.70241	7.2952	2.24053e-11	1.18121e-10	Up
55	ARHGAP15	-1.57489	8.72218	-21.3525	2.98606e-45	6.05748e-43	Down
56	ARHGAP44	-2.53792	9.42522	-16.5415	2.34808e-34	1.49055e-32	Down
57	ARHGAP9	-1.10043	7.81156	-16.2353	1.27524e-33	7.48422e-32	Down
58	ARHGEF6	-1.60623	9.51959	-16.074	3.12237e-33	1.77661e-31	Down
59	ARID3A	1.67901	10.2101	9.0363	1.43606e-15	1.18958e-14	Up
60	ARL14	-2.3343	9.6421	-15.1569	5.35616e-31	2.38573e-29	Down
61	ASAP3	-1.80666	9.44027	-13.3041	2.22172e-26	6.07977e-25	Down
62	ASB9	1.20019	8.48881	7.79787	1.47991e-12	8.90378e-12	Up
63	ASCL2	2.43327	11.9829	11.6782	2.98761e-22	5.15797e-21	Up
64	ASF1B	1.23577	9.80056	12.1517	1.85799e-23	3.72057e-22	Up
65	ASPG	-1.03867	7.2313	-9.36923	2.12906e-16	1.9298e-15	Down
66	ASPM	1.24197	9.70775	13.1921	4.26007e-26	1.13742e-24	Up
67	ATAD2	1.31388	9.55707	11.2841	3.0208e-21	4.59098e-20	Up
68	ATOH1	-1.45457	7.56119	-9.50007	1.00176e-16	9.40432e-16	Down
69	ATP2A3	-1.00491	7.65206	-11.9817	5.03578e-23	9.5028e-22	Down
70	ATP6V0D1	-1.03635	10.1832	-13.8532	9.24066e-28	2.93796e-26	Down
71	ATP8B4	-1.2124	8.42746	-16.5954	1.74542e-34	1.11941e-32	Down
72	AUNIP	1.58129	8.11158	16.3209	7.93524e-34	4.74665e-32	Up
73	AURKA	1.42137	10.8245	12.5913	1.41665e-24	3.20862e-23	Up
74	AURKB	1.12605	9.46368	9.1122	9.30574e-16	7.84077e-15	Up
75	AZGP1	1.78086	8.0947	11.0842	9.7624e-21	1.40258e-19	Up
76	B3GNT6	-2.07649	8.23129	-10.9483	2.16652e-20	2.98184e-19	Down
77	BACE2	1.11332	10.1415	8.50606	2.90226e-14	2.08246e-13	Up
78	BASP1	-1.007	10.2992	-6.90094	1.79308e-10	8.55643e-10	Down
79	BCAR3	-1.45431	9.47444	-16.4058	4.96369e-34	3.05734e-32	Down
80	BCAS1	-3.0608	9.48795	-14.6541	9.31819e-30	3.71593e-28	Down
81	BDKRB2	-2.49081	8.33441	-30.0254	7.72993e-62	9.61758e-59	Down
82	BEST2	-3.47493	7.93467	-22.6226	6.43821e-48	1.71652e-45	Down
83	BEST4	-3.74475	8.33632	-41.7618	2.15168e-79	1.33856e-75	Down
84	BEX4	-1.11029	8.23502	-11.5385	6.78551e-22	1.10408e-20	Down
85	BGN	1.68203	12.1903	9.59548	5.77402e-17	5.52618e-16	Up
86	BHLHE41	-1.02315	8.074	-8.26733	1.10531e-13	7.40961e-13	Down
87	BIRC5	1.10803	8.2716	13.2837	2.50162e-26	6.79588e-25	Up
88	BMP2	-1.78065	9.33782	-11.9194	7.25604e-23	1.33418e-21	Down
89	BMP5	-1.52221	7.44935	-22.0025	1.25772e-46	2.86255e-44	Down
90	BMP6	-1.44555	7.45308	-17.2107	6.04216e-36	4.6597e-34	Down
91	BMP7	1.72572	8.22897	7.32263	1.93528e-11	1.02696e-10	Up
92	BOP1	1.76249	11.4957	18.018	7.84196e-38	7.58313e-36	Up
93	BORA	1.07989	9.97269	10.6758	1.06978e-19	1.37597e-18	Up
94	BRINP3	-1.3967	7.21179	-16.1616	1.91937e-33	1.11246e-31	Down
95	BRIX1	1.12798	10.3006	15.8977	8.33501e-33	4.47001e-31	Up
96	BRPF3	-1.18936	10.2424	-15.4259	1.17372e-31	5.63114e-30	Down
97	BTBD16	1.08984	7.25895	8.28618	9.94958e-14	6.7303e-13	Up
98	BTK	-1.06752	7.96794	-13.6842	2.45322e-27	7.51798e-26	Down
99	BUB1	1.47007	8.69226	14.0706	2.63873e-28	8.8573e-27	Up
100	BYSL	1.26718	9.62705	14.1426	1.74432e-28	6.02856e-27	Up
101	C10ORF99	-2.62139	11.7499	-9.08608	1.08055e-15	9.05134e-15	Down
102	C11ORF54	-1.02583	9.73606	-11.8856	8.84888e-23	1.60805e-21	Down
103	C14ORF132	-1.05493	8.04604	-10.6864	1.00562e-19	1.29702e-18	Down
104	C15ORF48	-1.23248	9.70992	-11.7695	1.74834e-22	3.08085e-21	Down
105	C1ORF112	1.00365	9.30764	10.7898	5.48713e-20	7.26286e-19	Up
106	C1ORF115	-2.07722	10.1297	-11.4571	1.09407e-21	1.74072e-20	Down
107	C1ORF21	-1.4488	8.12383	-13.5835	4.393e-27	1.29521e-25	Down
108	C1QB	-1.68208	10.9212	-9.35667	2.28856e-16	2.06535e-15	Down
109	C1QC	-1.57878	10.2359	-9.60566	5.44423e-17	5.22394e-16	Down
110	C2	1.12028	9.43213	7.3728	1.47966e-11	7.95128e-11	Up
111	C20ORF27	1.25832	9.68349	11.9519	5.99455e-23	1.11099e-21	Up
112	C2ORF88	-1.72938	7.76732	-22.2107	4.61203e-47	1.13256e-44	Down
113	C6ORF15	1.56352	7.71197	5.38454	3.10247e-07	1.04591e-06	Up
114	C7	-1.40157	7.04958	-18.5649	4.32426e-39	4.63814e-37	Down
115	C9ORF152	-1.00162	11.9041	-9.01199	1.64985e-15	1.35823e-14	Down
116	CA1	-7.44972	9.2252	-25.8086	3.11061e-54	1.35167e-51	Down
117	CA12	-2.49559	10.2776	-12.8358	3.39609e-25	8.13622e-24	Down
118	CA2	-5.09841	10.7001	-16.1789	1.74364e-33	1.01376e-31	Down
119	CA4	-5.66557	10.116	-18.6414	2.89106e-39	3.15531e-37	Down
120	CA7	-1.62734	6.78202	-39.5941	1.7416e-76	8.12589e-73	Down
121	CA9	2.30778	8.43527	7.32369	1.92438e-11	1.02175e-10	Up
122	CAMK1G	-2.26868	8.27759	-15.996	4.8187e-33	2.65284e-31	Down
123	CAPN13	-2.41564	8.60336	-11.1308	7.42887e-21	1.08316e-19	Down
124	CAPN5	-1.41491	11.2425	-10.7438	7.18571e-20	9.40441e-19	Down
125	CAPN9	-2.11154	8.61889	-9.13682	8.08269e-16	6.87231e-15	Down
126	CASD1	-1.23329	8.32773	-17	1.90171e-35	1.3931e-33	Down
127	CASP5	-1.47736	8.18912	-8.62912	1.45064e-14	1.08034e-13	Down
128	CAVIN2	-1.45111	7.84125	-14.3272	6.04492e-29	2.22517e-27	Down
129	CBX4	1.09843	9.40071	12.0063	4.35879e-23	8.30931e-22	Up
130	CBX5	1.28397	9.96359	10.0609	3.87896e-18	4.20401e-17	Up
131	CBX7	-1.23397	9.0056	-13.4355	1.03627e-26	2.91702e-25	Down
132	CCDC86	1.32646	10.2234	16.29	9.41632e-34	5.57895e-32	Up
133	CCL13	-2.3501	8.20903	-11.8374	1.17391e-22	2.10458e-21	Down
134	CCL14	-1.17265	7.94747	-22.0795	8.67418e-47	2.02358e-44	Down
135	CCL19	-2.19982	8.16678	-13.6371	3.22221e-27	9.74653e-26	Down
136	CCL21	-1.67458	8.50823	-8.77697	6.28347e-15	4.87602e-14	Down
137	CCL23	-1.81368	7.18493	-19.5551	2.50426e-41	3.36238e-39	Down
138	CCL28	-1.17154	7.93376	-9.70624	3.04215e-17	2.98348e-16	Down
139	CCL5	-1.58876	9.86198	-12.0952	2.58682e-23	5.07653e-22	Down
140	CCL8	-2.4615	8.85054	-11.5871	5.10231e-22	8.48702e-21	Down
141	CCN1	-1.18454	9.57592	-6.77964	3.36566e-10	1.56369e-09	Down
142	CCN5	-1.19066	7.05496	-19.2924	9.70539e-41	1.24063e-38	Down
143	CCNA2	1.3675	10.3678	11.9187	7.28707e-23	1.33857e-21	Up
144	CCNB1	1.35375	8.73786	13.0129	1.20919e-25	3.05786e-24	Up
145	CCND1	1.37221	12.6977	13.3188	2.03931e-26	5.61351e-25	Up
146	CCNF	1.5957	9.97825	16.1172	2.45581e-33	1.41024e-31	Up
147	CCR7	-1.04909	7.64861	-8.51036	2.83298e-14	2.03667e-13	Down
148	CCT3	1.02188	11.2328	18.9178	6.79968e-40	7.73795e-38	Up
149	CCT6A	1.13582	9.99359	12.3193	6.95869e-24	1.45269e-22	Up
150	CD14	-1.26727	11.0182	-10.018	4.9794e-18	5.34282e-17	Down
151	CD160	-1.50935	6.84487	-25.5416	1.00583e-53	4.08082e-51	Down
152	CD163	-1.04263	8.1976	-7.30275	2.15215e-11	1.13655e-10	Down
153	CD163L1	-2.71403	8.64321	-17.1008	1.09806e-35	8.36452e-34	Down
154	CD177	-1.91799	7.18107	-19.9875	2.74509e-42	4.13158e-40	Down
155	CD19	-2.06141	7.6627	-14.536	1.82938e-29	7.08335e-28	Down
156	CD2	-1.14763	9.06351	-10.8701	3.42805e-20	4.62601e-19	Down
157	CD209	-2.41707	7.8318	-19.9397	3.50058e-42	5.18502e-40	Down
158	CD247	-1.40775	9.25646	-14.0295	3.34317e-28	1.10824e-26	Down
159	CD27	-1.83246	7.80484	-16.7963	5.79087e-35	3.93e-33	Down
160	CD36	-1.69094	7.23959	-23.7661	3.03201e-50	9.43108e-48	Down
161	CD38	-1.06615	7.67615	-12.7211	6.63496e-25	1.56152e-23	Down
162	CD48	-1.72456	8.17901	-13.9653	4.83919e-28	1.57616e-26	Down
163	CD52	-1.52273	9.17741	-11.4616	1.06576e-21	1.70148e-20	Down
164	CD53	-1.27553	8.48347	-11.855	1.05855e-22	1.90508e-21	Down
165	CD69	-1.15928	7.80075	-15.7811	1.59871e-32	8.4047e-31	Down
166	CD7	-1.41125	8.87862	-12.7174	6.78003e-25	1.58964e-23	Down
167	CD74	-1.08767	11.2024	-6.33729	3.19849e-09	1.33078e-08	Down
168	CD79A	-1.30342	7.81659	-17.0459	1.48084e-35	1.10107e-33	Down
169	CD79B	-1.03613	7.91446	-13.2805	2.54812e-26	6.9021e-25	Down
170	CD8A	-1.31822	8.2113	-11.8893	8.65758e-23	1.58098e-21	Down
171	CD96	-1.18962	7.96206	-14.472	2.63697e-29	1.00436e-27	Down
172	CDC20	1.41804	12.0187	11.7477	1.98693e-22	3.47536e-21	Up
173	CDC45	1.32113	9.76322	10.5249	2.58668e-19	3.16767e-18	Up
174	CDCA3	1.42146	8.4786	12.5655	1.64712e-24	3.69919e-23	Up
175	CDCA5	1.70626	10.863	15.6981	2.54494e-32	1.28716e-30	Up
176	CDCA8	1.08313	10.0534	12.2212	1.23613e-23	2.53236e-22	Up
177	CDH3	3.88768	9.67654	27.8737	4.6488e-58	3.09859e-55	Up
178	CDHR2	-1.06946	8.20863	-8.29194	9.63444e-14	6.52896e-13	Down
179	CDK1	1.05485	8.66035	10.923	2.514e-20	3.4398e-19	Up
180	CDK12	-1.64262	9.44458	-14.3264	6.07278e-29	2.22665e-27	Down
181	CDK4	1.30428	11.8179	16.9998	1.90344e-35	1.3931e-33	Up
182	CDKN2B	-1.73514	8.2262	-20.151	1.19754e-42	1.86247e-40	Down
183	CDKN3	1.26317	9.80618	9.61548	5.14354e-17	4.9405e-16	Up
184	CDR2L	1.31156	9.45174	10.8694	3.44139e-20	4.64066e-19	Up
185	CDT1	1.3122	9.5015	11.0849	9.72533e-21	1.39941e-19	Up
186	CEACAM1	-1.66341	11.4433	-10.9976	1.62318e-20	2.27087e-19	Down
187	CEACAM7	-4.18414	9.74193	-14.171	1.48142e-28	5.22642e-27	Down
188	CEL	1.82764	8.79092	5.01721	1.61145e-06	4.98666e-06	Up
189	CELSR3	1.82183	8.74061	11.4971	8.65217e-22	1.39694e-20	Up
190	CEMIP	3.24688	9.53255	15.0496	9.83096e-31	4.27681e-29	Up
191	CENPA	1.18326	8.44644	12.8399	3.31521e-25	7.95267e-24	Up
192	CENPF	1.35181	9.69655	13.6793	2.52387e-27	7.72181e-26	Up
193	CENPN	1.36172	10.1293	12.0115	4.22641e-23	8.09831e-22	Up
194	CENPW	1.78066	9.48742	11.4579	1.08926e-21	1.73567e-20	Up
195	CEP55	1.77104	10.6897	15.2032	4.1221e-31	1.85823e-29	Up
196	CES2	-1.15252	10.5246	-7.10347	6.19798e-11	3.10615e-10	Down
197	CFD	-3.1539	10.7729	-17.4319	1.82248e-36	1.4918e-34	Down
198	CFH	-1.30362	7.92986	-14.0725	2.61112e-28	8.78041e-27	Down
199	CHAD	-1.05418	6.85698	-25.271	3.32969e-53	1.29462e-50	Down
200	CHAF1B	1.01971	8.4779	10.593	1.73726e-19	2.19071e-18	Up
201	CHEK1	1.24084	9.07922	12.1565	1.80681e-23	3.62197e-22	Up
202	CHGA	-4.45664	8.67695	-20.3441	4.51324e-43	7.26125e-41	Down
203	CHGB	-2.01844	7.27175	-13.5077	6.81581e-27	1.9691e-25	Down
204	CHMP1B	-1.09755	11.0131	-12.7066	7.22167e-25	1.68895e-23	Down
205	CHP2	-3.73173	10.1413	-13.7697	1.49624e-27	4.66963e-26	Down
206	CHPF	1.16531	9.64821	13.8946	7.27535e-28	2.32899e-26	Up
207	CHST15	-1.15685	9.38664	-9.40547	1.72816e-16	1.58179e-15	Down
208	CHTF18	1.00412	8.83241	10.3704	6.38472e-19	7.46136e-18	Up
209	CILP	-1.50454	7.53664	-13.6679	2.69535e-27	8.20609e-26	Down
210	CITED2	-1.13681	7.97168	-12.7455	5.75453e-25	1.35773e-23	Down
211	CITED4	1.14321	7.81763	9.23999	4.47435e-16	3.91123e-15	Up
212	CKAP2	1.17283	8.7605	11.8581	1.03965e-22	1.87288e-21	Up
213	CKAP2L	1.49474	9.09936	14.5477	1.71086e-29	6.63822e-28	Up
214	CKB	-2.16096	12.2169	-7.76771	1.74523e-12	1.03929e-11	Down
215	CKMT2	1.43024	8.33091	4.57058	1.08165e-05	3.04063e-05	Up
216	CKS2	1.48897	11.1513	16.5482	2.26311e-34	1.44152e-32	Up
217	CLC	-1.43548	7.41734	-10.8289	4.36274e-20	5.82833e-19	Down
218	CLCA1	-5.15198	10.4237	-12.564	1.66223e-24	3.72415e-23	Down
219	CLCA4	-5.82113	9.58929	-17.4381	1.7628e-36	1.4493e-34	Down
220	CLDN1	3.94721	10.3133	20.8494	3.59267e-44	6.50971e-42	Up
221	CLDN2	3.05206	9.06808	9.87931	1.11514e-17	1.15387e-16	Up
222	CLDN23	-2.58166	10.8665	-15.9577	5.96639e-33	3.25587e-31	Down
223	CLDN5	-1.81661	9.00347	-12.4821	2.68361e-24	5.85781e-23	Down
224	CLDN7	-1.03787	12.114	-10.7904	5.46745e-20	7.24195e-19	Down
225	CLDN8	-4.51695	8.14933	-23.2529	3.29316e-49	9.60316e-47	Down
226	CLEC3B	-2.46902	8.08523	-28.9581	5.46074e-60	5.09569e-57	Down
227	CLECL1	-1.15841	7.07857	-22.1107	7.46182e-47	1.78538e-44	Down
228	CLIC5	-1.16587	8.8404	-6.54263	1.13483e-09	4.98455e-09	Down
229	CLIC6	-1.38278	8.6768	-7.78272	1.60774e-12	9.62325e-12	Down
230	CLIP4	-1.1952	7.49663	-14.8368	3.29044e-30	1.35562e-28	Down
231	CMBL	-1.64093	11.8401	-9.16604	6.83717e-16	5.85868e-15	Down
232	CMSS1	1.25934	9.44579	14.5697	1.5085e-29	5.88807e-28	Up
233	CNNM4	-1.34515	8.90355	-15.6674	3.02131e-32	1.52396e-30	Down
234	CNTN3	-1.37992	7.12079	-17.0233	1.67498e-35	1.23558e-33	Down
235	COL10A1	1.12927	7.31373	6.85793	2.24291e-10	1.05679e-09	Up
236	COL14A1	-1.03659	7.71736	-12.8657	2.8523e-25	6.9223e-24	Down
237	COL17A1	-1.02186	10.4201	-4.78645	4.37104e-06	1.2871e-05	Down
238	COL1A1	2.58508	11.6803	11.8629	1.01065e-22	1.82593e-21	Up
239	COL1A2	1.11816	12.01	5.67021	8.21912e-08	2.95841e-07	Up
240	COL4A1	1.19179	11.9957	10.497	3.04637e-19	3.70145e-18	Up
241	COL4A5	-1.40399	7.2689	-19.0884	2.79478e-40	3.34352e-38	Down
242	COL5A2	1.47834	10.7798	8.57136	2.00946e-14	1.473e-13	Up
243	COL7A1	1.08206	8.86519	6.57316	9.71492e-10	4.29033e-09	Up
244	COL8A1	1.24642	8.07648	10.6026	1.64258e-19	2.07272e-18	Up
245	COLEC12	-1.08455	7.43763	-12.6261	1.15572e-24	2.64328e-23	Down
246	COMP	1.36835	7.52107	7.33946	1.7688e-11	9.4129e-11	Up
247	CPA3	-2.17519	8.60893	-11.3884	1.63758e-21	2.5511e-20	Down
248	CPNE8	-1.6257	8.20063	-14.7584	5.14336e-30	2.09586e-28	Down
249	CPQ	-1.25292	8.82168	-10.5562	2.15422e-19	2.67316e-18	Down
250	CPT2	-1.15366	10.0094	-17.0256	1.6535e-35	1.22458e-33	Down
251	CPVL	-1.21662	9.66734	-6.07663	1.16339e-08	4.54993e-08	Down
252	CRISPLD2	-1.52525	10.0785	-10.0029	5.43717e-18	5.81846e-17	Down
253	CRYAB	-1.44456	8.72524	-8.83344	4.56024e-15	3.58047e-14	Down
254	CSE1L	1.35452	10.9403	14.2894	7.5071e-29	2.73109e-27	Up
255	CSF1R	-1.37057	10.3707	-10.6407	1.31427e-19	1.672e-18	Down
256	CST1	3.16711	8.92701	12.8854	2.54255e-25	6.21096e-24	Up
257	CTHRC1	1.75202	8.73416	9.27194	3.72462e-16	3.2882e-15	Up
258	CTPS1	1.22722	9.59493	16.6878	1.05044e-34	6.87872e-33	Up
259	CTSG	-3.35563	8.50702	-17.7632	3.06224e-37	2.72146e-35	Down
260	CTSV	1.50171	9.29948	8.86264	3.86302e-15	3.06139e-14	Up
261	CTXN1	1.20778	8.65675	6.46068	1.7194e-09	7.3836e-09	Up
262	CWH43	-3.38177	7.64644	-31.7065	1.18056e-64	1.83607e-61	Down
263	CXCL1	1.62337	9.14325	9.24529	4.34038e-16	3.80303e-15	Up
264	CXCL12	-1.92902	8.01075	-21.0703	1.20036e-44	2.21805e-42	Down
265	CXCL13	-1.254	7.98201	-7.15921	4.61622e-11	2.35132e-10	Down
266	CXCL14	-1.59151	10.3765	-7.34704	1.69852e-11	9.05698e-11	Down
267	CXCL2	1.20949	8.03898	7.58955	4.60134e-12	2.61495e-11	Up
268	CXCL8	2.35433	10.2381	9.83069	1.47874e-17	1.50972e-16	Up
269	CYBRD1	-1.8312	10.0693	-11.1826	5.48143e-21	8.09335e-20	Down
270	CYGB	-1.11474	9.75178	-10.1909	1.81949e-18	2.03336e-17	Down
271	CYP26B1	-1.00367	7.75335	-9.04075	1.40001e-15	1.16074e-14	Down
272	CYP2S1	1.07916	9.25341	9.31268	2.9473e-16	2.6331e-15	Up
273	CYP2W1	1.18297	7.76389	4.58062	1.03762e-05	2.9226e-05	Up
274	CYP4F12	-1.60168	9.35697	-11.4251	1.32038e-21	2.08304e-20	Down
275	CYP51A1	1.00134	8.58349	9.02923	1.49521e-15	1.23474e-14	Up
276	CYTH4	-1.09729	8.20403	-12.925	2.01821e-25	5.0021e-24	Down
277	DBNDD1	1.80387	8.96543	15.355	1.74917e-31	8.22285e-30	Up
278	DCAF13	1.26038	8.31325	11.9484	6.12132e-23	1.13223e-21	Up
279	DCN	-1.24832	9.40075	-9.84125	1.39086e-17	1.42389e-16	Down
280	DCUN1D5	1.18843	10.075	12.3511	5.77639e-24	1.21813e-22	Up
281	DDIAS	1.26921	8.90672	12.8011	4.15936e-25	9.85104e-24	Up
282	DDIT4	1.14118	11.2968	7.63309	3.63343e-12	2.08456e-11	Up
283	DDN	1.01287	7.45911	8.77861	6.22515e-15	4.83277e-14	Up
284	DDX27	1.34551	9.97453	11.455	1.10769e-21	1.75789e-20	Up
285	DDX60	-1.37469	9.31889	-9.15538	7.2679e-16	6.21066e-15	Down
286	DEFA6	1.42591	8.64259	3.05886	0.00267702	0.00549932	Up
287	DEFB1	-1.77058	9.19974	-6.95966	1.31959e-10	6.3901e-10	Down
288	DENND2A	-1.80234	9.47132	-10.5672	2.02001e-19	2.5217e-18	Down
289	DENND5B	-1.04162	7.96142	-10.1278	2.62859e-18	2.89083e-17	Down
290	DESI1	1.04214	9.75293	12.1912	1.47442e-23	2.98451e-22	Up
291	DGLUCY	-1.3596	10.3839	-11.3742	1.78068e-21	2.7602e-20	Down
292	DHCR7	1.55825	9.98201	13.3234	1.98609e-26	5.4832e-25	Up
293	DHDDS	-1.16174	9.3349	-16.8501	4.31321e-35	2.97038e-33	Down
294	DHDH	1.2589	8.06104	8.87981	3.50364e-15	2.7908e-14	Up
295	DHRS11	-2.15139	10.4489	-16.778	6.40299e-35	4.32967e-33	Down
296	DHRS9	-2.29871	8.28884	-15.3372	1.93446e-31	9.04833e-30	Down
297	DIAPH3	1.06512	7.98913	14.4054	3.86147e-29	1.45295e-27	Up
298	DKC1	1.23392	12.4372	18.0219	7.67872e-38	7.46395e-36	Up
299	DKK4	1.5222	7.43823	6.341	3.13967e-09	1.30852e-08	Up
300	DLGAP5	1.33986	9.67102	11.5733	5.53282e-22	9.11378e-21	Up
301	DLL1	-1.28399	9.39209	-9.32358	2.76828e-16	2.47791e-15	Down
302	DNASE1L3	-3.41759	7.95244	-24.7561	3.32651e-52	1.1939e-49	Down
303	DNTTIP1	1.08788	10.5879	10.6359	1.35139e-19	1.71688e-18	Up
304	DOCK10	-1.85765	8.90472	-20.6128	1.17047e-43	2.04153e-41	Down
305	DOCK2	-1.80269	9.36179	-16.7575	7.16415e-35	4.77516e-33	Down
306	DPEP1	2.84234	9.03995	10.795	5.32093e-20	7.05789e-19	Up
307	DPEP2	-1.00499	7.51141	-16.967	2.27676e-35	1.64059e-33	Down
308	DPT	-2.32515	8.2276	-14.2933	7.34045e-29	2.67568e-27	Down
309	DSC2	-1.04084	9.50047	-11.977	5.17616e-23	9.72836e-22	Down
310	DSCC1	1.2689	8.86992	12.9964	1.33143e-25	3.35657e-24	Up
311	DSG3	1.10768	7.43261	5.27796	5.04012e-07	1.65634e-06	Up
312	DUOXA2	1.0876	7.92193	4.40781	2.10323e-05	5.6954e-05	Up
313	DUSP1	-1.6479	11.2851	-10.0737	3.6008e-18	3.91619e-17	Down
314	DUSP14	1.71009	9.21041	16.952	2.47114e-35	1.75357e-33	Up
315	ECHDC2	-1.33093	11.7114	-13.457	9.1452e-27	2.61374e-25	Down
316	ECRG4	-1.84945	7.20062	-23.281	2.88802e-49	8.55542e-47	Down
317	ECT2	1.81115	9.41225	13.2661	2.77141e-26	7.4744e-25	Up
318	EDIL3	-1.0162	7.09055	-19.4441	4.43446e-41	5.91145e-39	Down
319	EDN3	-2.55174	8.15838	-16.0304	3.97995e-33	2.22389e-31	Down
320	EEF1AKMT1	1.0359	9.1888	12.6977	7.60856e-25	1.77498e-23	Up
321	EFEMP1	-1.14557	7.89456	-12.0099	4.2676e-23	8.16047e-22	Down
322	EFHD1	-1.02975	7.64362	-10.5885	1.78363e-19	2.24463e-18	Down
323	EHHADH	-1.15017	8.5724	-11.9932	4.70631e-23	8.93528e-22	Down
324	EIF3B	1.01505	11.6606	14.7518	5.33785e-30	2.17038e-28	Up
325	EIF4E3	-1.32001	9.17503	-12.2056	1.35459e-23	2.76897e-22	Down
326	ELANE	-1.1219	7.01167	-24.9033	1.71792e-52	6.4123e-50	Down
327	ELOVL5	1.03169	8.53624	7.41407	1.18581e-11	6.4259e-11	Up
328	EMP1	-1.30263	11.5953	-9.09598	1.02107e-15	8.57999e-15	Down
329	ENC1	1.28594	10.4057	14.2757	8.11963e-29	2.93676e-27	Up
330	ENDOD1	-1.54112	9.5382	-16.8516	4.27747e-35	2.95668e-33	Down
331	ENPP2	-1.89552	8.55598	-13.1833	4.48518e-26	1.18966e-24	Down
332	ENPP3	-1.77105	8.61007	-7.26686	2.60599e-11	1.3654e-10	Down
333	ENTPD8	-1.15205	7.25066	-15.3811	1.51008e-31	7.15296e-30	Down
334	EPAS1	-1.21809	11.0117	-13.4468	9.70428e-27	2.75245e-25	Down
335	EPB41L3	-2.77902	8.6638	-17.7552	3.19727e-37	2.81466e-35	Down
336	EPHA1	1.01484	9.58478	8.71258	9.0498e-15	6.8853e-14	Up
337	EPHB1	1.18111	7.397	6.9988	1.07501e-10	5.25207e-10	Up
338	EPHX2	-1.70675	9.87124	-11.9741	5.2647e-23	9.88482e-22	Down
339	EPHX4	1.84401	8.39588	12.1446	1.93726e-23	3.86273e-22	Up
340	EPOP	1.79315	8.50284	12.7201	6.67454e-25	1.56885e-23	Up
341	ERN2	-1.11338	8.9905	-7.50594	7.23162e-12	4.01917e-11	Down
342	ERP27	1.01391	8.47712	4.71987	5.79688e-06	1.68489e-05	Up
343	ETFDH	-1.71116	9.51873	-19.3881	5.91755e-41	7.83257e-39	Down
344	ETHE1	-1.33338	8.66621	-16.2219	1.37306e-33	8.03302e-32	Down
345	ETV4	2.5595	8.78249	22.2831	3.25751e-47	8.10599e-45	Up
346	EVA1A	1.37884	8.00502	9.45137	1.32654e-16	1.22804e-15	Up
347	EVI2B	-1.08043	7.78988	-17.2132	5.95912e-36	4.61474e-34	Down
348	EVL	-1.32061	10.7225	-11.2525	3.63659e-21	5.46015e-20	Down
349	EVPL	1.0992	10.4833	7.81212	1.36882e-12	8.2567e-12	Up
350	EXOSC5	1.19897	9.04531	15.3544	1.75527e-31	8.23081e-30	Up
351	F12	1.19502	9.51458	8.94384	2.43343e-15	1.972e-14	Up
352	F13A1	-2.08048	7.4876	-14.149	1.68129e-28	5.8432e-27	Down
353	F2RL1	-1.04709	10.8266	-9.71963	2.81515e-17	2.77544e-16	Down
354	FABP2	-1.95094	7.97912	-13.1494	5.4632e-26	1.43808e-24	Down
355	FABP4	-2.06404	7.74146	-17.5357	1.04074e-36	8.71e-35	Down
356	FABP6	1.91572	7.80715	12.1802	1.57233e-23	3.17579e-22	Up
357	FADS1	1.38775	8.39774	7.60201	4.30084e-12	2.45313e-11	Up
358	FAM107A	-2.64297	7.93476	-21.4258	2.0841e-45	4.27424e-43	Down
359	FAM107B	-1.17661	10.2669	-8.51538	2.75404e-14	1.9845e-13	Down
360	FAM189A2	-1.10744	7.11197	-16.0424	3.72206e-33	2.09231e-31	Down
361	FAM214A	-1.11798	8.4144	-13.4285	1.07893e-26	3.02798e-25	Down
362	FAM241B	1.19933	8.93468	14.6341	1.04427e-29	4.12908e-28	Up
363	FAM3D	-1.5619	12.2145	-6.70098	5.04924e-10	2.29895e-09	Down
364	FAM83D	1.39409	9.60959	10.9525	2.11382e-20	2.91145e-19	Up
365	FAM83E	-1.11076	9.95817	-8.68774	1.04157e-14	7.88274e-14	Down
366	FAM90A10P	-1.29175	7.06005	-27.7587	7.50228e-58	4.82811e-55	Down
367	FAM98A	1.13784	9.79487	9.44502	1.37603e-16	1.27007e-15	Up
368	FANCI	1.16666	8.05832	12.2549	1.01458e-23	2.09459e-22	Up
369	FAP	1.43429	8.13683	9.08246	1.10315e-15	9.22405e-15	Up
370	FASN	1.21813	12.4524	8.45034	3.96924e-14	2.80705e-13	Up
371	FBLN1	-1.04233	8.50147	-11.8338	1.19927e-22	2.14798e-21	Down
372	FCER1A	-1.77222	7.62552	-16.5174	2.68121e-34	1.67918e-32	Down
373	FCF1	1.02145	8.40551	6.61222	7.95896e-10	3.54845e-09	Up
374	FCGBP	-2.61754	9.91532	-11.1661	6.03729e-21	8.87896e-20	Down
375	FCMR	-1.52605	8.35554	-11.4139	1.41005e-21	2.20955e-20	Down
376	FCRLA	-1.78924	7.32765	-13.2184	3.6565e-26	9.80478e-25	Down
377	FDCSP	-1.40183	7.14899	-7.99237	5.08201e-13	3.20967e-12	Down
378	FFAR4	-1.24374	7.80828	-7.28675	2.34393e-11	1.23294e-10	Down
379	FGF9	-1.34295	7.58302	-11.1786	5.61058e-21	8.27095e-20	Down
380	FGFBP1	-1.27094	9.56096	-5.86495	3.25062e-08	1.2182e-07	Down
381	FGL2	-2.55876	9.2056	-16.9095	3.11657e-35	2.2032e-33	Down
382	FHL1	-2.3589	8.82999	-17.9033	1.44653e-37	1.34311e-35	Down
383	FJX1	1.0158	7.81659	9.11938	8.93134e-16	7.54575e-15	Up
384	FMO4	-1.22633	8.06583	-13.2593	2.88322e-26	7.76474e-25	Down
385	FMO5	-1.76814	8.75435	-13.6111	3.7456e-27	1.11847e-25	Down
386	FNBP1	-1.57643	10.3938	-13.2854	2.47634e-26	6.73702e-25	Down
387	FOLR2	-1.83573	7.74691	-16.3562	6.5291e-34	3.93073e-32	Down
388	FOXA1	-1.77917	9.75721	-7.01263	9.99779e-11	4.89863e-10	Down
389	FOXC1	1.14953	9.17789	5.84027	3.65964e-08	1.36327e-07	Up
390	FOXD2	-1.30213	10.5247	-7.27539	2.49026e-11	1.30696e-10	Down
391	FOXF2	-1.28598	7.61738	-14.2509	9.3609e-29	3.34777e-27	Down
392	FOXM1	1.1578	8.6959	9.81441	1.62525e-17	1.65387e-16	Up
393	FOXQ1	4.25317	10.6981	19.0499	3.41454e-40	4.03326e-38	Up
394	FRMD1	-1.05992	7.0703	-11.767	1.77486e-22	3.11903e-21	Down
395	FRMD3	-1.59068	8.57642	-11.506	8.21369e-22	1.32951e-20	Down
396	FRZB	-1.78418	9.24807	-10.6455	1.2772e-19	1.62706e-18	Down
397	FUCA1	-1.86105	11.3266	-19.8626	5.18688e-42	7.56272e-40	Down
398	FXYD3	-1.39304	8.94508	-9.30815	3.02513e-16	2.69618e-15	Down
399	GAL	1.19432	8.23389	4.7676	4.73604e-06	1.38845e-05	Up
400	GALK1	1.03984	11.1696	14.1475	1.69581e-28	5.88268e-27	Up
401	GALNT12	-1.38736	9.69741	-12.4601	3.05211e-24	6.63114e-23	Down
402	GALNT6	1.07896	8.12464	11.0559	1.15297e-20	1.63386e-19	Up
403	GCG	-4.32722	8.06375	-25.614	7.30988e-54	3.03165e-51	Down
404	GCNT3	-2.01966	12.3816	-7.58625	4.68428e-12	2.65884e-11	Down
405	GDF15	1.9151	10.7979	9.27672	3.62369e-16	3.20062e-15	Up
406	GDPD5	1.56286	8.51018	10.8078	4.93849e-20	6.56928e-19	Up
407	GFI1	-1.1954	7.69967	-12.6357	1.09278e-24	2.50241e-23	Down
408	GFRA2	-1.46195	7.86381	-29.4251	8.35832e-61	8.66619e-58	Down
409	GGCT	1.22711	10.4975	12.5863	1.45881e-24	3.29212e-23	Up
410	GGT6	-1.47717	9.00126	-10.6063	1.60676e-19	2.02889e-18	Down
411	GHR	-1.43651	7.37637	-12.053	3.31433e-23	6.40325e-22	Down
412	GIMAP4	-1.43527	10.2267	-11.0479	1.20832e-20	1.70969e-19	Down
413	GIMAP5	-1.50478	8.34589	-15.0802	8.26554e-31	3.61264e-29	Down
414	GIMAP8	-1.04933	8.60689	-12.9445	1.80194e-25	4.48994e-24	Down
415	GINS2	1.45503	10.6722	11.4492	1.14588e-21	1.81541e-20	Up
416	GLDC	-1.17652	7.65998	-5.50802	1.75575e-07	6.10651e-07	Down
417	GLDN	-1.56921	7.35741	-8.83564	4.5038e-15	3.54211e-14	Down
418	GLIPR2	-1.60852	10.847	-13.4476	9.6592e-27	2.74801e-25	Down
419	GLTP	-1.35038	11.8114	-22.1524	6.10547e-47	1.47982e-44	Down
420	GNG12	-1.16318	8.62761	-10.5516	2.21297e-19	2.7424e-18	Down
421	GNG2	-1.37366	7.34848	-19.1448	2.08547e-40	2.5606e-38	Down
422	GNG4	1.41117	8.42703	5.08012	1.22144e-06	3.82994e-06	Up
423	GNG7	-2.03505	7.96567	-25.8084	3.11428e-54	1.35167e-51	Down
424	GOLT1A	1.2744	9.06083	10.3054	9.32841e-19	1.07334e-17	Up
425	GPA33	-1.9689	11.6429	-11.1427	6.92774e-21	1.01326e-19	Down
426	GPAT3	-1.92715	9.0836	-16.0624	3.33018e-33	1.88909e-31	Down
427	GPD1L	-1.10471	11.7532	-12.5392	1.92125e-24	4.26354e-23	Down
428	GPER1	-1.16725	7.51727	-12.5185	2.16859e-24	4.78398e-23	Down
429	GPNMB	-1.38513	9.3556	-6.7897	3.19497e-10	1.48809e-09	Down
430	GPSM2	1.36442	10.5611	12.1171	2.27609e-23	4.49985e-22	Up
431	GPT	-2.56428	8.09438	-16.5269	2.5446e-34	1.60439e-32	Down
432	GPT2	1.52023	10.7935	11.6711	3.11554e-22	5.35407e-21	Up
433	GPX3	-2.00357	9.59265	-12.0649	3.09061e-23	5.99585e-22	Down
434	GRAMD2B	-1.34276	9.39787	-16.1132	2.5115e-33	1.43779e-31	Down
435	GREM2	-1.71062	7.26286	-26.7751	4.75682e-56	2.33623e-53	Down
436	GRINA	1.11491	9.45568	12.1761	1.61005e-23	3.23796e-22	Up
437	GRP	1.43057	7.44285	7.65226	3.27404e-12	1.89175e-11	Up
438	GSTA1	-1.6577	7.66125	-10.9879	1.71757e-20	2.39575e-19	Down
439	GSTM2	-1.27689	8.47248	-13.741	1.76606e-27	5.47507e-26	Down
440	GSTM3	-1.18902	8.18904	-9.64018	4.45907e-17	4.32085e-16	Down
441	GTF3A	1.25513	12.4552	10.3926	5.60647e-19	6.61819e-18	Up
442	GUCA2A	-5.06116	10.8891	-18.1883	3.16805e-38	3.19597e-36	Down
443	GUCA2B	-4.3994	8.13406	-39.0616	9.45829e-76	3.5304e-72	Down
444	GZMA	-1.66673	9.45236	-10.6484	1.25614e-19	1.60681e-18	Down
445	GZMB	1.32164	8.92766	5.64322	9.33341e-08	3.33882e-07	Up
446	GZMK	-1.17151	7.94741	-9.04421	1.37267e-15	1.13909e-14	Down
447	HADHB	-1.04474	10.1868	-15.1456	5.70816e-31	2.53044e-29	Down
448	HBA1	-1.34043	8.51193	-7.41139	1.20298e-11	6.51516e-11	Down
449	HBA2	-1.36131	10.9912	-6.2896	4.05909e-09	1.67082e-08	Down
450	HBB	-2.28355	11.253	-9.9954	5.68004e-18	6.06445e-17	Down
451	HCLS1	-1.72635	9.73895	-14.4234	3.48252e-29	1.31567e-27	Down
452	HCST	-1.28457	9.00458	-11.4482	1.15312e-21	1.82533e-20	Down
453	HDC	-1.806	7.93234	-16.3413	7.08819e-34	4.2536e-32	Down
454	HEATR1	1.01723	10.0198	14.4659	2.73063e-29	1.03581e-27	Up
455	HEPACAM2	-2.52572	7.81379	-17.9766	9.77576e-38	9.26117e-36	Down
456	HERPUD1	-1.52971	10.9458	-16.3171	8.10348e-34	4.81641e-32	Down
457	HES6	1.27003	11.0966	7.93593	6.93652e-13	4.31953e-12	Up
458	HHLA2	-1.9299	8.71222	-13.0525	9.60153e-26	2.46145e-24	Down
459	HIGD1A	-1.49886	11.5145	-16.9553	2.42768e-35	1.72931e-33	Down
460	HILPDA	1.78139	9.13538	15.7312	2.11441e-32	1.08113e-30	Up
461	HJURP	1.4449	9.65879	12.8647	2.86937e-25	6.95469e-24	Up
462	HKDC1	1.4806	10.3628	9.94025	7.82697e-18	8.2203e-17	Up
463	HLA-DMA	-1.0577	11.6843	-6.68249	5.55282e-10	2.51657e-09	Down
464	HLA-DMB	-1.46246	11.2561	-8.43063	4.43351e-14	3.11883e-13	Down
465	HLA-DOA	-1.21266	8.35727	-10.5789	1.88604e-19	2.36169e-18	Down
466	HLA-DOB	-1.17046	7.77632	-11.7694	1.74983e-22	3.08085e-21	Down
467	HLA-DPA1	-1.7842	11.1634	-8.83346	4.5599e-15	3.58047e-14	Down
468	HLA-DPB1	-1.13736	7.9381	-9.23048	4.72529e-16	4.12479e-15	Down
469	HLA-DQA1	-2.04819	9.8348	-9.85218	1.30538e-17	1.33933e-16	Down
470	HLA-DRA	-1.36447	12.9146	-7.31325	2.03475e-11	1.07637e-10	Down
471	HMGCS2	-2.68859	12.4865	-7.83988	1.1757e-12	7.14727e-12	Down
472	HMMR	1.2851	9.53102	10.0869	3.33563e-18	3.64052e-17	Up
473	HOXB8	1.32745	8.36174	6.77113	3.51701e-10	1.63074e-09	Up
474	HOXD1	-2.25561	7.94649	-13.5837	4.38866e-27	1.29521e-25	Down
475	HPGD	-2.85393	9.55338	-16.1417	2.14272e-33	1.23424e-31	Down
476	HRCT1	-1.68936	8.29484	-11.8609	1.02276e-22	1.84601e-21	Down
477	HSD11B2	-2.4528	10.7083	-15.4656	9.38384e-32	4.6087e-30	Down
478	HSD17B2	-3.3607	9.29265	-16.0545	3.48017e-33	1.96225e-31	Down
479	HSD3B2	-1.65842	7.18188	-11.801	1.45366e-22	2.58393e-21	Down
480	HSPB6	-1.10789	7.5264	-8.55091	2.25478e-14	1.64507e-13	Down
481	HSPH1	1.35132	12.3272	13.0165	1.18393e-25	2.99805e-24	Up
482	HYAL3	1.20131	8.43338	12.6259	1.15732e-24	2.6437e-23	Up
483	ID3	-1.44959	10.6081	-10.4318	4.45816e-19	5.31307e-18	Down
484	IFI6	1.45026	11.2709	7.64854	3.34094e-12	1.92801e-11	Up
485	IFITM1	1.60432	12.8646	10.4232	4.68932e-19	5.58143e-18	Up
486	IFITM2	1.21693	13.7508	11.6251	4.08052e-22	6.89184e-21	Up
487	IFITM3	1.57825	13.5761	14.2071	1.20378e-28	4.26302e-27	Up
488	IGF2BP3	1.11121	7.45262	4.86013	3.18873e-06	9.53248e-06	Up
489	IGFBP6	-1.3513	8.39392	-9.99129	5.81746e-18	6.20052e-17	Down
490	IGSF9	-1.153	8.36695	-10.3081	9.18527e-19	1.05948e-17	Down
491	IL10RA	-1.57938	7.94957	-18.9573	5.53184e-40	6.41247e-38	Down
492	IL18R1	-1.1178	7.9386	-12.6428	1.04859e-24	2.40415e-23	Down
493	IL18RAP	-1.47919	7.81122	-18.9859	4.76668e-40	5.56003e-38	Down
494	IL2RB	-1.04318	8.37539	-11.8603	1.02606e-22	1.85017e-21	Down
495	IL7R	-1.35874	8.96139	-11.7689	1.7543e-22	3.08582e-21	Down
496	IMPA2	-1.09138	11.3484	-10.3464	7.34387e-19	8.54623e-18	Down
497	INSL5	-1.67996	7.59432	-9.69797	3.19149e-17	3.12665e-16	Down
498	INTS8	1.13489	8.79819	9.24536	4.33866e-16	3.80303e-15	Up
499	IQCF6	-2.83471	7.59997	-28.457	4.19444e-59	3.40351e-56	Down
500	IQCN	-1.47056	7.58757	-19.8073	6.87875e-42	9.95179e-40	Down
501	IQGAP2	-1.75389	9.79394	-10.6457	1.27633e-19	1.62706e-18	Down
502	IRX2	1.11171	7.75356	5.27727	5.05595e-07	1.66125e-06	Up
503	ISG20	-1.07925	11.0883	-7.97682	5.53716e-13	3.48063e-12	Down
504	ISX	-1.3404	7.56352	-12.0754	2.90572e-23	5.66662e-22	Down
505	ITGA2	1.14492	10.0066	11.9536	5.93767e-23	1.10373e-21	Up
506	ITGAL	-1.07125	7.60008	-14.9449	1.7802e-30	7.53377e-29	Down
507	ITGB7	-1.75038	8.77259	-15.8028	1.41593e-32	7.46485e-31	Down
508	ITK	-1.23395	8.15543	-14.0933	2.31675e-28	7.90447e-27	Down
509	ITLN1	-4.54388	9.82447	-10.5099	2.82387e-19	3.44023e-18	Down
510	ITM2A	-1.33426	8.10282	-16.6256	1.47823e-34	9.5461e-33	Down
511	ITM2C	-2.32128	13.0185	-12.8594	2.95867e-25	7.1433e-24	Down
512	ITPKA	-1.81762	10.6958	-10.3347	7.86349e-19	9.10964e-18	Down
513	ITPR1	-1.2549	8.33767	-14.1622	1.55806e-28	5.46581e-27	Down
514	ITPRID2	-1.14081	9.458	-11.6179	4.25792e-22	7.16376e-21	Down
515	JAM2	-1.34981	8.06813	-13.0166	1.1837e-25	2.99805e-24	Down
516	JAML	-1.69312	8.12478	-21.1423	8.41236e-45	1.57e-42	Down
517	JCHAIN	-5.34046	10.4361	-16.6407	1.36012e-34	8.81388e-33	Down
518	JPH1	1.14754	9.91169	9.05869	1.26367e-15	1.05144e-14	Up
519	KBTBD11	-1.22175	10.7762	-7.77058	1.71807e-12	1.02442e-11	Down
520	KCNMB1	-1.22934	8.13406	-7.87592	9.64758e-13	5.90725e-12	Down
521	KCTD9	-1.07281	9.13246	-12.2026	1.37891e-23	2.81252e-22	Down
522	KIAA0513	-1.50372	8.53927	-13.116	6.63276e-26	1.73858e-24	Down
523	KIF13B	-1.34021	10.6003	-11.3019	2.72136e-21	4.1562e-20	Down
524	KIF15	1.14746	8.63511	12.5517	1.78635e-24	3.98787e-23	Up
525	KIF1A	-1.00537	7.31695	-10.2889	1.02721e-18	1.1754e-17	Down
526	KIF20A	1.52374	9.42993	13.7066	2.15517e-27	6.63729e-26	Up
527	KIF2C	1.36945	8.96298	14.0452	3.05522e-28	1.01639e-26	Up
528	KIF4A	1.14425	8.61513	13.0665	8.85187e-26	2.27865e-24	Up
529	KIFC1	1.40506	9.83147	12.5901	1.42642e-24	3.22682e-23	Up
530	KIT	-1.32218	7.97296	-11.0403	1.26288e-20	1.78149e-19	Down
531	KLF4	-2.41034	9.58933	-15.9205	7.34024e-33	3.98229e-31	Down
532	KLF9	-2.06068	10.2159	-13.8258	1.08239e-27	3.42966e-26	Down
533	KLHL35	1.61606	8.45657	11.6749	3.04649e-22	5.24024e-21	Up
534	KLHL6	-1.57367	7.39379	-24.1262	5.796e-51	1.89773e-48	Down
535	KLK1	-1.34797	9.14975	-7.16824	4.40065e-11	2.24704e-10	Down
536	KLK6	1.39369	7.72911	8.43157	4.41015e-14	3.10357e-13	Up
537	KLRB1	-2.55096	9.11805	-18.8814	8.22056e-40	9.2982e-38	Down
538	KRT17	2.26974	8.37247	7.97885	5.47545e-13	3.44416e-12	Up
539	KRT20	-1.25451	9.00072	-7.78732	1.56776e-12	9.402e-12	Down
540	KRT24	-1.61228	7.26348	-20.0413	2.08827e-42	3.19455e-40	Down
541	KRT6A	1.00937	7.37372	4.27879	3.52227e-05	9.27689e-05	Up
542	KRT80	2.27748	8.21612	15.7369	2.04775e-32	1.05572e-30	Up
543	KRTAP13-2	-2.62021	7.17186	-13.1836	4.47709e-26	1.18966e-24	Down
544	LAGE3	1.11407	11.0109	15.4127	1.26393e-31	6.0329e-30	Up
545	LAX1	-1.28686	7.59163	-18.2467	2.32383e-38	2.35704e-36	Down
546	LCP1	-1.36205	10.9469	-9.79885	1.77877e-17	1.80028e-16	Down
547	LDHD	-1.12257	7.3311	-20.6279	1.08542e-43	1.91105e-41	Down
548	LEFTY1	-1.15924	10.7915	-3.28905	0.00128025	0.00276543	Down
549	LGALS2	-2.70692	8.87793	-12.8101	3.94685e-25	9.3596e-24	Down
550	LGALS4	-1.29112	14.1021	-12.2436	1.08434e-23	2.23615e-22	Down
551	LGR4	-1.03743	8.32758	-10.5926	1.741e-19	2.19394e-18	Down
552	LILRB5	-1.40931	7.55294	-27.9845	2.93536e-58	2.10702e-55	Down
553	LIMA1	-1.62637	11.1574	-15.3108	2.24476e-31	1.04421e-29	Down
554	LITAF	-1.35351	12.0144	-14.6289	1.07619e-29	4.23732e-28	Down
555	LMNB2	1.10733	11.5837	11.6025	4.66055e-22	7.77994e-21	Up
556	LMTK3	1.51326	9.37139	10.0164	5.02815e-18	5.39003e-17	Up
557	LPAR1	-1.0898	7.90346	-16.3649	6.2237e-34	3.7712e-32	Down
558	LPXN	-1.05624	9.97091	-10.1744	2.00323e-18	2.23069e-17	Down
559	LRP11	1.11991	10.1052	13.1116	6.80436e-26	1.78106e-24	Up
560	LRP8	1.11958	7.78989	15.7226	2.21865e-32	1.13133e-30	Up
561	LRRC19	-1.60648	8.32072	-10.2534	1.26392e-18	1.42961e-17	Down
562	LRRC26	-1.0606	8.53873	-7.90982	8.00785e-13	4.94542e-12	Down
563	LRRC31	-1.61544	9.33323	-10.1502	2.30661e-18	2.5548e-17	Down
564	LRRC6	1.03379	8.11689	7.19129	3.89459e-11	1.99683e-10	Up
565	LXN	-1.46162	10.1872	-11.0596	1.12778e-20	1.60303e-19	Down
566	LY6E	1.79959	11.0409	11.2343	4.04659e-21	6.04172e-20	Up
567	LY6G6D	3.30346	8.94709	7.98982	5.15415e-13	3.25082e-12	Up
568	LY86	-1.10388	8.30876	-10.6981	9.39137e-20	1.21379e-18	Down
569	LY96	-1.20658	9.30419	-8.03478	4.02081e-13	2.56285e-12	Down
570	LYAR	1.14024	10.1626	12.548	1.82517e-24	4.06968e-23	Up
571	LYPD8	-1.40143	7.40401	-16.2856	9.64735e-34	5.69774e-32	Down
572	LYVE1	-2.11951	7.28679	-19.3237	8.25592e-41	1.07748e-38	Down
573	LZTS3	1.14273	8.23765	8.98268	1.9502e-15	1.59076e-14	Up
574	MACROD1	1.03916	9.25469	7.86225	1.03997e-12	6.35315e-12	Up
575	MAD2L2	1.09629	9.82586	11.675	3.04417e-22	5.24024e-21	Up
576	MAL	-1.81866	7.27955	-28.5523	2.84071e-59	2.52458e-56	Down
577	MALL	-1.88528	11.8268	-13.7332	1.84823e-27	5.72032e-26	Down
578	MAMDC2	-2.97508	7.48907	-29.9867	9.0003e-62	1.04983e-58	Down
579	MAOA	-2.05982	12.2017	-9.44748	1.35664e-16	1.25342e-15	Down
580	MAP4K1	-1.2397	7.74716	-16.7629	6.95307e-35	4.65108e-33	Down
581	MARCKS	-1.06148	12.7276	-12.4221	3.81146e-24	8.16684e-23	Down
582	MATN2	-1.58837	8.90477	-10.2269	1.47534e-18	1.66169e-17	Down
583	MCM10	1.04932	7.71972	13.0678	8.78185e-26	2.27002e-24	Up
584	MCM2	1.18611	9.89044	11.9677	5.46503e-23	1.02301e-21	Up
585	MCM4	1.40257	10.2469	11.72	2.33868e-22	4.07153e-21	Up
586	MCOLN2	-1.98127	9.7637	-8.58821	1.82725e-14	1.34791e-13	Down
587	MCTS1	1.12027	8.40801	9.94422	7.64868e-18	8.03758e-17	Up
588	ME1	1.09654	8.53231	7.33873	1.77572e-11	9.44708e-11	Up
589	MEF2C	-1.03074	7.67272	-12.3455	5.96858e-24	1.25582e-22	Down
590	MEF2D	-1.22443	9.13701	-14.6853	7.79993e-30	3.14406e-28	Down
591	MELK	1.16033	10.068	11.702	2.59854e-22	4.50293e-21	Up
592	MEP1A	-2.85868	11.0495	-10.5838	1.83282e-19	2.30187e-18	Down
593	MET	1.28302	9.56982	12.2009	1.39287e-23	2.83481e-22	Up
594	METTL26	1.09985	9.12061	17.5628	8.99346e-37	7.62931e-35	Up
595	METTL27	1.02617	8.58107	6.54321	1.13151e-09	4.9723e-09	Up
596	MFAP4	-2.36935	9.95734	-12.6546	9.78477e-25	2.24893e-23	Down
597	MFAP5	-2.08256	8.53919	-14.1197	1.99013e-28	6.82753e-27	Down
598	MFNG	-1.03538	8.39764	-14.988	1.39414e-30	5.95395e-29	Down
599	MGP	-1.73303	9.76336	-8.51452	2.76735e-14	1.99333e-13	Down
600	MIER3	-1.38708	7.39846	-19.0943	2.71082e-40	3.264e-38	Down
601	MIF	1.28503	13.1595	14.7814	4.50998e-30	1.84583e-28	Up
602	MLPH	-1.37306	10.513	-5.35325	3.57955e-07	1.19787e-06	Down
603	MLXIPL	1.04678	8.20054	7.35363	1.63963e-11	8.75298e-11	Up
604	MMP1	1.56591	8.01529	7.39517	1.31238e-11	7.08096e-11	Up
605	MMP11	3.10864	10.4669	14.1631	1.55014e-28	5.44824e-27	Up
606	MMP28	-1.64363	7.93464	-14.4772	2.55935e-29	9.76792e-28	Down
607	MMP3	2.69901	9.18588	9.70653	3.03714e-17	2.98014e-16	Up
608	MMP7	4.68097	10.2199	14.0133	3.67004e-28	1.21228e-26	Up
609	MMRN1	-2.13731	7.61302	-17.3149	3.43328e-36	2.72661e-34	Down
610	MND1	1.01564	8.22372	10.6834	1.02325e-19	1.31884e-18	Up
611	MOB3B	-1.14881	8.6049	-13.7873	1.35171e-27	4.2613e-26	Down
612	MPC1	-1.07566	11.0814	-11.738	2.10349e-22	3.67235e-21	Down
613	MRGBP	1.40729	11.1782	16.8252	4.94366e-35	3.39204e-33	Up
614	MRPS17	1.26894	10.7915	15.1539	5.44656e-31	2.42022e-29	Up
615	MS4A12	-5.57421	9.15613	-19.3325	7.88564e-41	1.03641e-38	Down
616	MS4A2	-1.2655	7.32162	-17.5301	1.07285e-36	8.93862e-35	Down
617	MS4A6A	-1.94891	9.50768	-12.2879	8.36459e-24	1.73454e-22	Down
618	MS4A7	-1.78476	8.43669	-13.8708	8.34852e-28	2.66339e-26	Down
619	MS4A8	-1.79255	8.13175	-8.86093	3.90081e-15	3.08348e-14	Down
620	MSLN	1.44927	10.0106	4.42349	1.97406e-05	5.36663e-05	Up
621	MST1	-1.03393	8.82649	-6.28227	4.21018e-09	1.72919e-08	Down
622	MSX1	1.60685	8.51114	9.57853	6.36825e-17	6.07932e-16	Up
623	MT1A	-2.75412	12.3301	-15.4911	8.13135e-32	4.0041e-30	Down
624	MT1E	-2.14505	9.50723	-15.8912	8.64465e-33	4.62278e-31	Down
625	MT1F	-3.08711	11.0737	-17.7845	2.73281e-37	2.45204e-35	Down
626	MT1G	-3.4661	12.2753	-13.294	2.35659e-26	6.42998e-25	Down
627	MT1H	-2.32497	8.00264	-20.494	2.12309e-43	3.56966e-41	Down
628	MT1M	-3.75654	8.06589	-22.8539	2.15005e-48	5.90094e-46	Down
629	MT1X	-2.01191	9.94082	-12.9303	1.95711e-25	4.85711e-24	Down
630	MT2A	-2.76388	11.214	-16.5911	1.7868e-34	1.14202e-32	Down
631	MTHFD1L	1.8325	9.9316	15.9978	4.77022e-33	2.63392e-31	Up
632	MTM1	-1.53113	9.09931	-18.6519	2.73673e-39	3.00445e-37	Down
633	MUC12	-1.01119	8.63208	-5.46385	2.15412e-07	7.39966e-07	Down
634	MUC2	-3.2637	9.75499	-9.7248	2.7322e-17	2.69656e-16	Down
635	MXD1	-1.74206	10.3222	-15.7019	2.49159e-32	1.2636e-30	Down
636	MYC	1.52012	10.9388	10.8448	3.97528e-20	5.33746e-19	Up
637	MYEOV	1.57947	8.09987	9.8352	1.44061e-17	1.4716e-16	Up
638	MYH11	-1.92756	9.44013	-9.3544	2.31868e-16	2.09051e-15	Down
639	MYO1A	-1.64152	10.5672	-11.1598	6.26684e-21	9.20205e-20	Down
640	MYO1D	-1.05174	11.2498	-9.56243	6.98892e-17	6.64802e-16	Down
641	MYOM1	-1.6431	7.97544	-13.7778	1.42809e-27	4.47189e-26	Down
642	MYOM3	1.47232	8.21274	9.14604	7.66696e-16	6.53671e-15	Up
643	MYOT	-1.62715	7.06316	-24.7798	2.99058e-52	1.09438e-49	Down
644	MZB1	-1.75897	8.2986	-17.0814	1.22006e-35	9.2561e-34	Down
645	NAA10	1.19371	10.4109	15.2339	3.46467e-31	1.57326e-29	Up
646	NAAA	-1.61612	9.08688	-17.8641	1.78384e-37	1.63999e-35	Down
647	NANOS3	1.47284	8.22944	8.67528	1.11762e-14	8.4309e-14	Up
648	NAT2	-1.0261	7.87984	-8.09116	2.94324e-13	1.89086e-12	Down
649	NCAPG	1.29066	9.70847	12.5013	2.39752e-24	5.25791e-23	Up
650	NCKAP1L	-1.00561	8.72453	-11.6645	3.23792e-22	5.55928e-21	Down
651	NDN	-1.39307	9.68784	-9.95861	7.03499e-18	7.43876e-17	Down
652	NDRG2	-1.45835	9.60698	-15.7339	2.08188e-32	1.06742e-30	Down
653	NEDD4L	-1.59733	9.20728	-16.3894	5.43531e-34	3.32383e-32	Down
654	NEK2	1.32386	8.58987	14.2254	1.08371e-28	3.85244e-27	Up
655	NELFCD	1.15561	11.3287	12.9315	1.94327e-25	4.82919e-24	Up
656	NEO1	-1.08161	10.283	-12.6641	9.25447e-25	2.13758e-23	Down
657	NEU4	-2.5316	9.28947	-11.3046	2.6783e-21	4.09713e-20	Down
658	NFE2L3	1.24415	8.84112	21.9111	1.95773e-46	4.34966e-44	Up
659	NIBAN1	-1.28304	8.87984	-10.9597	2.02711e-20	2.8086e-19	Down
660	NKD1	1.45243	7.8105	7.5202	6.69577e-12	3.73582e-11	Up
661	NKD2	2.22548	9.94612	10.258	1.23023e-18	1.39403e-17	Up
662	NKX2-3	-1.17715	7.54721	-15.5312	6.4892e-32	3.21241e-30	Down
663	NME1	1.13265	9.83777	16.9719	2.21625e-35	1.60941e-33	Up
664	NMU	1.45401	8.12692	7.25003	2.8504e-11	1.48346e-10	Up
665	NOC3L	1.06439	9.16322	10.2151	1.57992e-18	1.77627e-17	Up
666	NOLC1	1.07939	8.94324	10.7027	9.13793e-20	1.18185e-18	Up
667	NOP14	1.18465	9.11026	15.3743	1.56912e-31	7.41377e-30	Up
668	NOP56	1.2169	9.86241	11.8308	1.2205e-22	2.18183e-21	Up
669	NOS3	1.16215	8.68573	7.22852	3.19597e-11	1.65593e-10	Up
670	NPHP3	-1.0427	8.61525	-12.8306	3.50193e-25	8.36832e-24	Down
671	NPM3	1.2486	10.2125	11.1114	8.32489e-21	1.2044e-19	Up
672	NPY	-1.71156	6.961	-25.4469	1.52788e-53	6.06697e-51	Down
673	NR1H4	-2.30704	7.4321	-12.3473	5.90671e-24	1.24421e-22	Down
674	NR3C2	-1.98951	8.79324	-18.3038	1.71655e-38	1.76022e-36	Down
675	NR5A2	-1.42428	8.09024	-13.7719	1.47724e-27	4.61803e-26	Down
676	NSDHL	1.08465	10.9135	13.4132	1.17896e-26	3.29386e-25	Up
677	NSG1	-1.30776	8.08586	-9.46792	1.20585e-16	1.11964e-15	Down
678	NT5DC2	1.27437	8.96137	11.4684	1.02385e-21	1.63737e-20	Up
679	NTHL1	1.03076	10.3571	11.2829	3.04329e-21	4.6214e-20	Up
680	NUSAP1	1.05599	10.0303	9.88971	1.04978e-17	1.08966e-16	Up
681	NUTF2	1.0903	10.3384	18.611	3.39195e-39	3.68046e-37	Up
682	NXPE1	-2.65457	8.04865	-18.0339	7.20297e-38	7.07188e-36	Down
683	NXPE2	-1.17763	7.43575	-10.5152	2.73861e-19	3.34494e-18	Down
684	NXPE4	-3.84318	9.46748	-15.1128	6.87326e-31	3.01117e-29	Down
685	NXT1	1.06161	11.4965	9.99142	5.81314e-18	6.19947e-17	Up
686	ODAM	1.23192	7.33598	5.35909	3.48534e-07	1.16865e-06	Up
687	OLR1	1.421	7.88593	7.6557	3.21345e-12	1.86019e-11	Up
688	OR2A14	-2.18977	7.57931	-29.7249	2.534e-61	2.78188e-58	Down
689	OSR1	-1.38206	7.59157	-14.1529	1.64449e-28	5.72597e-27	Down
690	OTOP2	-2.43034	6.91268	-43.7611	5.79184e-82	5.40465e-78	Down
691	P2RX1	-1.06047	7.17102	-30.4048	1.74742e-62	2.32943e-59	Down
692	P2RX4	-1.38804	9.49891	-14.6795	8.06335e-30	3.22932e-28	Down
693	P2RY8	-1.55539	8.03008	-18.0346	7.1764e-38	7.07188e-36	Down
694	PA2G4	1.14102	11.0671	15.7105	2.3734e-32	1.20694e-30	Up
695	PACSIN3	1.54867	8.27438	8.56516	2.0808e-14	1.5235e-13	Up
696	PAFAH1B1	-1.16766	11.1104	-16.4384	4.14629e-34	2.57941e-32	Down
697	PAFAH1B3	1.19449	12.0142	14.9493	1.73695e-30	7.36745e-29	Up
698	PAK1IP1	1.02605	9.16452	13.4468	9.7043e-27	2.75245e-25	Up
699	PAM16	1.01502	10.9651	15.5783	4.9821e-32	2.47949e-30	Up
700	PAPSS2	-1.92654	10.8483	-14.1673	1.51388e-28	5.33084e-27	Down
701	PAQR4	1.64818	10.5209	15.9583	5.946e-33	3.25426e-31	Up
702	PAQR8	-1.26756	10.8194	-8.72801	8.2925e-15	6.34274e-14	Down
703	PARM1	-2.074	11.9549	-9.89239	1.03358e-17	1.07408e-16	Down
704	PCDH17	1.23533	9.1406	10.3214	8.5e-19	9.81655e-18	Up
705	PCK1	-1.33656	7.79656	-10.1252	2.66806e-18	2.93251e-17	Down
706	PCOLCE2	-1.59601	7.59178	-10.3834	5.91481e-19	6.95139e-18	Down
707	PCP4	1.08649	7.69419	3.67324	0.000343451	0.000797638	Up
708	PCSK9	1.38239	7.94394	11.6472	3.58445e-22	6.12045e-21	Up
709	PDCD2L	1.27874	10.0019	15.1326	6.14429e-31	2.7109e-29	Up
710	PDCD4	-1.2818	10.452	-14.0768	2.5466e-28	8.62563e-27	Down
711	PDE4D	-1.18189	8.07362	-11.6323	3.91325e-22	6.63937e-21	Down
712	PDE7B	-1.78178	7.32501	-23.5814	7.12676e-50	2.18044e-47	Down
713	PDE9A	-1.16155	7.76488	-14.7691	4.83932e-30	1.97629e-28	Down
714	PDGFD	-1.46129	7.87501	-19.6008	1.98061e-41	2.69811e-39	Down
715	PDGFRA	-1.39227	9.17003	-11.9799	5.08695e-23	9.57861e-22	Down
716	PDK4	-2.43871	8.89113	-15.7474	1.93088e-32	9.9823e-31	Down
717	PDLIM3	-1.057	8.71809	-6.73442	4.25064e-10	1.95105e-09	Down
718	PDRG1	1.14733	9.8653	13.3311	1.89881e-26	5.25001e-25	Up
719	PDX1	1.41463	7.75333	13.6011	3.96709e-27	1.18271e-25	Up
720	PDZD3	-2.04134	8.71281	-14.8267	3.48494e-30	1.43259e-28	Down
721	PELI2	-1.00698	8.71268	-7.16157	4.55903e-11	2.32346e-10	Down
722	PERP	1.72793	10.1601	11.5535	6.21354e-22	1.01633e-20	Up
723	PGM1	-1.43438	11.8754	-11.4323	1.26607e-21	2.00073e-20	Down
724	PGM5	-1.22723	7.70814	-11.2445	3.81069e-21	5.70777e-20	Down
725	PHGDH	1.1419	11.0388	4.37781	2.37329e-05	6.38961e-05	Up
726	PHGR1	-1.87599	9.89991	-10.4694	3.57925e-19	4.318e-18	Down
727	PHLDA1	1.37414	9.63532	9.08625	1.0795e-15	9.04659e-15	Up
728	PHLPP2	-1.88594	8.50023	-20.3282	4.8907e-43	7.73518e-41	Down
729	PHYKPL	-1.10922	8.2465	-17.5379	1.02874e-36	8.64834e-35	Down
730	PI16	-2.08614	7.47088	-22.5782	7.9539e-48	2.09076e-45	Down
731	PID1	-1.42289	9.05512	-9.36846	2.1385e-16	1.93742e-15	Down
732	PIGR	-2.75305	12.6285	-6.45519	1.76774e-09	7.5842e-09	Down
733	PIGU	1.13788	10.6818	11.5973	4.80365e-22	8.01167e-21	Up
734	PIGZ	-2.00676	9.42818	-10.8437	4.00106e-20	5.3605e-19	Down
735	PIM2	-1.27288	9.63545	-12.0323	3.74278e-23	7.19377e-22	Down
736	PJA2	-1.10354	11.8133	-13.9212	6.23998e-28	2.01482e-26	Down
737	PKIB	-1.81294	7.68	-22.6607	5.3727e-48	1.4532e-45	Down
738	PKP2	-1.2607	10.2083	-12.0385	3.60831e-23	6.95681e-22	Down
739	PLA2G10	-2.16159	11.4402	-10.5632	2.06833e-19	2.57857e-18	Down
740	PLA2G2A	-2.03785	9.6408	-5.46878	2.10561e-07	7.24902e-07	Down
741	PLAAT2	-1.11806	7.68673	-8.62958	1.4469e-14	1.07799e-13	Down
742	PLAC8	-3.24334	10.8237	-11.3875	1.64645e-21	2.56065e-20	Down
743	PLAC9	-2.36164	7.73583	-22.8759	1.93764e-48	5.39735e-46	Down
744	PLAT	-1.44057	10.015	-11.6467	3.59468e-22	6.13231e-21	Down
745	PLAU	1.15841	9.67344	9.64414	4.35805e-17	4.22956e-16	Up
746	PLCD1	-1.4966	8.22815	-19.2381	1.28539e-40	1.61001e-38	Down
747	PLCD3	-1.15965	9.34853	-10.1638	2.1307e-18	2.36839e-17	Down
748	PLCE1	-1.91725	9.13113	-17.597	7.4817e-37	6.37584e-35	Down
749	PLCG2	-1.68716	8.93731	-14.1045	2.17134e-28	7.43556e-27	Down
750	PLCL2	-2.11859	8.80152	-17.2345	5.30877e-36	4.12823e-34	Down
751	PLD1	-1.02224	9.54937	-8.62206	1.50965e-14	1.12294e-13	Down
752	PLEKHB1	1.2057	8.94602	7.24989	2.85245e-11	1.48412e-10	Up
753	PLEKHG4	1.03627	9.10937	8.44855	4.00938e-14	2.83221e-13	Up
754	PLEKHS1	1.77967	9.04393	12.0585	3.20875e-23	6.2057e-22	Up
755	PLPP1	-1.44566	8.54004	-20.4126	3.19748e-43	5.23461e-41	Down
756	PLPP3	-1.1318	8.23946	-17.048	1.46396e-35	1.09288e-33	Down
757	PLS1	-1.27768	11.3474	-10.9918	1.67864e-20	2.34494e-19	Down
758	PLS3	1.08769	10.2296	9.08175	1.10763e-15	9.2574e-15	Up
759	PLSCR4	-1.42832	9.12736	-14.6858	7.77899e-30	3.14241e-28	Down
760	PNO1	1.05928	9.61648	14.6808	8.00314e-30	3.2121e-28	Up
761	PNPLA7	-1.7817	9.04591	-14.2866	7.62713e-29	2.76398e-27	Down
762	PODXL2	1.11688	8.51814	9.89486	1.0189e-17	1.05996e-16	Up
763	POU2AF1	-2.11076	7.58976	-20.4321	2.89768e-43	4.78579e-41	Down
764	PPARGC1A	-1.74492	9.07916	-11.3087	2.61556e-21	4.00444e-20	Down
765	PPAT	1.03028	9.84363	11.8446	1.12565e-22	2.02e-21	Up
766	PPBP	1.23312	8.30475	3.33059	0.00111607	0.00243559	Up
767	PPIL1	1.01421	9.6031	11.887	8.77706e-23	1.59811e-21	Up
768	PPM1H	1.52291	9.25846	14.5842	1.38889e-29	5.45702e-28	Up
769	PPP1R14B	1.0636	11.3714	16.0015	4.67365e-33	2.59596e-31	Up
770	PPP1R14D	-1.03549	9.83058	-7.15221	4.79057e-11	2.43548e-10	Down
771	PPP1R16B	-1.3115	7.80231	-16.9712	2.2257e-35	1.61001e-33	Down
772	PRAC1	-1.40309	9.39951	-2.46121	0.0151004	0.0271397	Down
773	PRC1	1.03553	10.9896	10.2642	1.18653e-18	1.34779e-17	Up
774	PRDX6	-1.31565	12.498	-17.2765	4.22777e-36	3.3149e-34	Down
775	PRKCB	-1.03515	7.14339	-20.7222	6.77323e-44	1.21547e-41	Down
776	PRMT3	1.08179	10.2006	13.2806	2.54626e-26	6.9021e-25	Up
777	PROM2	-2.31228	9.12862	-10.4871	3.22695e-19	3.91323e-18	Down
778	PROX1	1.32911	8.58397	7.61838	3.93553e-12	2.25165e-11	Up
779	PRPH	-2.39656	7.91222	-15.8717	9.63674e-33	5.13859e-31	Down
780	PRR11	1.21049	8.11237	12.1501	1.87543e-23	3.75147e-22	Up
781	PRR5L	-1.22687	9.71765	-12.1147	2.3081e-23	4.55832e-22	Down
782	PRR7	1.4331	7.96103	15.9873	5.05774e-33	2.77625e-31	Up
783	PSAT1	1.10597	8.30977	11.0195	1.42737e-20	2.00444e-19	Up
784	PSMD14	1.00627	10.6974	12.2638	9.63338e-24	1.99321e-22	Up
785	PSPH	1.2073	8.16404	13.6962	2.28868e-27	7.03684e-26	Up
786	PTGDR	-2.19221	7.459	-26.1224	7.91656e-55	3.60358e-52	Down
787	PTGDS	-1.77505	8.4489	-12.1085	2.39411e-23	4.72317e-22	Down
788	PTGER2	-1.37615	7.71589	-9.71069	2.96487e-17	2.91535e-16	Down
789	PTGER4	-1.29423	10.1516	-9.67366	3.67362e-17	3.58019e-16	Down
790	PTGES3	1.01922	9.61365	7.78052	1.62717e-12	9.7302e-12	Up
791	PTMA	1.09399	9.54199	9.79717	1.7962e-17	1.81595e-16	Up
792	PTPRCAP	-1.35853	7.95546	-11.8188	1.30934e-22	2.33392e-21	Down
793	PTPRH	-1.62788	9.12975	-12.8544	3.04681e-25	7.34658e-24	Down
794	PTRH1	1.05757	9.11937	12.9057	2.25863e-25	5.55078e-24	Up
795	PTTG1	1.22574	10.963	11.7974	1.48408e-22	2.63534e-21	Up
796	PUS7	1.325	10.4992	15.4406	1.08028e-31	5.19621e-30	Up
797	PVRIG	-1.07971	7.23152	-15.8637	1.00776e-32	5.34312e-31	Down
798	PYROXD2	-1.01151	8.47539	-7.42036	1.14637e-11	6.23208e-11	Down
799	PYY	-3.67655	7.703	-27.0261	1.63395e-56	8.47067e-54	Down
800	RAC2	-1.23856	11.0891	-8.96686	2.13424e-15	1.73633e-14	Down
801	RAD54L	1.12266	8.8963	12.4046	4.22234e-24	8.9956e-23	Up
802	RAP1GAP	-1.27363	10.7659	-6.16372	7.58062e-09	3.02366e-08	Down
803	RASD1	-1.56027	8.89399	-8.2056	1.55895e-13	1.02808e-12	Down
804	RASD2	-1.45109	8.21044	-10.211	1.61844e-18	1.8163e-17	Down
805	RAVER2	-1.37609	9.90097	-16.3736	5.93016e-34	3.60503e-32	Down
806	RBPMS2	-1.27186	8.06793	-8.94193	2.46006e-15	1.99271e-14	Down
807	RCSD1	-1.09101	7.6918	-19.6255	1.74444e-41	2.42958e-39	Down
808	RDH5	-1.89614	8.96982	-16.963	2.32741e-35	1.66423e-33	Down
809	RECQL4	1.04181	8.32544	10.894	2.97856e-20	4.04283e-19	Up
810	REEP6	1.15374	8.4873	7.37645	1.45093e-11	7.80368e-11	Up
811	REG1A	2.79307	9.75859	5.20439	7.02148e-07	2.2652e-06	Up
812	REG1B	2.41372	9.02614	4.95764	2.0908e-06	6.3707e-06	Up
813	REG3A	1.10137	7.87457	4.32	2.99072e-05	7.95891e-05	Up
814	REP15	-2.44355	8.08215	-13.3147	2.08927e-26	5.74257e-25	Down
815	RERGL	-2.89643	7.46926	-31.6762	1.32356e-64	1.90012e-61	Down
816	RETSAT	-1.75001	10.6522	-19.0064	4.28306e-40	5.02734e-38	Down
817	RFWD3	1.07271	10.1116	14.7137	6.63507e-30	2.69196e-28	Up
818	RGL1	-1.02685	9.52792	-9.55363	7.35347e-17	6.98056e-16	Down
819	RGMA	-1.24871	8.3531	-11.8872	8.76491e-23	1.59746e-21	Down
820	RGS1	-1.14781	9.73308	-6.4767	1.58561e-09	6.83584e-09	Down
821	RGS16	1.15843	7.9463	9.59692	5.72614e-17	5.48598e-16	Up
822	RGS18	-1.01683	7.43801	-14.921	2.03894e-30	8.57043e-29	Down
823	RHEX	-1.02535	7.08343	-20.2126	8.76747e-43	1.37502e-40	Down
824	RHOD	1.13911	8.45381	9.60055	5.60719e-17	5.37754e-16	Up
825	RHOU	-1.08917	10.7916	-10.1	3.09091e-18	3.37738e-17	Down
826	RIPK2	1.28154	10.2254	13.755	1.62899e-27	5.06697e-26	Up
827	RIPPLY3	1.05813	7.65381	6.77104	3.51872e-10	1.63074e-09	Up
828	RNASE1	-1.57643	9.93083	-9.86018	1.24613e-17	1.28136e-16	Down
829	RNASE6	-1.16896	8.66108	-11.5268	7.26946e-22	1.18076e-20	Down
830	RNASEH2A	1.43023	9.44904	17.1384	8.95077e-36	6.84624e-34	Up
831	RNASEH2B	1.08544	8.48561	8.50212	2.96724e-14	2.12419e-13	Up
832	RNF14	-1.20796	9.08443	-21.9715	1.46146e-46	3.28618e-44	Down
833	RNF43	1.39712	9.50954	9.11543	9.13539e-16	7.7042e-15	Up
834	RPL10L	-1.20809	7.27727	-17.0765	1.25349e-35	9.3951e-34	Down
835	RPN2	1.39945	10.8434	12.8241	3.63728e-25	8.68064e-24	Up
836	RPP25	1.07103	9.22593	10.1994	1.73191e-18	1.93897e-17	Up
837	RPP40	1.39165	10.9454	16.8245	4.96387e-35	3.39343e-33	Up
838	RPS21	1.31548	10.547	11.9316	6.75305e-23	1.24538e-21	Up
839	RPS7	1.06175	8.09254	11.6105	4.4457e-22	7.46133e-21	Up
840	RRP12	1.0198	9.30113	12.8844	2.55781e-25	6.24005e-24	Up
841	RRS1	1.06318	10.2128	8.38185	5.8277e-14	4.05225e-13	Up
842	RUNDC3B	-1.37022	8.01594	-12.2949	8.02844e-24	1.6704e-22	Down
843	S100A11	1.8174	11.6725	18.924	6.58271e-40	7.537e-38	Up
844	S100A3	1.00866	7.59008	9.08788	1.06946e-15	8.96643e-15	Up
845	S100A9	1.12221	8.71002	5.84605	3.55945e-08	1.32807e-07	Up
846	S100P	2.25773	12.655	9.0806	1.11491e-15	9.31403e-15	Up
847	SAGE1	-1.14974	6.84213	-27.4999	2.2133e-57	1.37689e-54	Down
848	SALL4	1.37766	7.61667	8.86866	3.73311e-15	2.96472e-14	Up
849	SAMD9	-1.14672	9.52005	-7.26344	2.65392e-11	1.38895e-10	Down
850	SAP30	1.0596	8.34721	9.73075	2.63963e-17	2.61067e-16	Up
851	SAPCD2	1.6748	9.55185	14.3503	5.29539e-29	1.95699e-27	Up
852	SATB2	-1.25452	11.4475	-5.93196	2.35301e-08	8.94749e-08	Down
853	SCARA5	-3.81542	7.77421	-35.783	4.94077e-71	1.31728e-67	Down
854	SCD	2.25512	12.6974	15.444	1.05982e-31	5.11094e-30	Up
855	SCG2	-1.6498	8.23299	-12.1442	1.942e-23	3.86805e-22	Down
856	SCGB2A1	-2.94998	8.05838	-14.1379	1.79221e-28	6.18264e-27	Down
857	SCGN	-1.86669	6.94219	-28.1393	1.54799e-58	1.20375e-55	Down
858	SCIN	-2.16507	8.92163	-11.2014	4.90978e-21	7.29548e-20	Down
859	SCNN1A	-1.22198	12.2258	-7.72291	2.22874e-12	1.3121e-11	Down
860	SCNN1B	-2.87776	7.78689	-20.5987	1.25587e-43	2.1503e-41	Down
861	SCNN1G	-1.20662	7.04479	-10.2203	1.53326e-18	1.72589e-17	Down
862	SDCBP2	-1.60532	8.31022	-16.0587	3.39983e-33	1.92276e-31	Down
863	SDHA	-1.02917	10.9	-13.9447	5.4505e-28	1.76602e-26	Down
864	SECISBP2L	-1.10995	9.38474	-15.0774	8.39738e-31	3.66169e-29	Down
865	SELENBP1	-2.49581	11.0685	-12.3287	6.58657e-24	1.37809e-22	Down
866	SELENOP	-2.03834	9.11048	-15.0466	9.99803e-31	4.33938e-29	Down
867	SEMA6A	-2.6415	9.72153	-13.0673	8.80694e-26	2.27336e-24	Down
868	SERPINB5	2.20825	10.0249	8.513	2.79112e-14	2.0089e-13	Up
869	SERPINE2	1.11899	11.9347	5.86164	3.30277e-08	1.237e-07	Up
870	SERPINH1	1.19279	10.5383	10.5337	2.45687e-19	3.02258e-18	Up
871	SETBP1	-1.33103	8.35284	-17.3786	2.43162e-36	1.9731e-34	Down
872	SETSIP	1.08836	8.51177	10.4668	3.63338e-19	4.37482e-18	Up
873	SFRP1	-2.82414	7.67756	-24.4664	1.23129e-51	4.25547e-49	Down
874	SFRP2	-1.51747	9.02068	-5.42507	2.57574e-07	8.77528e-07	Down
875	SFTA2	1.22498	7.33507	6.62817	7.33555e-10	3.28384e-09	Up
876	SFTPD	-2.67728	7.65037	-28.4701	3.97462e-59	3.37174e-56	Down
877	SGCE	-1.28419	9.0772	-9.48804	1.07372e-16	1.00446e-15	Down
878	SGK1	-2.47011	10.7149	-16.6997	9.83634e-35	6.46393e-33	Down
879	SH2B3	-1.13149	10.0712	-11.4807	9.52809e-22	1.52769e-20	Down
880	SHISA2	1.11332	7.7485	8.75561	7.09227e-15	5.47633e-14	Up
881	SHMT2	1.17931	11.7806	14.3623	4.9415e-29	1.83346e-27	Up
882	SI	-1.89073	7.65121	-13.8662	8.57308e-28	2.73037e-26	Down
883	SIDT1	-1.19479	7.86083	-11.8163	1.32833e-22	2.36552e-21	Down
884	SIGLEC10	-1.01196	7.48832	-11.8691	9.74921e-23	1.76479e-21	Down
885	SKA3	1.46001	8.5752	15.1979	4.24608e-31	1.90951e-29	Up
886	SLAMF1	-1.27643	7.289	-16.4275	4.40224e-34	2.7205e-32	Down
887	SLC16A9	-1.91815	9.71064	-10.0359	4.48744e-18	4.82703e-17	Down
888	SLC17A1	-1.50727	7.11733	-27.9081	4.02984e-58	2.78551e-55	Down
889	SLC17A4	-2.54164	7.98632	-22.9488	1.37398e-48	3.88523e-46	Down
890	SLC1A5	1.14264	10.1446	13.0804	8.16e-26	2.11808e-24	Up
891	SLC20A1	-1.31915	11.5337	-13.5903	4.224e-27	1.2533e-25	Down
892	SLC22A18AS	-1.78524	9.56521	-16.7772	6.43158e-35	4.33331e-33	Down
893	SLC22A23	-1.72654	9.66617	-16.8671	3.93017e-35	2.74715e-33	Down
894	SLC22A5	-1.53422	9.53248	-16.0375	3.82526e-33	2.14387e-31	Down
895	SLC23A3	-1.15697	7.53613	-9.9966	5.64051e-18	6.0257e-17	Down
896	SLC25A34	-2.56739	7.78725	-28.033	2.40163e-58	1.79287e-55	Down
897	SLC26A2	-1.86955	8.25572	-16.7062	9.49137e-35	6.25928e-33	Down
898	SLC26A3	-4.15489	12.3109	-9.90748	9.46857e-18	9.88322e-17	Down
899	SLC27A5	1.03427	7.84683	7.82895	1.24831e-12	7.57138e-12	Up
900	SLC28A2	-2.11156	8.05903	-6.94604	1.41698e-10	6.83605e-10	Down
901	SLC2A1	1.16055	11.2671	7.21628	3.41075e-11	1.76037e-10	Up
902	SLC30A10	-1.15927	7.08189	-22.091	8.20576e-47	1.93853e-44	Down
903	SLC35A1	-1.1297	11.328	-11.9798	5.09135e-23	9.57861e-22	Down
904	SLC35A3	-1.36261	10.8262	-13.4163	1.15826e-26	3.24185e-25	Down
905	SLC35A5	-1.03638	9.46416	-15.4146	1.2508e-31	5.98558e-30	Down
906	SLC35D3	2.06506	8.00465	7.87209	9.85253e-13	6.02878e-12	Up
907	SLC36A1	-1.01948	8.47984	-12.4436	3.36067e-24	7.2677e-23	Down
908	SLC38A5	1.05118	8.28699	7.772	1.70474e-12	1.0168e-11	Up
909	SLC39A10	1.29825	8.04554	11.7009	2.61613e-22	4.52921e-21	Up
910	SLC39A5	-1.39403	10.9546	-6.45509	1.76861e-09	7.58622e-09	Down
911	SLC44A4	-1.05392	12.3335	-9.16869	6.73406e-16	5.77563e-15	Down
912	SLC46A3	-1.14579	10.3276	-8.84665	4.23058e-15	3.33145e-14	Down
913	SLC4A11	1.26143	7.74673	8.27432	1.06303e-13	7.15962e-13	Up
914	SLC4A4	-2.98514	7.90453	-27.1908	8.13006e-57	4.49834e-54	Down
915	SLC51A	-2.3167	8.02272	-9.14942	7.52002e-16	6.41436e-15	Down
916	SLC51B	-3.19748	8.6058	-17.8871	1.57759e-37	1.45756e-35	Down
917	SLC52A2	1.0801	11.4286	10.6619	1.16035e-19	1.48836e-18	Up
918	SLC5A6	1.32191	10.7732	12.1242	2.18259e-23	4.32418e-22	Up
919	SLC7A1	1.00512	11.7082	10.548	2.26035e-19	2.79556e-18	Up
920	SLC7A5	2.52139	10.426	16.7076	9.41758e-35	6.23263e-33	Up
921	SLC9A1	-1.33431	11.193	-11.9548	5.89634e-23	1.09714e-21	Down
922	SLC9A2	-2.41294	9.29965	-15.245	3.25491e-31	1.48162e-29	Down
923	SLC9A9	-1.60488	7.39416	-21.3267	3.38913e-45	6.72887e-43	Down
924	SLCO1B3	1.10834	7.1867	5.75165	5.58796e-08	2.04366e-07	Up
925	SLCO2A1	-2.13388	9.94168	-14.0133	3.67002e-28	1.21228e-26	Down
926	SLCO2B1	-1.02039	9.80769	-11.0092	1.51643e-20	2.12471e-19	Down
927	SLCO4A1	1.79997	8.90875	16.7479	7.54921e-35	5.01391e-33	Up
928	SLIT3	-1.5961	7.788	-19.7006	1.18698e-41	1.67823e-39	Down
929	SMIM14	-1.42926	12.0181	-14.2882	7.5578e-29	2.74419e-27	Down
930	SMIM32	-1.36456	7.92111	-10.4368	4.32973e-19	5.16992e-18	Down
931	SMPDL3A	-1.75399	8.79148	-17.6239	6.47445e-37	5.54278e-35	Down
932	SNTB1	1.62057	9.60285	13.0513	9.66743e-26	2.47155e-24	Up
933	SOSTDC1	-1.19539	8.19684	-7.41424	1.18473e-11	6.42191e-11	Down
934	SOWAHA	-1.03081	9.16612	-7.03371	8.94998e-11	4.40954e-10	Down
935	SOX10	-1.11274	6.801	-17.9139	1.36677e-37	1.27788e-35	Down
936	SOX4	1.265	10.5559	11.4691	1.01976e-21	1.63222e-20	Up
937	SOX9	1.16518	11.3888	8.12833	2.39503e-13	1.55149e-12	Up
938	SP5	1.26822	7.71655	7.31443	2.02195e-11	1.07021e-10	Up
939	SPARCL1	-1.82132	10.3988	-10.1736	2.01211e-18	2.23924e-17	Down
940	SPC24	1.09433	9.58529	9.65587	4.07217e-17	3.95828e-16	Up
941	SPDEF	-1.44407	8.16176	-7.20712	3.58073e-11	1.8433e-10	Down
942	SPIB	-1.11485	7.19158	-17.6559	5.45005e-37	4.7309e-35	Down
943	SPIN4	1.01159	8.31677	10.3221	8.46118e-19	9.77777e-18	Up
944	SPINK2	-1.15991	7.15	-18.0636	6.15031e-38	6.10549e-36	Down
945	SPINK4	-1.24035	10.2368	-2.74724	0.00682551	0.0130987	Down
946	SPINK5	-1.50472	7.62127	-9.51918	8.9716e-17	8.45641e-16	Down
947	SPNS2	1.01018	8.48182	8.2677	1.10301e-13	7.39955e-13	Up
948	SPOCK2	-1.15402	9.08439	-8.075	3.21867e-13	2.06285e-12	Down
949	SPON1	-2.32998	10.0192	-10.3063	9.28328e-19	1.06947e-17	Down
950	SPP1	2.37033	9.45887	8.15065	2.116e-13	1.37983e-12	Up
951	SPPL2A	-1.71802	10.5952	-19.192	1.63224e-40	2.01738e-38	Down
952	SQLE	1.40821	10.3541	9.98188	6.14475e-18	6.52701e-17	Up
953	SQOR	-1.16706	9.42167	-11.3388	2.19103e-21	3.37386e-20	Down
954	SRGN	-1.73289	10.737	-9.98085	6.18172e-18	6.56254e-17	Down
955	SRM	1.26196	10.4791	14.5157	2.05424e-29	7.90783e-28	Up
956	SRPX	-2.08456	8.40974	-15.465	9.41774e-32	4.61106e-30	Down
957	SRPX2	1.79324	8.48818	8.65576	1.24796e-14	9.34614e-14	Up
958	SSBP2	-1.44371	8.49081	-13.6531	2.93678e-27	8.91204e-26	Down
959	SST	-2.81495	7.43275	-20.8955	2.85768e-44	5.22871e-42	Down
960	ST3GAL4	-1.02257	8.55393	-5.07132	1.26984e-06	3.97301e-06	Down
961	ST6GALNAC1	-2.33237	9.766	-10.4207	4.758e-19	5.65957e-18	Down
962	ST6GALNAC6	-2.46108	9.6818	-14.1835	1.37893e-28	4.87405e-27	Down
963	STAB1	-1.34204	7.95583	-18.7319	1.7984e-39	1.99783e-37	Down
964	STC2	2.35336	8.69868	11.2566	3.54998e-21	5.35596e-20	Up
965	STIL	1.12223	9.38529	11.5642	5.83379e-22	9.58289e-21	Up
966	STIP1	1.03031	11.7744	14.8751	2.64722e-30	1.10279e-28	Up
967	STMN2	-2.55083	8.24979	-18.016	7.92569e-38	7.58549e-36	Down
968	STOX2	-1.39416	7.6469	-19.0567	3.29689e-40	3.9191e-38	Down
969	SUCLG2	-1.04032	11.5068	-12.1592	1.77848e-23	3.569e-22	Down
970	SUGCT	-1.20801	8.39642	-9.2928	3.30406e-16	2.92245e-15	Down
971	SULF1	1.54932	10.408	7.31068	2.06287e-11	1.09032e-10	Up
972	SULT1A2	-1.14963	7.79169	-22.4676	1.34721e-47	3.49209e-45	Down
973	SULT1B1	-1.11355	7.56331	-12.9881	1.3976e-25	3.51054e-24	Down
974	SUV39H1	1.07613	9.70252	11.6405	3.72852e-22	6.34902e-21	Up
975	SVEP1	-1.60056	8.65299	-12.6098	1.27112e-24	2.886e-23	Down
976	SYTL4	-1.23645	9.50132	-12.4405	3.42284e-24	7.38502e-23	Down
977	TACC3	1.10467	9.27306	11.5809	5.29141e-22	8.76252e-21	Up
978	TACSTD2	3.20161	10.1006	9.63553	4.58054e-17	4.43165e-16	Up
979	TBC1D10C	-1.2921	8.26241	-13.7257	1.93002e-27	5.96358e-26	Down
980	TBC1D16	1.35597	9.17293	15.4646	9.43806e-32	4.61106e-30	Up
981	TCEA3	-1.87233	11.6507	-9.63695	4.54316e-17	4.39777e-16	Down
982	TCF21	-1.35081	7.66255	-19.7438	9.51642e-42	1.35576e-39	Down
983	TCFL5	1.15854	9.674	8.09919	2.81509e-13	1.81165e-12	Up
984	TCIM	-1.07046	9.36389	-6.33967	3.16055e-09	1.31664e-08	Down
985	TCN1	2.26157	8.01052	6.09324	1.07237e-08	4.20809e-08	Up
986	TEAD4	1.0804	7.94163	16.3614	6.34252e-34	3.83076e-32	Up
987	TEDC2	1.11592	8.08758	11.8294	1.23007e-22	2.19682e-21	Up
988	TENT5A	-1.25724	11.1925	-9.53799	8.04831e-17	7.61306e-16	Down
989	TENT5C	-2.76485	10.4577	-16.6106	1.60505e-34	1.03293e-32	Down
990	TESC	2.68652	9.80484	11.6358	3.83234e-22	6.50801e-21	Up
991	TEX11	-1.54019	7.27771	-27.189	8.19502e-57	4.49834e-54	Down
992	TEX30	1.17856	8.45074	9.37936	2.0085e-16	1.82673e-15	Up
993	TFAP4	1.31639	8.9895	17.4235	1.90719e-36	1.55432e-34	Up
994	TGFBI	1.80724	13.4222	12.6555	9.73134e-25	2.23941e-23	Up
995	TGIF2	1.448	9.23949	12.648	1.01693e-24	2.33443e-23	Up
996	TH	1.01429	7.20704	6.86957	2.11119e-10	9.98509e-10	Up
997	THBS2	2.06103	10.0327	8.10227	2.76742e-13	1.78159e-12	Up
998	THEM6	1.05487	12.0687	10.0698	3.68458e-18	4.00263e-17	Up
999	THY1	1.42505	10.7912	9.78627	1.9134e-17	1.92925e-16	Up
1000	TIMP1	1.49422	13.0528	12.8618	2.91813e-25	7.05454e-24	Up
1001	TINAG	-1.06656	8.16607	-10.4911	3.15192e-19	3.82721e-18	Down
1002	TJP3	-1.02022	11.057	-9.85587	1.27774e-17	1.31241e-16	Down
1003	TKT	1.25355	12.6335	16.8521	4.26765e-35	2.95668e-33	Up
1004	TKTL1	-2.26317	7.8724	-23.0308	9.33787e-49	2.68112e-46	Down
1005	TLCD1	1.07472	9.37731	8.78403	6.03674e-15	4.69823e-14	Up
1006	TLR7	-1.14213	7.16429	-15.4515	1.01592e-31	4.92472e-30	Down
1007	TM4SF4	1.0405	7.50158	3.777	0.000236532	0.000562343	Up
1008	TMC4	-1.0083	9.63203	-11.6581	3.36174e-22	5.75598e-21	Down
1009	TMEM100	-1.61545	7.41273	-25.0219	1.01028e-52	3.84792e-50	Down
1010	TMEM131	-1.30827	11.6609	-15.9076	7.88742e-33	4.25442e-31	Down
1011	TMEM132A	1.33991	8.19068	13.6163	3.63384e-27	1.09033e-25	Up
1012	TMEM140	-1.10885	8.69716	-8.37527	6.04638e-14	4.19493e-13	Down
1013	TMEM158	1.02989	10.995	6.48296	1.53616e-09	6.6349e-09	Up
1014	TMEM171	-1.61376	9.27051	-9.02882	1.49871e-15	1.23708e-14	Down
1015	TMEM211	1.06539	7.12904	6.66406	6.1037e-10	2.75087e-09	Up
1016	TMEM236	-1.01472	7.52044	-15.9024	8.12041e-33	4.36747e-31	Down
1017	TMEM253	-1.45131	8.1353	-13.6419	3.13417e-27	9.49561e-26	Down
1018	TMEM30B	-1.3004	11.2866	-11.3969	1.55825e-21	2.43768e-20	Down
1019	TMEM37	-1.48547	7.73656	-12.0971	2.55819e-23	5.02563e-22	Down
1020	TMEM54	-1.0927	12.0524	-10.5059	2.89218e-19	3.51869e-18	Down
1021	TMEM74B	1.13449	8.30518	5.89214	2.8518e-08	1.075e-07	Up
1022	TMIGD1	-3.64875	8.09472	-33.8931	3.76154e-68	7.80017e-65	Down
1023	TMPRSS2	-1.54754	12.0731	-13.4162	1.15861e-26	3.24185e-25	Down
1024	TNFRSF12A	2.33522	9.51488	19.3091	8.9003e-41	1.15352e-38	Up
1025	TNFRSF13B	-2.09679	7.33017	-27.1752	8.68671e-57	4.632e-54	Down
1026	TNFRSF17	-3.38966	7.74666	-25.636	6.63664e-54	2.81499e-51	Down
1027	TNFRSF6B	1.29509	7.97553	6.38958	2.46049e-09	1.03891e-08	Up
1028	TNFSF10	-1.2871	10.5809	-10.1576	2.20882e-18	2.4523e-17	Down
1029	TOMM34	1.39296	11.9631	13.4385	1.01807e-26	2.87448e-25	Up
1030	TOP1MT	1.04693	8.88903	11.4187	1.37064e-21	2.15322e-20	Up
1031	TOP2A	1.18698	11.4135	10.3427	7.50265e-19	8.69702e-18	Up
1032	TP53INP1	-1.11192	8.81154	-11.4178	1.37844e-21	2.16366e-20	Down
1033	TP53INP2	-1.97539	9.74312	-15.2963	2.43642e-31	1.12274e-29	Down
1034	TPSAB1	-1.49407	7.92029	-11.5853	5.15581e-22	8.56837e-21	Down
1035	TPSB2	-1.29523	7.86308	-12.3592	5.50941e-24	1.16446e-22	Down
1036	TPSG1	-2.79179	8.23425	-12.4244	3.76081e-24	8.06759e-23	Down
1037	TPX2	1.9499	9.98872	16.3893	5.43776e-34	3.32383e-32	Up
1038	TRAF3IP3	-1.11855	7.37576	-17.7918	2.62707e-37	2.38005e-35	Down
1039	TRAK2	-1.03942	10.0599	-13.3754	1.46857e-26	4.09074e-25	Down
1040	TRANK1	-1.20687	8.5982	-14.0014	3.93212e-28	1.29427e-26	Down
1041	TRAP1	1.067	10.6212	12.6245	1.16684e-24	2.66218e-23	Up
1042	TRIB3	2.81544	9.93057	17.7574	3.1595e-37	2.79459e-35	Up
1043	TRIM22	-1.25105	8.47787	-8.33375	7.62784e-14	5.228e-13	Down
1044	TRIP13	2.03345	9.98328	19.1195	2.37821e-40	2.90094e-38	Up
1045	TRMT112	1.05818	11.5935	13.7982	1.26925e-27	4.01491e-26	Up
1046	TRPM4	-1.1279	11.3798	-6.93717	1.48419e-10	7.14826e-10	Down
1047	TRPM6	-3.04867	8.3931	-18.5198	5.48423e-39	5.81547e-37	Down
1048	TSPAN1	-1.48526	9.07953	-10.679	1.04972e-19	1.35203e-18	Down
1049	TSPAN7	-2.84076	9.55755	-15.4098	1.28479e-31	6.11687e-30	Down
1050	TST	-1.05592	13.8522	-12.9065	2.24815e-25	5.53526e-24	Down
1051	TTC26	1.06933	7.95476	16.7752	6.50137e-35	4.36457e-33	Up
1052	TTK	1.46124	9.53649	13.7844	1.37481e-27	4.32683e-26	Up
1053	TTLL6	-1.38486	7.50224	-19.6102	1.88676e-41	2.58916e-39	Down
1054	TTYH3	1.06706	10.7023	9.90774	9.45409e-18	9.87362e-17	Up
1055	TUBA4A	1.24389	10.2284	10.7315	7.72001e-20	1.00684e-18	Up
1056	TUBAL3	-2.16803	8.82508	-13.5889	4.2579e-27	1.261e-25	Down
1057	TUBB3	1.76532	9.28113	11.2601	3.47902e-21	5.25314e-20	Up
1058	TXNIP	-1.22132	13.5116	-8.05246	3.64637e-13	2.33055e-12	Down
1059	TYRO3	1.1419	7.94322	11.9633	5.60821e-23	1.04771e-21	Up
1060	TYROBP	-1.25827	10.2087	-7.30811	2.09135e-11	1.10475e-10	Down
1061	UBA7	-1.03765	10.1374	-9.50141	9.94057e-17	9.33905e-16	Down
1062	UBD	1.6721	10.7296	5.83847	3.69131e-08	1.37452e-07	Up
1063	UBE2C	1.36081	9.24785	17.6265	6.38158e-37	5.48845e-35	Up
1064	UBE2J1	-1.05683	10.8755	-14.2754	8.1368e-29	2.93728e-27	Down
1065	UBE2T	1.39903	10.0775	13.1056	7.04766e-26	1.83702e-24	Up
1066	UGDH	-1.35277	10.3422	-10.7601	6.53e-20	8.57631e-19	Down
1067	UGT1A10	-2.36877	7.77003	-19.2335	1.3164e-40	1.63786e-38	Down
1068	UGT1A8	-1.35065	6.85898	-21.189	6.67955e-45	1.27205e-42	Down
1069	UGT2A3	-1.91795	7.84055	-19.6203	1.79138e-41	2.47649e-39	Down
1070	UGT2B7	-1.32031	8.74053	-6.86408	2.17233e-10	1.02535e-09	Down
1071	ULBP2	1.15611	7.57071	8.98825	1.88926e-15	1.54307e-14	Up
1072	UNC93A	1.05041	7.37372	5.42502	2.57642e-07	8.77601e-07	Up
1073	UST	-1.20595	7.31855	-10.4282	4.55292e-19	5.42254e-18	Down
1074	UTP14A	1.16387	9.82407	14.1007	2.21904e-28	7.58497e-27	Up
1075	UTP4	1.17427	11.327	19.6543	1.50456e-41	2.11125e-39	Up
1076	VAMP2	-1.10759	8.29461	-17.4488	1.6638e-36	1.37396e-34	Down
1077	VCAN	1.02498	9.37649	6.10324	1.02101e-08	4.01751e-08	Up
1078	VGF	1.12525	8.06886	7.40988	1.21276e-11	6.5643e-11	Up
1079	VILL	-1.17533	9.056	-10.4343	4.39555e-19	5.2418e-18	Down
1080	VIP	-2.45992	9.03606	-10.5789	1.88677e-19	2.36169e-18	Down
1081	VIPR1	-1.95092	10.6834	-11.6249	4.08682e-22	6.89623e-21	Down
1082	VPREB3	-1.87307	7.64008	-12.8627	2.90269e-25	7.02631e-24	Down
1083	VPS4B	-1.36891	11.2971	-14.2548	9.15669e-29	3.2927e-27	Down
1084	VSIG2	-3.89514	9.93812	-12.1923	1.46451e-23	2.97089e-22	Down
1085	VSIR	-1.24086	8.19671	-15.8253	1.24866e-32	6.6016e-31	Down
1086	VSNL1	1.80045	8.74606	10.5858	1.81224e-19	2.2791e-18	Up
1087	VWA5A	-1.39745	8.86331	-11.2271	4.22172e-21	6.29313e-20	Down
1088	WAS	-1.54951	9.66721	-13.4843	7.80741e-27	2.24861e-25	Down
1089	WDR43	1.00179	9.08008	14.0389	3.16735e-28	1.05182e-26	Up
1090	WDR72	1.65942	8.26523	5.24297	5.90308e-07	1.92334e-06	Up
1091	WSCD1	-1.93143	7.92323	-17.5545	9.4035e-37	7.94106e-35	Down
1092	XDH	-1.5845	8.25583	-10.3532	7.0562e-19	8.22547e-18	Down
1093	YAP1	1.07023	9.44218	8.28447	1.0045e-13	6.7899e-13	Up
1094	ZBTB7C	-2.01967	8.22714	-13.1068	6.99712e-26	1.82639e-24	Down
1095	ZC3H12C	-1.66318	8.89281	-10.9535	2.10194e-20	2.90367e-19	Down
1096	ZFP3	-1.00454	8.49233	-11.9917	4.74837e-23	9.00597e-22	Down
1097	ZG16	-4.3575	8.88472	-20.3349	4.728e-43	7.54176e-41	Down
1098	ZIC2	1.31836	7.74986	5.11684	1.03799e-06	3.28061e-06	Up
1099	ZMIZ1	-1.16815	11.163	-10.8034	5.06805e-20	6.73683e-19	Down
1100	ZMYND19	1.06145	9.74392	14.1282	1.89483e-28	6.51257e-27	Up
1101	ZNF593	1.0256	11.421	14.0593	2.81671e-28	9.43775e-27	Up
1102	ZSCAN18	-1.10993	9.3315	-8.41053	4.96242e-14	3.47258e-13	Down
1103	ZZEF1	-1.72274	9.83987	-21.3271	3.38263e-45	6.72887e-43	Down
Symbol:name or symbol of the gene; logFC: Indicates the expression change of the gene in CRC tissues compared to normal tissues, using a log2 transformation; AveExpr:Represents the average expression level of the gene across all samples; t :The t-value from the statistical test；; p-value: Represents the p-value from the statistical test, assessing the significance of the gene’s differential expre…
