# Supplementary material for: A Machine Learning-Based Hypoxia-Related Gene Signatures to Facilitate Prediction of Cetuximab Response in Patients with Colorectal Cancer
Source: Int J Med Sci. 2025 Aug 11;22(14):3749–62. doi: 10.7150/ijms.114833 (PMC12434828; doi:10.7150/ijms.114833)
Supplement: Supplementary file 4 — Supplementary table 3. [file ijmsv22p3749s4.xlsx]

## Sheet: Sheet1
Supplemental Table 3. GO and KEGG Enrichment Analysis of Significantly Differentially Expressed Genes in Colorectal Cancer from Dataset GSE106582
Number	pathwayID	description	p-value	adjusted p-value	geneID	count	type
1	hsa04657	IL-17 signaling pathway	2.85687e-12	5.19951e-10	MMP3/MMP1/CXCL8/CXCL1/CXCL2/CXCL5/S100A9/CXCL10/MMP9/IL1B/CCL20/LCN2/S100A8/IL6	14	pathway_KEGG
2	hsa05323	Rheumatoid arthritis	1.23236e-06	0.000112145	MMP3/MMP1/CXCL8/CXCL1/CXCL2/CXCL5/IL1B/CCL20/IL6	9	pathway_KEGG
3	hsa04668	TNF signaling pathway	5.86327e-06	0.000355705	MMP3/CXCL1/CXCL2/CXCL5/CXCL10/MMP9/IL1B/CCL20/IL6	9	pathway_KEGG
4	hsa04061	Viral protein interaction with cytokine and cytokine receptor	2.05546e-05	0.00072079	CXCL8/CXCL1/CXCL2/CXCL5/CXCL10/CXCL9/CCL20/IL6	8	pathway_KEGG
5	hsa05144	Malaria	2.33864e-05	0.00072079	MET/CXCL8/THBS2/COMP/IL1B/IL6	6	pathway_KEGG
6	hsa05146	Amoebiasis	2.37623e-05	0.00072079	COL1A1/CXCL8/CXCL1/COL1A2/COL4A1/CXCL2/IL1B/IL6	8	pathway_KEGG
7	hsa05202	Transcriptional misregulation in cancer	7.84214e-05	0.00203895	ETV4/MMP3/PLAU/MYC/MET/CXCL8/GZMB/MMP9/IL6/DEFA6	10	pathway_KEGG
8	hsa04060	Cytokine-cytokine receptor interaction	0.000160074	0.00327191	TNFRSF12A/CXCL8/TNFRSF6B/CXCL1/CXCL2/GDF15/CXCL5/CXCL10/IL1B/CXCL9/CCL20/IL6	12	pathway_KEGG
9	hsa04933	AGE-RAGE signaling pathway in diabetic complications	0.000161798	0.00327191	COL1A1/CXCL8/COL1A2/COL4A1/SERPINE1/IL1B/IL6	7	pathway_KEGG
10	hsa04974	Protein digestion and absorption	0.000194631	0.00354228	COL1A1/COL1A2/COL10A1/COL4A1/COL5A2/COL8A1/COL7A1	7	pathway_KEGG
11	hsa05171	Coronavirus disease - COVID-19	0.000368934	0.00610417	RPS21/MMP3/MMP1/CFB/RPS7/CXCL8/RPL29/CXCL10/IL1B/IL6	10	pathway_KEGG
12	hsa05134	Legionellosis	0.000518327	0.00780742	CXCL8/CXCL1/CXCL2/IL1B/IL6	5	pathway_KEGG
13	hsa04512	ECM-receptor interaction	0.000557673	0.00780742	COL1A1/SPP1/COL1A2/COL4A1/THBS2/COMP	6	pathway_KEGG
14	hsa05417	Lipid and atherosclerosis	0.000904524	0.0117588	MMP3/MMP1/CXCL8/CXCL1/OLR1/CXCL2/MMP9/IL1B/IL6	9	pathway_KEGG
15	hsa05219	Bladder cancer	0.0012941	0.0143864	MYC/MMP1/CXCL8/MMP9	4	pathway_KEGG
16	hsa05230	Central carbon metabolism in cancer	0.00132904	0.0143864	SLC7A5/MYC/MET/SLC2A1/HKDC1	5	pathway_KEGG
17	hsa04620	Toll-like receptor signaling pathway	0.00134378	0.0143864	CXCL8/SPP1/CXCL10/IL1B/CXCL9/IL6	6	pathway_KEGG
18	hsa04310	Wnt signaling pathway	0.00327565	0.0331205	MMP7/WNT2/LEF1/MYC/RNF43/NKD2/AXIN2	7	pathway_KEGG
19	GO:0030198	extracellular matrix organization	5.16764e-17	8.30201e-14	TGFBI/MMP7/COL1A1/TIMP1/MMP3/BGN/MMP11/MMP1/FAP/SERPINH1/SULF1/SPP1/COL1A2/SOX9/COL10A1/MMP12/COL4A1/COL5A2/COL8A1/COL7A1/CTSV/SERPINE1/MMP9/SERPINB5/COMP/WDR72/IL6	27	geneontology_Biological_Process
20	GO:0043062	extracellular structure organization	5.50713e-17	8.30201e-14	TGFBI/MMP7/COL1A1/TIMP1/MMP3/BGN/MMP11/MMP1/FAP/SERPINH1/SULF1/SPP1/COL1A2/SOX9/COL10A1/MMP12/COL4A1/COL5A2/COL8A1/COL7A1/CTSV/SERPINE1/MMP9/SERPINB5/COMP/WDR72/IL6	27	geneontology_Biological_Process
21	GO:0022617	extracellular matrix disassembly	1.02974e-10	1.03489e-07	MMP7/TIMP1/MMP3/MMP11/MMP1/FAP/MMP12/CTSV/MMP9/WDR72/IL6	11	geneontology_Biological_Process
22	GO:0019730	antimicrobial humoral response	1.67619e-10	1.26343e-07	CXCL8/CXCL1/CXCL2/CXCL5/S100A9/CXCL10/CXCL9/LCN2/S100A8/REG1B/REG1A/PI3/DEFA6	13	geneontology_Biological_Process
23	GO:0061844	antimicrobial humoral immune response mediated by antimicrobial peptide	7.9616e-10	4.80084e-07	CXCL8/CXCL1/CXCL2/CXCL5/S100A9/CXCL10/CXCL9/REG1B/REG1A/DEFA6	10	geneontology_Biological_Process
24	GO:0030593	neutrophil chemotaxis	1.25787e-09	6.32079e-07	CXCL8/CXCL1/DPEP1/CXCL2/CXCL5/S100A9/CXCL10/IL1B/CXCL9/CCL20/S100A8	11	geneontology_Biological_Process
25	GO:0032963	collagen metabolic process	3.40784e-09	1.46781e-06	MMP7/COL1A1/MMP3/MMP11/MMP1/FAP/SERPINH1/COL1A2/MMP12/MMP9/IL6	11	geneontology_Biological_Process
26	GO:0097529	myeloid leukocyte migration	7.10329e-09	2.58e-06	MIF/CXCL8/CXCL1/DPEP1/CXCL2/CXCL5/S100A9/CXCL10/SERPINE1/IL1B/CXCL9/CCL20/S100A8/IL6	14	geneontology_Biological_Process
27	GO:1990266	neutrophil migration	7.70149e-09	2.58e-06	CXCL8/CXCL1/DPEP1/CXCL2/CXCL5/S100A9/CXCL10/IL1B/CXCL9/CCL20/S100A8	11	geneontology_Biological_Process
28	GO:0060326	cell chemotaxis	1.06069e-08	3.13065e-06	MIF/LEF1/MET/CXCL8/CXCL1/DPEP1/CXCL2/CXCL5/S100A9/CXCL10/SERPINE1/IL1B/CXCL9/CCL20/S100A8/IL6	16	geneontology_Biological_Process
29	GO:0071621	granulocyte chemotaxis	1.17692e-08	3.13065e-06	CXCL8/CXCL1/DPEP1/CXCL2/CXCL5/S100A9/CXCL10/IL1B/CXCL9/CCL20/S100A8	11	geneontology_Biological_Process
30	GO:0030595	leukocyte chemotaxis	1.24603e-08	3.13065e-06	MIF/CXCL8/CXCL1/DPEP1/CXCL2/CXCL5/S100A9/CXCL10/SERPINE1/IL1B/CXCL9/CCL20/S100A8/IL6	14	geneontology_Biological_Process
31	GO:0071222	cellular response to lipopolysaccharide	2.78482e-08	6.21437e-06	RIPK2/MIF/CXCL8/CXCL1/CXCL2/CXCL5/CXCL10/SERPINE1/IL1B/CXCL9/LCN2/IL6/DEFA6	13	geneontology_Biological_Process
32	GO:0032496	response to lipopolysaccharide	2.88561e-08	6.21437e-06	CLDN1/RIPK2/MIF/CXCL8/CXCL1/CXCL2/CXCL5/S100A9/CXCL10/SERPINE1/IL1B/CXCL9/LCN2/S100A8/IL6/DEFA6	16	geneontology_Biological_Process
33	GO:0071219	cellular response to molecule of bacterial origin	6.00755e-08	1.20752e-05	RIPK2/MIF/CXCL8/CXCL1/CXCL2/CXCL5/CXCL10/SERPINE1/IL1B/CXCL9/LCN2/IL6/DEFA6	13	geneontology_Biological_Process
34	GO:0097530	granulocyte migration	6.65663e-08	1.23701e-05	CXCL8/CXCL1/DPEP1/CXCL2/CXCL5/S100A9/CXCL10/IL1B/CXCL9/CCL20/S100A8	11	geneontology_Biological_Process
35	GO:0002237	response to molecule of bacterial origin	6.97484e-08	1.23701e-05	CLDN1/RIPK2/MIF/CXCL8/CXCL1/CXCL2/CXCL5/S100A9/CXCL10/SERPINE1/IL1B/CXCL9/LCN2/S100A8/IL6/DEFA6	16	geneontology_Biological_Process
36	GO:0030574	collagen catabolic process	1.36544e-07	2.25425e-05	MMP7/MMP3/MMP11/MMP1/FAP/MMP12/MMP9	7	geneontology_Biological_Process
37	GO:0060351	cartilage development involved in endochondral bone morphogenesis	1.42059e-07	2.25425e-05	COL1A1/SERPINH1/STC1/SOX9/AXIN2/COMP	6	geneontology_Biological_Process
38	GO:0006959	humoral immune response	1.5256e-07	2.29985e-05	CFB/CXCL8/CXCL1/CXCL2/CXCL5/S100A9/CXCL10/IL1B/CXCL9/LCN2/S100A8/REG1B/IL6/REG1A/PI3/DEFA6	16	geneontology_Biological_Process
39	GO:0071216	cellular response to biotic stimulus	1.98302e-07	2.84705e-05	RIPK2/MIF/CXCL8/CXCL1/CXCL2/CXCL5/CXCL10/SERPINE1/IL1B/CXCL9/LCN2/IL6/DEFA6	13	geneontology_Biological_Process
40	GO:0007566	embryo implantation	6.03434e-07	8.26978e-05	TIMP1/STC2/STC1/SPP1/RPL29/MMP9/IL1B	7	geneontology_Biological_Process
41	GO:0051216	cartilage development	1.03704e-06	0.000135942	TGFBI/COL1A1/TIMP1/BGN/SERPINH1/STC1/SULF1/MSX1/SOX9/AXIN2/COMP	11	geneontology_Biological_Process
42	GO:1990868	response to chemokine	1.79402e-06	0.000216359	CXCL8/CXCL1/CXCL2/CXCL5/CXCL10/CXCL9/CCL20/REG1A	8	geneontology_Biological_Process
43	GO:1990869	cellular response to chemokine	1.79402e-06	0.000216359	CXCL8/CXCL1/CXCL2/CXCL5/CXCL10/CXCL9/CCL20/REG1A	8	geneontology_Biological_Process
44	GO:0051983	regulation of chromosome segregation	3.76497e-06	0.000436591	TRIP13/UBE2C/ECT2/CDCA5/BUB1/PTTG1/CDC20/AXIN2	8	geneontology_Biological_Process
45	GO:0052548	regulation of endopeptidase activity	4.85498e-06	0.000540588	RIPK2/TIMP1/LEF1/MYC/SERPINH1/PTTG1/CST1/DPEP1/COL7A1/S100A9/SERPINE1/MMP9/SERPINB5/S100A8/PI3	15	geneontology_Biological_Process
46	GO:0051783	regulation of nuclear division	5.02038e-06	0.000540588	TRIP13/ANLN/UBE2C/AURKA/CDCA5/BUB1/PTTG1/MSX1/CDC20/IL1B	10	geneontology_Biological_Process
47	GO:0060562	epithelial tube morphogenesis	5.48101e-06	0.000569836	MTHFD1L/CTHRC1/WNT2/SOX4/LEF1/MYC/MET/SALL4/RPS7/SOX9/TACSTD2/COL4A1/CXCL10	13	geneontology_Biological_Process
48	GO:0002063	chondrocyte development	7.10889e-06	0.000663112	SERPINH1/SULF1/SOX9/AXIN2/COMP	5	geneontology_Biological_Process
49	GO:0030199	collagen fibril organization	7.21899e-06	0.000663112	COL1A1/MMP11/SERPINH1/COL1A2/COL5A2/COMP	6	geneontology_Biological_Process
50	GO:0060350	endochondral bone morphogenesis	7.21899e-06	0.000663112	COL1A1/SERPINH1/STC1/SOX9/AXIN2/COMP	6	geneontology_Biological_Process
51	GO:0007565	female pregnancy	7.25794e-06	0.000663112	MMP7/TIMP1/STC2/STC1/SPP1/RPL29/CTSV/SLC2A1/MMP9/IL1B	10	geneontology_Biological_Process
52	GO:0033045	regulation of sister chromatid segregation	7.55049e-06	0.000669551	TRIP13/UBE2C/CDCA5/BUB1/PTTG1/CDC20/AXIN2	7	geneontology_Biological_Process
53	GO:0070098	chemokine-mediated signaling pathway	1.02852e-05	0.000885998	CXCL8/CXCL1/CXCL2/CXCL5/CXCL10/CXCL9/CCL20	7	geneontology_Biological_Process
54	GO:0007088	regulation of mitotic nuclear division	1.11881e-05	0.000925064	TRIP13/ANLN/UBE2C/AURKA/CDCA5/BUB1/PTTG1/CDC20/IL1B	9	geneontology_Biological_Process
55	GO:0052547	regulation of peptidase activity	1.13524e-05	0.000925064	RIPK2/TIMP1/LEF1/MYC/SERPINH1/PTTG1/CST1/DPEP1/COL7A1/S100A9/SERPINE1/MMP9/SERPINB5/S100A8/PI3	15	geneontology_Biological_Process
56	GO:0001503	ossification	1.23315e-05	0.000978406	COL1A1/CTHRC1/LEF1/FASN/IFITM1/STC1/SPP1/COL1A2/SOX9/COL5A2/CDH11/AXIN2/COMP/IL6	14	geneontology_Biological_Process
57	GO:0010951	negative regulation of endopeptidase activity	1.38222e-05	0.00106857	TIMP1/LEF1/SERPINH1/PTTG1/CST1/DPEP1/COL7A1/SERPINE1/MMP9/SERPINB5/PI3	11	geneontology_Biological_Process
58	GO:0060349	bone morphogenesis	1.58895e-05	0.00117314	COL1A1/SERPINH1/STC1/MSX1/SOX9/AXIN2/COMP	7	geneontology_Biological_Process
59	GO:0061448	connective tissue development	1.59532e-05	0.00117314	TGFBI/COL1A1/TIMP1/BGN/SERPINH1/STC1/SULF1/MSX1/SOX9/AXIN2/COMP	11	geneontology_Biological_Process
60	GO:0010466	negative regulation of peptidase activity	2.25702e-05	0.00162022	TIMP1/LEF1/SERPINH1/PTTG1/CST1/DPEP1/COL7A1/SERPINE1/MMP9/SERPINB5/PI3	11	geneontology_Biological_Process
61	GO:0044706	multi-multicellular organism process	2.50141e-05	0.0017539	MMP7/TIMP1/STC2/STC1/SPP1/RPL29/CTSV/SLC2A1/MMP9/IL1B	10	geneontology_Biological_Process
62	GO:0032602	chemokine production	4.35705e-05	0.00298557	RIPK2/MIF/S100A9/IL1B/S100A8/IL6	6	geneontology_Biological_Process
63	GO:0016331	morphogenesis of embryonic epithelium	4.67253e-05	0.0031306	MTHFD1L/CTHRC1/WNT2/SOX4/SALL4/RPS7/SULF1/SOX9	8	geneontology_Biological_Process
64	GO:0001837	epithelial to mesenchymal transition	4.89682e-05	0.00320954	COL1A1/WNT2/LEF1/MSX1/SOX9/AXIN2/IL1B/IL6	8	geneontology_Biological_Process
65	GO:0046697	decidualization	5.61981e-05	0.00357125	STC2/STC1/SPP1/CTSV	4	geneontology_Biological_Process
66	GO:0033044	regulation of chromosome organization	5.68557e-05	0.00357125	DKC1/TRIP13/UBE2C/CDCA5/MYC/BUB1/PTTG1/CDC45/TOP2A/CDC20/AXIN2/IL1B	12	geneontology_Biological_Process
67	GO:0001890	placenta development	5.8858e-05	0.00362157	CCNF/WNT2/LEF1/ASCL2/STC2/STC1/SPP1/CTSV	8	geneontology_Biological_Process
68	GO:0060348	bone development	6.55814e-05	0.00390689	COL1A1/BGN/SERPINH1/STC1/SULF1/MSX1/SOX9/AXIN2/COMP	9	geneontology_Biological_Process
69	GO:0010718	positive regulation of epithelial to mesenchymal transition	6.60867e-05	0.00390689	COL1A1/LEF1/AXIN2/IL1B/IL6	5	geneontology_Biological_Process
70	GO:0043588	skin development	7.48584e-05	0.00434035	CLDN1/CDH3/FOXQ1/ETV4/KRT80/COL1A1/MET/COL1A2/SOX9/COL5A2/CTSV/COMP/PI3	13	geneontology_Biological_Process
71	GO:0045861	negative regulation of proteolysis	8.00409e-05	0.00448617	TIMP1/LEF1/RPS7/SERPINH1/PTTG1/CST1/DPEP1/COL7A1/SERPINE1/MMP9/SERPINB5/PI3	12	geneontology_Biological_Process
72	GO:0000280	nuclear division	8.03493e-05	0.00448617	TRIP13/TPX2/ANLN/UBE2C/AURKA/CDCA5/CKS2/BUB1/PTTG1/MSX1/TOP2A/CDC20/IL1B	13	geneontology_Biological_Process
73	GO:0042476	odontogenesis	0.000139615	0.00742453	COL1A1/LEF1/MSX1/COL1A2/AXIN2/SERPINE1/WDR72	7	geneontology_Biological_Process
74	GO:0050673	epithelial cell proliferation	0.000141397	0.00742453	CLDN1/CDH3/WNT2/MYC/FAP/SULF1/SOX9/TACSTD2/MMP12/COL8A1/SERPINB5/IL6/REG1A	13	geneontology_Biological_Process
75	GO:0140013	meiotic nuclear division	0.000142129	0.00742453	TRIP13/AURKA/CKS2/BUB1/PTTG1/MSX1/TOP2A/CDC20	8	geneontology_Biological_Process
76	GO:0007059	chromosome segregation	0.000142827	0.00742453	TRIP13/UBE2C/ECT2/CENPN/CDCA5/BUB1/PTTG1/TOP2A/CDC20/CENPW/AXIN2	11	geneontology_Biological_Process
77	GO:0097421	liver regeneration	0.000152496	0.00743004	CLDN1/AURKA/IL6/REG1A	4	geneontology_Biological_Process
78	GO:0048705	skeletal system morphogenesis	0.00015293	0.00743004	MTHFD1L/COL1A1/SERPINH1/STC1/MSX1/SOX9/AXIN2/COMP/HOXB8	9	geneontology_Biological_Process
79	GO:0051304	chromosome separation	0.000154217	0.00743004	TRIP13/UBE2C/BUB1/PTTG1/TOP2A/CDC20	6	geneontology_Biological_Process
80	GO:0045787	positive regulation of cell cycle	0.000155254	0.00743004	UBE2C/ECT2/AURKA/SOX4/MIF/CDCA5/CKS2/FAP/MSX1/CDC45/ARID3A/IL1B	12	geneontology_Biological_Process
81	GO:0070482	response to oxygen levels	0.000155254	0.00743004	HILPDA/AHCY/COL1A1/PLAU/MYC/ASCL2/STC2/STC1/CA9/DDIT4/SLC2A1/REG1A	12	geneontology_Biological_Process
82	GO:1905330	regulation of morphogenesis of an epithelium	0.000165741	0.00780798	CTHRC1/WNT2/CELSR3/SAPCD2/SULF1/SOX9/TACSTD2/CXCL10	8	geneontology_Biological_Process
83	GO:0001649	osteoblast differentiation	0.000168691	0.00782465	COL1A1/CTHRC1/LEF1/FASN/IFITM1/SPP1/SOX9/AXIN2/IL6	9	geneontology_Biological_Process
84	GO:0010965	regulation of mitotic sister chromatid separation	0.000172073	0.0078606	TRIP13/UBE2C/BUB1/PTTG1/CDC20	5	geneontology_Biological_Process
85	GO:0140014	mitotic nuclear division	0.000177847	0.0080031	TRIP13/TPX2/ANLN/UBE2C/AURKA/CDCA5/BUB1/PTTG1/CDC20/IL1B	10	geneontology_Biological_Process
86	GO:0061138	morphogenesis of a branching epithelium	0.000207145	0.00892291	WNT2/LEF1/MYC/MET/SULF1/SOX9/TACSTD2/COL4A1	8	geneontology_Biological_Process
87	GO:0003413	chondrocyte differentiation involved in endochondral bone morphogenesis	0.000207217	0.00892291	SERPINH1/SOX9/AXIN2	3	geneontology_Biological_Process
88	GO:0070486	leukocyte aggregation	0.000207217	0.00892291	S100A9/IL1B/S100A8	3	geneontology_Biological_Process
89	GO:0001885	endothelial cell development	0.000216044	0.00892291	CLDN1/FASN/MET/STC1/IL1B	5	geneontology_Biological_Process
90	GO:0051306	mitotic sister chromatid separation	0.000216044	0.00892291	TRIP13/UBE2C/BUB1/PTTG1/CDC20	5	geneontology_Biological_Process
91	GO:0060135	maternal process involved in female pregnancy	0.000216044	0.00892291	MMP7/STC2/STC1/SPP1/CTSV	5	geneontology_Biological_Process
92	GO:0048285	organelle fission	0.00022941	0.00934692	TRIP13/TPX2/ANLN/UBE2C/AURKA/CDCA5/CKS2/BUB1/PTTG1/MSX1/TOP2A/CDC20/IL1B	13	geneontology_Biological_Process
93	GO:0001893	maternal placenta development	0.000243258	0.00965029	STC2/STC1/SPP1/CTSV	4	geneontology_Biological_Process
94	GO:0033280	response to vitamin D	0.000243258	0.00965029	STC2/STC1/SPP1/CXCL10	4	geneontology_Biological_Process
95	GO:1905818	regulation of chromosome separation	0.000249786	0.0097806	TRIP13/UBE2C/BUB1/PTTG1/CDC20	5	geneontology_Biological_Process
96	GO:1903046	meiotic cell cycle process	0.000256688	0.00992198	TRIP13/AURKA/CKS2/BUB1/PTTG1/MSX1/TOP2A/CDC20	8	geneontology_Biological_Process
97	GO:0001666	response to hypoxia	0.000266457	0.0101692	HILPDA/AHCY/PLAU/MYC/ASCL2/STC2/STC1/CA9/DDIT4/SLC2A1/REG1A	11	geneontology_Biological_Process
98	GO:0090068	positive regulation of cell cycle process	0.000275257	0.0103737	UBE2C/ECT2/AURKA/SOX4/CDCA5/FAP/MSX1/CDC45/ARID3A/IL1B	10	geneontology_Biological_Process
99	GO:0000819	sister chromatid segregation	0.000284875	0.0106037	TRIP13/UBE2C/CDCA5/BUB1/PTTG1/TOP2A/CDC20/AXIN2	8	geneontology_Biological_Process
100	GO:0000478	endonucleolytic cleavage involved in rRNA processing	0.00031482	0.0112998	RPP40/BOP1/RPS21	3	geneontology_Biological_Process
101	GO:0000479	endonucleolytic cleavage of tricistronic rRNA transcript (SSU-rRNA, 5.8S rRNA, LSU-rRNA)	0.00031482	0.0112998	RPP40/BOP1/RPS21	3	geneontology_Biological_Process
102	GO:0051238	sequestering of metal ion	0.00031482	0.0112998	S100A9/LCN2/S100A8	3	geneontology_Biological_Process
103	GO:0002062	chondrocyte differentiation	0.000328631	0.0116568	TGFBI/SERPINH1/SULF1/SOX9/AXIN2/COMP	6	geneontology_Biological_Process
104	GO:2000816	negative regulation of mitotic sister chromatid separation	0.000332982	0.0116704	TRIP13/BUB1/PTTG1/CDC20	4	geneontology_Biological_Process
105	GO:0001763	morphogenesis of a branching structure	0.000337449	0.0116704	WNT2/LEF1/MYC/MET/SULF1/SOX9/TACSTD2/COL4A1	8	geneontology_Biological_Process
106	GO:2000027	regulation of animal organ morphogenesis	0.000340629	0.0116704	CTHRC1/WNT2/CELSR3/SAPCD2/MYC/SULF1/MSX1/SOX9/TACSTD2	9	geneontology_Biological_Process
107	GO:0051785	positive regulation of nuclear division	0.000351661	0.0118031	UBE2C/AURKA/CDCA5/MSX1/IL1B	5	geneontology_Biological_Process
108	GO:0036293	response to decreased oxygen levels	0.00035233	0.0118031	HILPDA/AHCY/PLAU/MYC/ASCL2/STC2/STC1/CA9/DDIT4/SLC2A1/REG1A	11	geneontology_Biological_Process
109	GO:0006730	one-carbon metabolic process	0.000367537	0.0118664	MTHFD1L/AHCY/SHMT2/CA9	4	geneontology_Biological_Process
110	GO:0051281	positive regulation of release of sequestered calcium ion into cytosol	0.000367537	0.0118664	CEMIP/THY1/CXCL10/CXCL9	4	geneontology_Biological_Process
111	GO:1905819	negative regulation of chromosome separation	0.000367537	0.0118664	TRIP13/BUB1/PTTG1/CDC20	4	geneontology_Biological_Process
112	GO:0048754	branching morphogenesis of an epithelial tube	0.000374075	0.0118664	WNT2/LEF1/MYC/MET/SOX9/TACSTD2/COL4A1	7	geneontology_Biological_Process
113	GO:0033047	regulation of mitotic sister chromatid segregation	0.000375328	0.0118664	TRIP13/UBE2C/BUB1/PTTG1/CDC20	5	geneontology_Biological_Process
114	GO:0007096	regulation of exit from mitosis	0.000379892	0.0118664	ANLN/UBE2C/CDCA5	3	geneontology_Biological_Process
115	GO:0051607	defense response to virus	0.000381772	0.0118664	IFITM1/IFITM3/IFITM2/MMP12/DDIT4/CXCL10/IL1B/CXCL9/IL6	9	geneontology_Biological_Process
116	GO:0048732	gland development	0.000430819	0.0132543	CLDN1/AURKA/WNT2/LEF1/FASN/MET/SULF1/MSX1/SOX9/SERPINB5/IL6/REG1A	12	geneontology_Biological_Process
117	GO:0033048	negative regulation of mitotic sister chromatid segregation	0.00044422	0.0134075	TRIP13/BUB1/PTTG1/CDC20	4	geneontology_Biological_Process
118	GO:0046597	negative regulation of viral entry into host cell	0.000453022	0.0134075	IFITM1/IFITM3/IFITM2	3	geneontology_Biological_Process
119	GO:0031100	animal organ regeneration	0.000453587	0.0134075	CLDN1/AURKA/ANXA3/IL6/REG1A	5	geneontology_Biological_Process
120	GO:0035019	somatic stem cell population maintenance	0.000453587	0.0134075	SOX4/MYC/ASCL2/SALL4/SOX9	5	geneontology_Biological_Process
121	GO:1901990	regulation of mitotic cell cycle phase transition	0.00047607	0.0138863	TRIP13/TPX2/ANLN/UBE2C/AURKA/SOX4/CDCA5/BUB1/UBD/CDC45/CDC20/ARID3A	12	geneontology_Biological_Process
122	GO:0051235	maintenance of location	0.000478997	0.0138863	CEMIP/HILPDA/THY1/S100A9/CXCL10/IL1B/CXCL9/LCN2/S100A8/IL6	10	geneontology_Biological_Process
123	GO:0150077	regulation of neuroinflammatory response	0.000486549	0.0139226	MMP3/MMP9/IL1B/IL6	4	geneontology_Biological_Process
124	GO:0072331	signal transduction by p53 class mediator	0.000489486	0.0139226	TPX2/BOP1/AURKA/SOX4/MIF/RPS7/MSX1/ARID3A/DDIT4	9	geneontology_Biological_Process
125	GO:0031214	biomineral tissue development	0.000506186	0.014131	COL1A1/SPP1/COL1A2/SOX9/AXIN2/COMP/WDR72	7	geneontology_Biological_Process
126	GO:0110148	biomineralization	0.000506186	0.014131	COL1A1/SPP1/COL1A2/SOX9/AXIN2/COMP/WDR72	7	geneontology_Biological_Process
127	GO:0031960	response to corticosteroid	0.000525025	0.014264	CLDN1/COL1A1/STC1/ANXA3/DDIT4/CTSV/IL6	7	geneontology_Biological_Process
128	GO:0010463	mesenchymal cell proliferation	0.000531674	0.014264	WNT2/MYC/MSX1/SOX9	4	geneontology_Biological_Process
129	GO:0033046	negative regulation of sister chromatid segregation	0.000531674	0.014264	TRIP13/BUB1/PTTG1/CDC20	4	geneontology_Biological_Process
130	GO:0003417	growth plate cartilage development	0.000534603	0.014264	STC1/SOX9/COMP	3	geneontology_Biological_Process
131	GO:0035988	chondrocyte proliferation	0.000534603	0.014264	STC1/SOX9/COMP	3	geneontology_Biological_Process
132	GO:0098813	nuclear chromosome segregation	0.000559386	0.0144445	TRIP13/UBE2C/ECT2/CDCA5/BUB1/PTTG1/TOP2A/CDC20/AXIN2	9	geneontology_Biological_Process
133	GO:0007093	mitotic cell cycle checkpoint	0.000564377	0.0144445	TRIP13/AURKA/SOX4/BUB1/TOP2A/CDC20/ARID3A	7	geneontology_Biological_Process
134	GO:0031016	pancreas development	0.000576325	0.0144445	SOX4/MET/SOX9/MSLN/IL6	5	geneontology_Biological_Process
135	GO:0071260	cellular response to mechanical stimulus	0.000576325	0.0144445	MMP7/COL1A1/SOX9/SLC2A1/IL1B	5	geneontology_Biological_Process
136	GO:0014002	astrocyte development	0.000579697	0.0144445	S100A9/IL1B/S100A8/IL6	4	geneontology_Biological_Process
137	GO:0032722	positive regulation of chemokine production	0.000579697	0.0144445	RIPK2/MIF/IL1B/IL6	4	geneontology_Biological_Process
138	GO:0051985	negative regulation of chromosome segregation	0.000579697	0.0144445	TRIP13/BUB1/PTTG1/CDC20	4	geneontology_Biological_Process
139	GO:0052372	modulation by symbiont of entry into host	0.000579697	0.0144445	IFITM1/CXCL8/IFITM3/IFITM2	4	geneontology_Biological_Process
140	GO:0000075	cell cycle checkpoint	0.000596152	0.0147328	TRIP13/AURKA/SOX4/BUB1/CDC45/TOP2A/CDC20/ARID3A	8	geneontology_Biological_Process
141	GO:0002544	chronic inflammatory response	0.000625019	0.0153206	AHCY/S100A9/S100A8	3	geneontology_Biological_Process
142	GO:0035987	endodermal cell differentiation	0.000630721	0.0153357	COL5A2/COL8A1/COL7A1/MMP9	4	geneontology_Biological_Process
143	GO:0034614	cellular response to reactive oxygen species	0.000650112	0.0155563	ECT2/MMP3/MET/DPEP1/MMP9/LCN2/IL6	7	geneontology_Biological_Process
144	GO:2000241	regulation of reproductive process	0.000650112	0.0155563	TRIP13/TIMP1/AURKA/SULF1/MSX1/SOX9/CDC20	7	geneontology_Biological_Process
145	GO:0001838	embryonic epithelial tube formation	0.000715428	0.0169363	MTHFD1L/CTHRC1/SOX4/SALL4/RPS7/SOX9	6	geneontology_Biological_Process
146	GO:0048708	astrocyte differentiation	0.000722454	0.0169363	SOX9/S100A9/IL1B/S100A8/IL6	5	geneontology_Biological_Process
147	GO:0035455	response to interferon-alpha	0.000724637	0.0169363	IFITM1/IFITM3/IFITM2	3	geneontology_Biological_Process
148	GO:0031667	response to nutrient levels	0.000767155	0.0176563	AHCY/MMP7/COL1A1/STC2/STC1/SPP1/GDF15/CTSV/CXCL10/SLC2A1/LCN2/REG1A	12	geneontology_Biological_Process
149	GO:0051346	negative regulation of hydrolase activity	0.000767155	0.0176563	TIMP1/LEF1/SERPINH1/LMTK3/PTTG1/CST1/DPEP1/COL7A1/SERPINE1/MMP9/SERPINB5/PI3	12	geneontology_Biological_Process
150	GO:0048762	mesenchymal cell differentiation	0.000797863	0.0182239	COL1A1/WNT2/LEF1/MSX1/SOX9/AXIN2/IL1B/IL6	8	geneontology_Biological_Process
151	GO:0006767	water-soluble vitamin metabolic process	0.000805122	0.0182515	MTHFD1L/SHMT2/SLC5A6/SLC2A1/TCN1	5	geneontology_Biological_Process
152	GO:0042742	defense response to bacterium	0.000830656	0.018485	RIPK2/ANXA3/S100A9/SERPINE1/CCL20/LCN2/S100A8/IL6/PI3/DEFA6	10	geneontology_Biological_Process
153	GO:0007063	regulation of sister chromatid cohesion	0.000833819	0.018485	CDCA5/BUB1/AXIN2	3	geneontology_Biological_Process
154	GO:1901739	regulation of myoblast fusion	0.000833819	0.018485	GDF15/CXCL10/CXCL9	3	geneontology_Biological_Process
155	GO:0009615	response to virus	0.000848991	0.018684	IFITM1/IFITM3/IFITM2/MMP12/DDIT4/CXCL10/IL1B/CXCL9/LCN2/IL6	10	geneontology_Biological_Process
156	GO:0014009	glial cell proliferation	0.0008669	0.0189399	SOX4/ASCL2/IL1B/IL6	4	geneontology_Biological_Process
157	GO:0060485	mesenchyme development	0.000882112	0.0189969	COL1A1/WNT2/LEF1/MYC/MSX1/SOX9/AXIN2/IL1B/IL6	9	geneontology_Biological_Process
158	GO:0097193	intrinsic apoptotic signaling pathway	0.000882112	0.0189969	TRIB3/MIF/RPS7/MELK/MSX1/S100A9/DDIT4/MMP9/S100A8	9	geneontology_Biological_Process
159	GO:0006766	vitamin metabolic process	0.000914178	0.0194814	MTHFD1L/SHMT2/SLC5A6/SLC2A1/IL1B/TCN1	6	geneontology_Biological_Process
160	GO:0007050	cell cycle arrest	0.00091753	0.0194814	AURKA/SOX4/MIF/MYC/FAP/CXCL8/CDKN3/ARID3A	8	geneontology_Biological_Process
161	GO:1900047	negative regulation of hemostasis	0.000934485	0.0197026	PLAU/FAP/SERPINE1/COMP	4	geneontology_Biological_Process
162	GO:0000302	response to reactive oxygen species	0.000943106	0.0197463	COL1A1/ECT2/MMP3/MET/DPEP1/MMP9/LCN2/IL6	8	geneontology_Biological_Process
163	GO:1901987	regulation of cell cycle phase transition	0.000969738	0.0200806	TRIP13/TPX2/ANLN/UBE2C/AURKA/SOX4/CDCA5/BUB1/UBD/CDC45/CDC20/ARID3A	12	geneontology_Biological_Process
164	GO:0043312	neutrophil degranulation	0.000987013	0.0200806	S100A11/MIF/PLAU/ANXA3/CXCL1/OLR1/S100A9/MMP9/S100P/LCN2/S100A8/TCN1	12	geneontology_Biological_Process
165	GO:0072175	epithelial tube formation	0.00098908	0.0200806	MTHFD1L/CTHRC1/SOX4/SALL4/RPS7/SOX9	6	geneontology_Biological_Process
166	GO:0071347	cellular response to interleukin-1	0.00100228	0.0200806	RIPK2/CXCL8/SOX9/IL1B/CCL20/LCN2/IL6	7	geneontology_Biological_Process
167	GO:2001235	positive regulation of apoptotic signaling pathway	0.00100228	0.0200806	TNFRSF12A/RPS7/MSX1/GZMB/S100A9/MMP9/S100A8	7	geneontology_Biological_Process
168	GO:0045839	negative regulation of mitotic nuclear division	0.0010057	0.0200806	TRIP13/BUB1/PTTG1/CDC20	4	geneontology_Biological_Process
169	GO:0072132	mesenchyme morphogenesis	0.0010057	0.0200806	LEF1/MYC/MSX1/SOX9	4	geneontology_Biological_Process
170	GO:0002283	neutrophil activation involved in immune response	0.00104039	0.0206366	S100A11/MIF/PLAU/ANXA3/CXCL1/OLR1/S100A9/MMP9/S100P/LCN2/S100A8/TCN1	12	geneontology_Biological_Process
171	GO:0003158	endothelium development	0.00106862	0.021058	CLDN1/FASN/MET/STC1/CXCL10/IL1B	6	geneontology_Biological_Process
172	GO:1904666	regulation of ubiquitin protein ligase activity	0.00108225	0.0211883	UBE2C/RPS7/CDC20	3	geneontology_Biological_Process
173	GO:0033273	response to vitamin	0.00109569	0.021313	COL1A1/STC2/STC1/SPP1/CXCL10	5	geneontology_Biological_Process
174	GO:0010524	positive regulation of calcium ion transport into cytosol	0.00115941	0.0222588	CEMIP/THY1/CXCL10/CXCL9	4	geneontology_Biological_Process
175	GO:0051438	regulation of ubiquitin-protein transferase activity	0.00115941	0.0222588	TRIB3/UBE2C/RPS7/CDC20	4	geneontology_Biological_Process
176	GO:0007159	leukocyte cell-cell adhesion	0.00116646	0.0222588	RIPK2/HSPH1/SOX4/LEF1/OLR1/THY1/S100A9/IL1B/S100A8/IL6	10	geneontology_Biological_Process
177	GO:0010631	epithelial cell migration	0.00119068	0.022578	ANLN/MET/FAP/SRPX2/STC1/ANXA3/SOX9/TACSTD2/MMP9/S100P	10	geneontology_Biological_Process
178	GO:0000466	maturation of 5.8S rRNA from tricistronic rRNA transcript (SSU-rRNA, 5.8S rRNA, LSU-rRNA)	0.00122217	0.0228353	RPP40/BOP1/RPS21	3	geneontology_Biological_Process
179	GO:0002053	positive regulation of mesenchymal cell proliferation	0.00122217	0.0228353	WNT2/MYC/SOX9	3	geneontology_Biological_Process
180	GO:0046394	carboxylic acid biosynthetic process	0.00124034	0.0228353	CEMIP/MTHFD1L/TRIB3/SHMT2/SCD/MIF/GPT2/BGN/FASN/IL1B	10	geneontology_Biological_Process
181	GO:0001706	endoderm formation	0.00124212	0.0228353	COL5A2/COL8A1/COL7A1/MMP9	4	geneontology_Biological_Process
182	GO:0002720	positive regulation of cytokine production involved in immune response	0.00124212	0.0228353	SLC7A5/MIF/IL1B/IL6	4	geneontology_Biological_Process
183	GO:0016053	organic acid biosynthetic process	0.0012658	0.0229903	CEMIP/MTHFD1L/TRIB3/SHMT2/SCD/MIF/GPT2/BGN/FASN/IL1B	10	geneontology_Biological_Process
184	GO:0090132	epithelium migration	0.0012658	0.0229903	ANLN/MET/FAP/SRPX2/STC1/ANXA3/SOX9/TACSTD2/MMP9/S100P	10	geneontology_Biological_Process
185	GO:1904951	positive regulation of establishment of protein localization	0.001318	0.0235679	CEMIP/DKC1/ECT2/SOX4/MIF/VSNL1/GZMB/IL1B/SLC35D3/IL6	10	geneontology_Biological_Process
186	GO:0030071	regulation of mitotic metaphase/anaphase transition	0.00132887	0.0235679	TRIP13/UBE2C/BUB1/CDC20	4	geneontology_Biological_Process
187	GO:0060688	regulation of morphogenesis of a branching structure	0.00132887	0.0235679	WNT2/SULF1/SOX9/TACSTD2	4	geneontology_Biological_Process
188	GO:0090183	regulation of kidney development	0.00132887	0.0235679	MYC/SOX9/TACSTD2/MMP9	4	geneontology_Biological_Process
189	GO:0001889	liver development	0.00133693	0.0235721	CLDN1/AURKA/MET/SOX9/IL6/REG1A	6	geneontology_Biological_Process
190	GO:0042730	fibrinolysis	0.00137298	0.024067	PLAU/FAP/SERPINE1	3	geneontology_Biological_Process
191	GO:0002687	positive regulation of leukocyte migration	0.00138623	0.0241589	CXCL8/THY1/CXCL10/SERPINE1/CCL20/IL6	6	geneontology_Biological_Process
192	GO:0045840	positive regulation of mitotic nuclear division	0.00141977	0.0245966	UBE2C/AURKA/CDCA5/IL1B	4	geneontology_Biological_Process
193	GO:0090130	tissue migration	0.00142767	0.0245966	ANLN/MET/FAP/SRPX2/STC1/ANXA3/SOX9/TACSTD2/MMP9/S100P	10	geneontology_Biological_Process
194	GO:0030111	regulation of Wnt signaling pathway	0.00145621	0.0249459	CDH3/COL1A1/CTHRC1/SOX4/LEF1/SULF1/SOX9/RNF43/NKD2/AXIN2	10	geneontology_Biological_Process
195	GO:0061008	hepaticobiliary system development	0.00148899	0.0253634	CLDN1/AURKA/MET/SOX9/IL6/REG1A	6	geneontology_Biological_Process
196	GO:0048608	reproductive structure development	0.00150509	0.0253749	CCNF/WNT2/LEF1/ASCL2/STC2/STC1/SULF1/SPP1/SOX9/CTSV/SERPINB5	11	geneontology_Biological_Process
197	GO:0007091	metaphase/anaphase transition of mitotic cell cycle	0.00151492	0.0253749	TRIP13/UBE2C/BUB1/CDC20	4	geneontology_Biological_Process
198	GO:1902099	regulation of metaphase/anaphase transition of cell cycle	0.00151492	0.0253749	TRIP13/UBE2C/BUB1/CDC20	4	geneontology_Biological_Process
199	GO:0001556	oocyte maturation	0.00153498	0.0254284	TRIP13/AURKA/PABPC1L	3	geneontology_Biological_Process
200	GO:0003416	endochondral bone growth	0.00153498	0.0254284	STC1/SOX9/COMP	3	geneontology_Biological_Process
201	GO:0051321	meiotic cell cycle	0.00154795	0.0255032	TRIP13/AURKA/CKS2/BUB1/PTTG1/MSX1/TOP2A/CDC20	8	geneontology_Biological_Process
202	GO:0010717	regulation of epithelial to mesenchymal transition	0.00159578	0.0260068	COL1A1/LEF1/AXIN2/IL1B/IL6	5	geneontology_Biological_Process
203	GO:0034340	response to type I interferon	0.00159578	0.0260068	SHMT2/IFITM1/IFITM3/IFITM2/MMP12	5	geneontology_Biological_Process
204	GO:0061458	reproductive system development	0.00161578	0.0261912	CCNF/WNT2/LEF1/ASCL2/STC2/STC1/SULF1/SPP1/SOX9/CTSV/SERPINB5	11	geneontology_Biological_Process
205	GO:0044409	entry into host	0.00165391	0.0264617	CLDN1/IFITM1/MET/CXCL8/IFITM3/IFITM2	6	geneontology_Biological_Process
206	GO:0051384	response to glucocorticoid	0.00165391	0.0264617	CLDN1/STC1/ANXA3/DDIT4/CTSV/IL6	6	geneontology_Biological_Process
207	GO:0045069	regulation of viral genome replication	0.00166837	0.0264617	IFITM1/CXCL8/IFITM3/TOP2A/IFITM2	5	geneontology_Biological_Process
208	GO:0000469	cleavage involved in rRNA processing	0.00170848	0.0264617	RPP40/BOP1/RPS21	3	geneontology_Biological_Process
209	GO:0010458	exit from mitosis	0.00170848	0.0264617	ANLN/UBE2C/CDCA5	3	geneontology_Biological_Process
210	GO:0010575	positive regulation of vascular endothelial growth factor production	0.00170848	0.0264617	SULF1/IL1B/IL6	3	geneontology_Biological_Process
211	GO:0060512	prostate gland morphogenesis	0.00170848	0.0264617	SULF1/SOX9/SERPINB5	3	geneontology_Biological_Process
212	GO:0044784	metaphase/anaphase transition of cell cycle	0.00171837	0.0264617	TRIP13/UBE2C/BUB1/CDC20	4	geneontology_Biological_Process
213	GO:0051784	negative regulation of nuclear division	0.00171837	0.0264617	TRIP13/BUB1/PTTG1/CDC20	4	geneontology_Biological_Process
214	GO:0031099	regeneration	0.00172023	0.0264617	CLDN1/AURKA/ANXA3/SPP1/THY1/IL6/REG1A	7	geneontology_Biological_Process
215	GO:0035148	tube formation	0.00183235	0.0280433	MTHFD1L/CTHRC1/SOX4/SALL4/RPS7/SOX9	6	geneontology_Biological_Process
216	GO:2001244	positive regulation of intrinsic apoptotic signaling pathway	0.00194005	0.0295417	RPS7/MSX1/S100A9/S100A8	4	geneontology_Biological_Process
217	GO:0007062	sister chromatid cohesion	0.00205799	0.0311801	CDCA5/BUB1/CDC20/AXIN2	4	geneontology_Biological_Process
218	GO:0060142	regulation of syncytium formation by plasma membrane fusion	0.00209109	0.0313664	GDF15/CXCL10/CXCL9	3	geneontology_Biological_Process
219	GO:1904837	beta-catenin-TCF complex assembly	0.00209109	0.0313664	LEF1/MYC/AXIN2	3	geneontology_Biological_Process
220	GO:0050678	regulation of epithelial cell proliferation	0.00213205	0.0318225	CLDN1/CDH3/WNT2/MYC/SULF1/SOX9/TACSTD2/MMP12/SERPINB5/REG1A	10	geneontology_Biological_Process
221	GO:0001841	neural tube formation	0.0021559	0.031863	MTHFD1L/CTHRC1/SOX4/SALL4/RPS7	5	geneontology_Biological_Process
222	GO:0071156	regulation of cell cycle arrest	0.0021559	0.031863	AURKA/SOX4/MIF/FAP/ARID3A	5	geneontology_Biological_Process
223	GO:0030330	DNA damage response, signal transduction by p53 class mediator	0.00224626	0.0327205	AURKA/SOX4/MIF/MSX1/ARID3A	5	geneontology_Biological_Process
224	GO:0043393	regulation of protein binding	0.00226347	0.0327205	TRIB3/RIPK2/CTHRC1/AURKA/LEF1/MET/MMP9	7	geneontology_Biological_Process
225	GO:0050679	positive regulation of epithelial cell proliferation	0.00226347	0.0327205	CLDN1/CDH3/WNT2/MYC/SOX9/MMP12/REG1A	7	geneontology_Biological_Process
226	GO:0070555	response to interleukin-1	0.00226347	0.0327205	RIPK2/CXCL8/SOX9/IL1B/CCL20/LCN2/IL6	7	geneontology_Biological_Process
227	GO:0007143	female meiotic nuclear division	0.00230074	0.0327205	TRIP13/AURKA/TOP2A	3	geneontology_Biological_Process
228	GO:0060325	face morphogenesis	0.00230074	0.0327205	COL1A1/LEF1/MSX1	3	geneontology_Biological_Process
229	GO:0098868	bone growth	0.00230074	0.0327205	STC1/SOX9/COMP	3	geneontology_Biological_Process
230	GO:1902253	regulation of intrinsic apoptotic signaling pathway by p53 class mediator	0.00230074	0.0327205	MIF/RPS7/MSX1	3	geneontology_Biological_Process
231	GO:0002685	regulation of leukocyte migration	0.00232433	0.0329007	MIF/CXCL8/THY1/CXCL10/SERPINE1/CCL20/IL6	7	geneontology_Biological_Process
232	GO:0050870	positive regulation of T cell activation	0.00244982	0.034515	RIPK2/HSPH1/SOX4/LEF1/THY1/IL1B/IL6	7	geneontology_Biological_Process
233	GO:0045765	regulation of angiogenesis	0.00246483	0.0345649	TNFRSF12A/SRPX2/CXCL8/ANXA3/SULF1/THBS2/CXCL10/SERPINE1/IL1B/IL6	10	geneontology_Biological_Process
234	GO:0035456	response to interferon-beta	0.00252298	0.0352043	IFITM1/IFITM3/IFITM2	3	geneontology_Biological_Process
235	GO:0060070	canonical Wnt signaling pathway	0.00257484	0.0352043	CDH3/COL1A1/CTHRC1/WNT2/SOX4/LEF1/SOX9/NKD2/AXIN2	9	geneontology_Biological_Process
236	GO:0002548	monocyte chemotaxis	0.00257935	0.0352043	CXCL10/SERPINE1/CCL20/IL6	4	geneontology_Biological_Process
237	GO:0050918	positive chemotaxis	0.00257935	0.0352043	MIF/MET/CXCL8/CXCL10	4	geneontology_Biological_Process
238	GO:0071300	cellular response to retinoic acid	0.00257935	0.0352043	COL1A1/WNT2/TESC/SOX9	4	geneontology_Biological_Process
239	GO:0051651	maintenance of location in cell	0.00258048	0.0352043	CEMIP/THY1/S100A9/CXCL10/CXCL9/LCN2/S100A8	7	geneontology_Biological_Process
240	GO:0000070	mitotic sister chromatid segregation	0.00261389	0.0354994	TRIP13/UBE2C/CDCA5/BUB1/PTTG1/CDC20	6	geneontology_Biological_Process
241	GO:0010810	regulation of cell-substrate adhesion	0.00264779	0.0357986	COL1A1/PLAU/THY1/TACSTD2/MMP12/COL8A1/SERPINE1	7	geneontology_Biological_Process
242	GO:0045930	negative regulation of mitotic cell cycle	0.00267785	0.0360434	TRIP13/AURKA/SOX4/BUB1/FAP/PTTG1/TOP2A/CDC20/ARID3A	9	geneontology_Biological_Process
243	GO:0010812	negative regulation of cell-substrate adhesion	0.0027226	0.0363214	COL1A1/TACSTD2/MMP12/SERPINE1	4	geneontology_Biological_Process
244	GO:0032642	regulation of chemokine production	0.0027226	0.0363214	RIPK2/MIF/IL1B/IL6	4	geneontology_Biological_Process
245	GO:0010464	regulation of mesenchymal cell proliferation	0.00275804	0.0364714	WNT2/MYC/SOX9	3	geneontology_Biological_Process
246	GO:0040020	regulation of meiotic nuclear division	0.00275804	0.0364714	TRIP13/MSX1/CDC20	3	geneontology_Biological_Process
247	GO:0009952	anterior/posterior pattern specification	0.00278645	0.0366862	AURKA/WNT2/LEF1/MSX1/AXIN2/HES6/HOXB8	7	geneontology_Biological_Process
248	GO:0035821	modulation of process of other organism	0.0028474	0.037236	LEF1/S100A9/REG1B/REG1A/DEFA6	5	geneontology_Biological_Process
249	GO:0001667	ameboidal-type cell migration	0.00285291	0.037236	ANLN/TIMP1/MET/FAP/SRPX2/STC1/ANXA3/SOX9/TACSTD2/MMP9/S100P	11	geneontology_Biological_Process
250	GO:0071230	cellular response to amino acid stimulus	0.00287121	0.0373133	COL1A1/COL1A2/COL4A1/COL5A2	4	geneontology_Biological_Process
251	GO:2001233	regulation of apoptotic signaling pathway	0.00293821	0.0377649	TNFRSF12A/MIF/RPS7/MSX1/GZMB/S100A9/SERPINE1/MMP9/IL1B/S100A8	10	geneontology_Biological_Process
252	GO:0048545	response to steroid hormone	0.00294972	0.0377649	CLDN1/COL1A1/LEF1/STC1/ANXA3/SPP1/DDIT4/CTSV/IL6	9	geneontology_Biological_Process
253	GO:0007094	mitotic spindle assembly checkpoint	0.00300616	0.0377649	TRIP13/BUB1/CDC20	3	geneontology_Biological_Process
254	GO:0030851	granulocyte differentiation	0.00300616	0.0377649	LEF1/FASN/TESC	3	geneontology_Biological_Process
255	GO:0031577	spindle checkpoint	0.00300616	0.0377649	TRIP13/BUB1/CDC20	3	geneontology_Biological_Process
256	GO:0042908	xenobiotic transport	0.00300616	0.0377649	CLDN1/SLC7A5/SLC2A1	3	geneontology_Biological_Process
257	GO:0071173	spindle assembly checkpoint	0.00300616	0.0377649	TRIP13/BUB1/CDC20	3	geneontology_Biological_Process
258	GO:0071174	mitotic spindle checkpoint	0.00300616	0.0377649	TRIP13/BUB1/CDC20	3	geneontology_Biological_Process
259	GO:2001242	regulation of intrinsic apoptotic signaling pathway	0.00304206	0.0378552	MIF/RPS7/MSX1/S100A9/MMP9/S100A8	6	geneontology_Biological_Process
260	GO:0043270	positive regulation of ion transport	0.00309032	0.0378552	CEMIP/MIF/TESC/STC1/THY1/CXCL10/IL1B/CXCL9	8	geneontology_Biological_Process
261	GO:0000447	endonucleolytic cleavage in ITS1 to separate SSU-rRNA from 5.8S rRNA and LSU-rRNA from tricistronic rRNA transcript (SSU-rRNA, 5.8S rRNA, LSU-rRNA)	0.00311379	0.0378552	RPP40/RPS21	2	geneontology_Biological_Process
262	GO:0032308	positive regulation of prostaglandin secretion	0.00311379	0.0378552	MIF/IL1B	2	geneontology_Biological_Process
263	GO:0033083	regulation of immature T cell proliferation	0.00311379	0.0378552	RIPK2/IL1B	2	geneontology_Biological_Process
264	GO:0035860	glial cell-derived neurotrophic factor receptor signaling pathway	0.00311379	0.0378552	SULF1/GDF15	2	geneontology_Biological_Process
265	GO:0035999	tetrahydrofolate interconversion	0.00311379	0.0378552	MTHFD1L/SHMT2	2	geneontology_Biological_Process
266	GO:0060502	epithelial cell proliferation involved in lung morphogenesis	0.00311379	0.0378552	WNT2/SOX9	2	geneontology_Biological_Process
267	GO:0030336	negative regulation of cell migration	0.00318256	0.0385358	TIMP1/MIF/IFITM1/STC1/SULF1/THY1/TACSTD2/DPEP1/SERPINE1	9	geneontology_Biological_Process
268	GO:0071772	response to BMP	0.00322724	0.0387655	LEF1/SULF1/MSX1/SOX9/GDF15/COMP	6	geneontology_Biological_Process
269	GO:0071773	cellular response to BMP stimulus	0.00322724	0.0387655	LEF1/SULF1/MSX1/SOX9/GDF15/COMP	6	geneontology_Biological_Process
270	GO:0051443	positive regulation of ubiquitin-protein transferase activity	0.00326758	0.0389398	TRIB3/UBE2C/CDC20	3	geneontology_Biological_Process
271	GO:0060251	regulation of glial cell proliferation	0.00326758	0.0389398	ASCL2/IL1B/IL6	3	geneontology_Biological_Process
272	GO:0045446	endothelial cell differentiation	0.00330785	0.0392645	CLDN1/FASN/MET/STC1/IL1B	5	geneontology_Biological_Process
273	GO:0052126	movement in host environment	0.00332293	0.0392887	CLDN1/IFITM1/MET/CXCL8/IFITM3/IFITM2	6	geneontology_Biological_Process
274	GO:1904427	positive regulation of calcium ion transmembrane transport	0.00335016	0.039456	CEMIP/THY1/CXCL10/CXCL9	4	geneontology_Biological_Process
275	GO:0051222	positive regulation of protein transport	0.00342968	0.0402353	CEMIP/ECT2/SOX4/MIF/VSNL1/GZMB/IL1B/SLC35D3/IL6	9	geneontology_Biological_Process
276	GO:0007584	response to nutrient	0.00352063	0.0407661	AHCY/COL1A1/STC2/STC1/SPP1/CXCL10	6	geneontology_Biological_Process
277	GO:0030856	regulation of epithelial cell differentiation	0.00352063	0.0407661	ETV4/SOX9/CTSV/SERPINE1/MMP9/IL1B	6	geneontology_Biological_Process
278	GO:0000460	maturation of 5.8S rRNA	0.00354252	0.0407661	RPP40/BOP1/RPS21	3	geneontology_Biological_Process
279	GO:0045841	negative regulation of mitotic metaphase/anaphase transition	0.00354252	0.0407661	TRIP13/BUB1/CDC20	3	geneontology_Biological_Process
280	GO:0060323	head morphogenesis	0.00354252	0.0407661	COL1A1/LEF1/MSX1	3	geneontology_Biological_Process
281	GO:0007127	meiosis I	0.00355714	0.0407786	TRIP13/AURKA/CKS2/PTTG1/TOP2A	5	geneontology_Biological_Process
282	GO:0010001	glial cell differentiation	0.00365141	0.0414916	SOX4/LEF1/SOX9/S100A9/IL1B/S100A8/IL6	7	geneontology_Biological_Process
283	GO:0051604	protein maturation	0.00373205	0.0414916	RIPK2/SOX4/PLAU/SERPINH1/TESC/NKD2/SERPINE1/COMP	8	geneontology_Biological_Process
284	GO:0010948	negative regulation of cell cycle process	0.00375957	0.0414916	TRIP13/CCNF/AURKA/SOX4/MIF/BUB1/PTTG1/CDC20/ARID3A	9	geneontology_Biological_Process
285	GO:0031589	cell-substrate adhesion	0.00375957	0.0414916	TNFRSF12A/COL1A1/PLAU/THY1/TACSTD2/MMP12/COL8A1/SERPINE1/MSLN	9	geneontology_Biological_Process
286	GO:0032306	regulation of prostaglandin secretion	0.00378447	0.0414916	MIF/IL1B	2	geneontology_Biological_Process
287	GO:0033079	immature T cell proliferation	0.00378447	0.0414916	RIPK2/IL1B	2	geneontology_Biological_Process
288	GO:0040015	negative regulation of multicellular organism growth	0.00378447	0.0414916	STC2/GDF15	2	geneontology_Biological_Process
289	GO:0043589	skin morphogenesis	0.00378447	0.0414916	COL1A1/COL1A2	2	geneontology_Biological_Process
290	GO:0046643	regulation of gamma-delta T cell activation	0.00378447	0.0414916	SOX4/LEF1	2	geneontology_Biological_Process
291	GO:0060174	limb bud formation	0.00378447	0.0414916	SOX4/SOX9	2	geneontology_Biological_Process
292	GO:0070673	response to interleukin-18	0.00378447	0.0414916	CLDN1/RIPK2	2	geneontology_Biological_Process
293	GO:0090557	establishment of endothelial intestinal barrier	0.00378447	0.0414916	CLDN1/FASN	2	geneontology_Biological_Process
294	GO:0062197	cellular response to chemical stress	0.00382844	0.0415747	ECT2/MMP3/MET/MELK/DPEP1/SLC2A1/MMP9/LCN2/IL6	9	geneontology_Biological_Process
295	GO:1902100	negative regulation of metaphase/anaphase transition of cell cycle	0.00383119	0.0415747	TRIP13/BUB1/CDC20	3	geneontology_Biological_Process
296	GO:0051099	positive regulation of binding	0.00383342	0.0415747	TRIB3/RIPK2/CTHRC1/CDCA5/MET/MMP9	6	geneontology_Biological_Process
297	GO:0021782	glial cell development	0.00395597	0.0425973	SOX4/S100A9/IL1B/S100A8/IL6	5	geneontology_Biological_Process
298	GO:0051928	positive regulation of calcium ion transport	0.00395597	0.0425973	CEMIP/STC1/THY1/CXCL10/CXCL9	5	geneontology_Biological_Process
299	GO:0071229	cellular response to acid chemical	0.00406962	0.0436652	COL1A1/COL1A2/COL4A1/COL5A2	4	geneontology_Biological_Process
300	GO:1903039	positive regulation of leukocyte cell-cell adhesion	0.00410619	0.0439013	RIPK2/HSPH1/SOX4/LEF1/THY1/IL1B/IL6	7	geneontology_Biological_Process
301	GO:0046596	regulation of viral entry into host cell	0.0041338	0.0440403	IFITM1/IFITM3/IFITM2	3	geneontology_Biological_Process
302	GO:2000146	negative regulation of cell motility	0.00418779	0.0444584	TIMP1/MIF/IFITM1/STC1/SULF1/THY1/TACSTD2/DPEP1/SERPINE1	9	geneontology_Biological_Process
303	GO:0002688	regulation of leukocyte chemotaxis	0.00423902	0.0446445	MIF/CXCL8/CXCL10/SERPINE1/IL6	5	geneontology_Biological_Process
304	GO:0061982	meiosis I cell cycle process	0.00423902	0.0446445	TRIP13/AURKA/CKS2/PTTG1/TOP2A	5	geneontology_Biological_Process
305	GO:0061333	renal tubule morphogenesis	0.00426455	0.0446445	MYC/SOX9/TACSTD2/COL4A1	4	geneontology_Biological_Process
306	GO:0150076	neuroinflammatory response	0.00426455	0.0446445	MMP3/MMP9/IL1B/IL6	4	geneontology_Biological_Process
307	GO:0051098	regulation of binding	0.00433871	0.0452637	TRIB3/RIPK2/CTHRC1/AURKA/CDCA5/LEF1/MET/MSX1/MMP9	9	geneontology_Biological_Process
308	GO:0032506	cytokinetic process	0.00445053	0.0454288	ANLN/ECT2/CEP55	3	geneontology_Biological_Process
309	GO:0072332	intrinsic apoptotic signaling pathway by p53 class mediator	0.00446568	0.0454288	MIF/RPS7/MSX1/DDIT4	4	geneontology_Biological_Process
310	GO:2000116	regulation of cysteine-type endopeptidase activity	0.00449995	0.0454288	RIPK2/LEF1/MYC/DPEP1/S100A9/MMP9/S100A8	7	geneontology_Biological_Process
311	GO:0000727	double-strand break repair via break-induced replication	0.00451601	0.0454288	GINS2/CDC45	2	geneontology_Biological_Process
312	GO:0032494	response to peptidoglycan	0.00451601	0.0454288	RIPK2/IL6	2	geneontology_Biological_Process
313	GO:0038063	collagen-activated tyrosine kinase receptor signaling pathway	0.00451601	0.0454288	COL1A1/COL4A1	2	geneontology_Biological_Process
314	GO:0042492	gamma-delta T cell differentiation	0.00451601	0.0454288	SOX4/LEF1	2	geneontology_Biological_Process
315	GO:0060536	cartilage morphogenesis	0.00451601	0.0454288	STC1/MSX1	2	geneontology_Biological_Process
316	GO:0070601	centromeric sister chromatid cohesion	0.00451601	0.0454288	BUB1/AXIN2	2	geneontology_Biological_Process
317	GO:2001053	regulation of mesenchymal cell apoptotic process	0.00451601	0.0454288	MSX1/SOX9	2	geneontology_Biological_Process
318	GO:1901796	regulation of signal transduction by p53 class mediator	0.00452027	0.0454288	TPX2/BOP1/AURKA/MIF/RPS7/MSX1	6	geneontology_Biological_Process
319	GO:0045862	positive regulation of proteolysis	0.00457302	0.0458062	TRIB3/RIPK2/AURKA/MYC/NKD2/CDC20/S100A9/IL1B/S100A8	9	geneontology_Biological_Process
320	GO:0048736	appendage development	0.00464303	0.0462004	SOX4/LEF1/SALL4/MSX1/SOX9/COMP	6	geneontology_Biological_Process
321	GO:0060173	limb development	0.00464303	0.0462004	SOX4/LEF1/SALL4/MSX1/SOX9/COMP	6	geneontology_Biological_Process
322	GO:0007492	endoderm development	0.00467312	0.0462131	COL5A2/COL8A1/COL7A1/MMP9	4	geneontology_Biological_Process
323	GO:0001704	formation of primary germ layer	0.00469029	0.0462131	LEF1/COL5A2/COL8A1/COL7A1/MMP9	5	geneontology_Biological_Process
324	GO:0019079	viral genome replication	0.00469029	0.0462131	IFITM1/CXCL8/IFITM3/TOP2A/IFITM2	5	geneontology_Biological_Process
325	GO:0140353	lipid export from cell	0.00478158	0.0469592	MIF/SPP1/IL1B	3	geneontology_Biological_Process
326	GO:1901342	regulation of vasculature development	0.00488315	0.0477704	TNFRSF12A/SRPX2/CXCL8/ANXA3/SULF1/THBS2/CXCL10/SERPINE1/IL1B/IL6	10	geneontology_Biological_Process
327	GO:1903034	regulation of response to wounding	0.00489587	0.0477704	CLDN1/TNFRSF12A/PLAU/FAP/SPP1/SERPINE1	6	geneontology_Biological_Process
328	GO:0042063	gliogenesis	0.0049301	0.0479492	SOX4/LEF1/ASCL2/SOX9/S100A9/IL1B/S100A8/IL6	8	geneontology_Biological_Process
329	GO:0051279	regulation of release of sequestered calcium ion into cytosol	0.00510723	0.0492303	CEMIP/THY1/CXCL10/CXCL9	4	geneontology_Biological_Process
330	GO:0071158	positive regulation of cell cycle arrest	0.00510723	0.0492303	AURKA/SOX4/FAP/ARID3A	4	geneontology_Biological_Process
331	GO:0050832	defense response to fungus	0.00512714	0.0492303	S100A9/S100A8/DEFA6	3	geneontology_Biological_Process
332	GO:0051180	vitamin transport	0.00512714	0.0492303	SLC5A6/SLC2A1/TCN1	3	geneontology_Biological_Process
333	GO:0034599	cellular response to oxidative stress	0.00522139	0.0499761	ECT2/MMP3/MET/MELK/DPEP1/MMP9/LCN2/IL6	8	geneontology_Biological_Process
334	GO:0062023	collagen-containing extracellular matrix	1.19965e-11	2.90315e-09	TGFBI/COL1A1/TIMP1/CTHRC1/WNT2/BGN/SRPX2/SERPINH1/SULF1/COL1A2/COL10A1/COL4A1/COL5A2/GDF15/COL8A1/THBS2/COL7A1/S100A9/SERPINE1/MMP9/COMP/S100A8	22	geneontology_Cellular_Component
335	GO:0098644	complex of collagen trimers	1.60772e-08	1.94534e-06	COL1A1/COL1A2/COL4A1/COL5A2/COL8A1/COL7A1	6	geneontology_Cellular_Component
336	GO:0005581	collagen trimer	7.18151e-07	5.79308e-05	COL1A1/CTHRC1/COL1A2/COL10A1/COL4A1/COL5A2/COL8A1/COL7A1	8	geneontology_Cellular_Component
337	GO:0005788	endoplasmic reticulum lumen	2.22241e-06	0.000134455	COL1A1/TIMP1/STC2/SERPINH1/SPP1/COL1A2/COL10A1/COL4A1/COL5A2/COL8A1/COL7A1/MSLN/IL6	13	geneontology_Cellular_Component
338	GO:0045178	basal part of cell	2.5423e-05	0.00123047	SLC7A5/SLC5A6/MET/FAP/TACSTD2/REG1A	6	geneontology_Cellular_Component
339	GO:0031528	microvillus membrane	6.31592e-05	0.00254742	SLC7A5/DPEP1/CA9/S100P	4	geneontology_Cellular_Component
340	GO:0005583	fibrillar collagen trimer	0.000122643	0.00370994	COL1A1/COL1A2/COL5A2	3	geneontology_Cellular_Component
341	GO:0098643	banded collagen fibril	0.000122643	0.00370994	COL1A1/COL1A2/COL5A2	3	geneontology_Cellular_Component
342	GO:0005604	basement membrane	0.000239556	0.00601119	TGFBI/TIMP1/COL4A1/COL8A1/THBS2/COL7A1	6	geneontology_Cellular_Component
343	GO:0016323	basolateral plasma membrane	0.000248396	0.00601119	CLDN1/SLC7A5/SLC5A6/MET/TACSTD2/NKD2/CA9/AQP9/SLC2A1	9	geneontology_Cellular_Component
344	GO:0034774	secretory granule lumen	0.000419019	0.00901005	S100A11/TIMP1/MIF/CXCL1/S100A9/SERPINE1/S100P/LCN2/S100A8/TCN1	10	geneontology_Cellular_Component
345	GO:0060205	cytoplasmic vesicle lumen	0.000461477	0.00901005	S100A11/TIMP1/MIF/CXCL1/S100A9/SERPINE1/S100P/LCN2/S100A8/TCN1	10	geneontology_Cellular_Component
346	GO:0031983	vesicle lumen	0.000484011	0.00901005	S100A11/TIMP1/MIF/CXCL1/S100A9/SERPINE1/S100P/LCN2/S100A8/TCN1	10	geneontology_Cellular_Component
347	GO:0009925	basal plasma membrane	0.000896197	0.0154914	SLC7A5/SLC5A6/MET/TACSTD2	4	geneontology_Cellular_Component
348	GO:0005902	microvillus	0.00114938	0.0185433	SLC7A5/DPEP1/CA9/CTSV/S100P	5	geneontology_Cellular_Component
349	GO:0042581	specific granule	0.00239717	0.0361228	PLAU/ANXA3/CXCL1/OLR1/LCN2/TCN1	6	geneontology_Cellular_Component
350	GO:0031253	cell projection membrane	0.00263732	0.0361228	SLC7A5/SLC5A6/FAP/TESC/THY1/DPEP1/CA9/S100P/REG1A	9	geneontology_Cellular_Component
351	GO:0098858	actin-based cell projection	0.00268682	0.0361228	SLC7A5/DPEP1/LY6G6D/TUBB3/CA9/CTSV/S100P	7	geneontology_Cellular_Component
352	GO:0045177	apical part of cell	0.00379724	0.0483649	CLDN1/SLC7A5/SLC5A6/SAPCD2/FAP/STC1/THY1/DPEP1/CTSV/SLC2A1	10	geneontology_Cellular_Component
353	GO:0005201	extracellular matrix structural constituent	3.4054e-09	1.24297e-06	TGFBI/COL1A1/CTHRC1/BGN/SRPX2/COL1A2/COL10A1/COL4A1/COL5A2/COL8A1/THBS2/COL7A1/COMP	13	geneontology_Molecular_Function
354	GO:0045236	CXCR chemokine receptor binding	7.3323e-09	1.33814e-06	CXCL8/CXCL1/CXCL2/CXCL5/CXCL10/CXCL9	6	geneontology_Molecular_Function
355	GO:0005125	cytokine activity	2.23324e-08	2.71711e-06	TIMP1/WNT2/MIF/CXCL8/CXCL1/SPP1/CXCL2/GDF15/CXCL5/CXCL10/IL1B/CXCL9/CCL20/IL6	14	geneontology_Molecular_Function
356	GO:0030020	extracellular matrix structural constituent conferring tensile strength	6.40686e-08	5.84626e-06	COL1A1/COL1A2/COL10A1/COL4A1/COL5A2/COL8A1/COL7A1	7	geneontology_Molecular_Function
357	GO:0008009	chemokine activity	2.30727e-07	1.6843e-05	CXCL8/CXCL1/CXCL2/CXCL5/CXCL10/CXCL9/CCL20	7	geneontology_Molecular_Function
358	GO:0048018	receptor ligand activity	1.51242e-06	9.05914e-05	TIMP1/WNT2/MIF/STC2/CXCL8/STC1/CXCL1/SPP1/CXCL2/GDF15/CXCL5/CXCL10/IL1B/CXCL9/CCL20/IL6/REG1A	17	geneontology_Molecular_Function
359	GO:0030546	signaling receptor activator activity	1.73737e-06	9.05914e-05	TIMP1/WNT2/MIF/STC2/CXCL8/STC1/CXCL1/SPP1/CXCL2/GDF15/CXCL5/CXCL10/IL1B/CXCL9/CCL20/IL6/REG1A	17	geneontology_Molecular_Function
360	GO:0042379	chemokine receptor binding	2.75693e-06	0.000125785	CXCL8/CXCL1/CXCL2/CXCL5/CXCL10/CXCL9/CCL20	7	geneontology_Molecular_Function
361	GO:0002020	protease binding	3.55805e-06	0.000144299	RIPK2/COL1A1/TIMP1/MIF/FAP/COL1A2/SERPINE1/COMP/LCN2	9	geneontology_Molecular_Function
362	GO:0004866	endopeptidase inhibitor activity	5.30999e-06	0.000193815	TIMP1/LEF1/SERPINH1/PTTG1/CST1/DPEP1/COL7A1/SERPINE1/SERPINB5/PI3	10	geneontology_Molecular_Function
363	GO:0005539	glycosaminoglycan binding	6.96497e-06	0.000211589	CEMIP/MMP7/BGN/SULF1/RPL29/THBS2/CXCL10/CEL/COMP/REG1B/REG1A	11	geneontology_Molecular_Function
364	GO:0030414	peptidase inhibitor activity	7.06445e-06	0.000211589	TIMP1/LEF1/SERPINH1/PTTG1/CST1/DPEP1/COL7A1/SERPINE1/SERPINB5/PI3	10	geneontology_Molecular_Function
365	GO:0004857	enzyme inhibitor activity	7.91018e-06	0.000211589	TRIB3/TIMP1/LEF1/RPS7/SERPINH1/TESC/PTTG1/ANXA3/CST1/DPEP1/COL7A1/SERPINE1/SERPINB5/PI3	14	geneontology_Molecular_Function
366	GO:0061135	endopeptidase regulator activity	8.11576e-06	0.000211589	TIMP1/LEF1/SERPINH1/PTTG1/CST1/DPEP1/COL7A1/SERPINE1/SERPINB5/PI3	10	geneontology_Molecular_Function
367	GO:0061134	peptidase regulator activity	3.72098e-05	0.000905438	TIMP1/LEF1/SERPINH1/PTTG1/CST1/DPEP1/COL7A1/SERPINE1/SERPINB5/PI3	10	geneontology_Molecular_Function
368	GO:0048407	platelet-derived growth factor binding	0.000105765	0.00227085	COL1A1/COL1A2/COL4A1	3	geneontology_Molecular_Function
369	GO:0050786	RAGE receptor binding	0.000105765	0.00227085	S100A9/S100P/S100A8	3	geneontology_Molecular_Function
370	GO:0004252	serine-type endopeptidase activity	0.000130038	0.00263688	MMP7/MMP3/PLAU/MMP1/CFB/FAP/GZMB/MMP9	8	geneontology_Molecular_Function
371	GO:0005126	cytokine receptor binding	0.00015081	0.00289713	MIF/CXCL8/CXCL1/CXCL2/CXCL5/CXCL10/IL1B/CXCL9/CCL20/IL6	10	geneontology_Molecular_Function
372	GO:0008236	serine-type peptidase activity	0.000259928	0.00474368	MMP7/MMP3/PLAU/MMP1/CFB/FAP/GZMB/MMP9	8	geneontology_Molecular_Function
373	GO:0001664	G protein-coupled receptor binding	0.000282621	0.00491223	CTHRC1/WNT2/CXCL8/CXCL1/RNF43/CXCL2/CXCL5/CXCL10/CXCL9/CCL20	10	geneontology_Molecular_Function
374	GO:0017171	serine hydrolase activity	0.000299855	0.00497486	MMP7/MMP3/PLAU/MMP1/CFB/FAP/GZMB/MMP9	8	geneontology_Molecular_Function
375	GO:0005518	collagen binding	0.000383954	0.00597602	TGFBI/SERPINH1/MMP12/MMP9/COMP	5	geneontology_Molecular_Function
376	GO:0004222	metalloendopeptidase activity	0.000392944	0.00597602	MMP7/MMP3/MMP11/MMP1/MMP12/MMP9	6	geneontology_Molecular_Function
377	GO:0055106	ubiquitin-protein transferase regulator activity	0.000499821	0.00729739	TRIB3/RPS7/CDC20	3	geneontology_Molecular_Function
378	GO:0048306	calcium-dependent protein binding	0.000935913	0.0131388	S100A11/ANXA3/S100A9/S100P/S100A8	5	geneontology_Molecular_Function
379	GO:0008237	metallopeptidase activity	0.00146568	0.0198138	MMP7/MMP3/MMP11/MMP1/MMP12/DPEP1/MMP9	7	geneontology_Molecular_Function
380	GO:0005178	integrin binding	0.00176519	0.0218977	TGFBI/FAP/SPP1/THY1/COMP/IL1B	6	geneontology_Molecular_Function
381	GO:0004867	serine-type endopeptidase inhibitor activity	0.001768	0.0218977	SERPINH1/COL7A1/SERPINE1/SERPINB5/PI3	5	geneontology_Molecular_Function
382	GO:0004869	cysteine-type endopeptidase inhibitor activity	0.0018256	0.0218977	LEF1/PTTG1/CST1/DPEP1	4	geneontology_Molecular_Function
383	GO:0004175	endopeptidase activity	0.00185981	0.0218977	MMP7/MMP3/MMP11/PLAU/MMP1/CFB/FAP/GZMB/MMP12/CTSV/MMP9	11	geneontology_Molecular_Function
384	GO:0008201	heparin binding	0.00391616	0.0446687	MMP7/RPL29/THBS2/CXCL10/CEL/COMP	6	geneontology_Molecular_Function
385	hsa00830	Retinol metabolism	7.52881e-12	1.37024e-09	ADH1B/RDH5/ADH1A/DHRS9/RETSAT/ADH1C/UGT2A3/UGT1A10/UGT2B17/UGT2B7/UGT2B11/ALDH1A1/UGT2B10/CYP3A5	14	pathway_KEGG
386	hsa00982	Drug metabolism - cytochrome P450	3.33077e-09	3.031e-07	ADH1B/ADH1A/ADH1C/MAOA/FMO5/UGT2A3/UGT1A10/UGT2B17/UGT2B7/UGT2B11/UGT2B10/CYP3A5	12	pathway_KEGG
387	hsa04978	Mineral absorption	7.17933e-08	3.31478e-06	MT1M/TRPM6/MT1E/MT1G/MT1F/MT1H/SLC26A3/MT1A/MT1X/MT2A	10	pathway_KEGG
388	hsa00140	Steroid hormone biosynthesis	8.45969e-08	3.31478e-06	DHRS11/HSD17B2/HSD11B2/UGT2A3/UGT1A10/UGT2B17/UGT2B7/UGT2B11/UGT2B10/CYP3A5	10	pathway_KEGG
389	hsa00040	Pentose and glucuronate interconversions	9.10654e-08	3.31478e-06	AKR1B10/UGT2A3/UGT1A10/UGDH/UGT2B17/UGT2B7/UGT2B11/UGT2B10	8	pathway_KEGG
390	hsa04976	Bile secretion	3.73074e-07	1.13166e-05	AQP8/SLC4A4/SLC51B/CA2/UGT2A3/UGT1A10/UGT2B17/UGT2B7/UGT2B11/UGT2B10/SLC51A	11	pathway_KEGG
391	hsa00053	Ascorbate and aldarate metabolism	6.41356e-07	1.66752e-05	UGT2A3/UGT1A10/UGDH/UGT2B17/UGT2B7/UGT2B11/UGT2B10	7	pathway_KEGG
392	hsa00980	Metabolism of xenobiotics by cytochrome P450	9.15721e-07	2.08327e-05	ADH1B/ADH1A/ADH1C/UGT2A3/UGT1A10/UGT2B17/UGT2B7/UGT2B11/UGT2B10/CYP3A5	10	pathway_KEGG
393	hsa05204	Chemical carcinogenesis - DNA adducts	2.4996e-05	0.000505474	UGT2A3/UGT1A10/NAT2/UGT2B17/UGT2B7/UGT2B11/UGT2B10/CYP3A5	8	pathway_KEGG
394	hsa00983	Drug metabolism - other enzymes	7.36785e-05	0.00134095	UGT2A3/UGT1A10/CES2/NAT2/UGT2B17/UGT2B7/UGT2B11/UGT2B10	8	pathway_KEGG
395	hsa00860	Porphyrin and chlorophyll metabolism	9.37656e-05	0.00155139	UGT2A3/UGT1A10/UGT2B17/UGT2B7/UGT2B11/UGT2B10	6	pathway_KEGG
396	hsa00910	Nitrogen metabolism	0.00018103	0.00274562	CA1/CA4/CA2/CA12	4	pathway_KEGG
397	hsa04960	Aldosterone-regulated sodium reabsorption	0.000429847	0.00601785	NR3C2/NEDD4L/SCNN1B/HSD11B2/SGK1	5	pathway_KEGG
398	hsa04964	Proximal tubule bicarbonate reclamation	0.000620621	0.00806808	SLC4A4/CA4/CA2/PCK1	4	pathway_KEGG
399	hsa00620	Pyruvate metabolism	0.00131445	0.0159487	ADH1B/ADH1A/ADH1C/ACACB/PCK1	5	pathway_KEGG
400	hsa00350	Tyrosine metabolism	0.00346081	0.0393668	ADH1B/ADH1A/ADH1C/MAOA	4	pathway_KEGG
401	GO:0010273	detoxification of copper ion	8.30752e-12	1.26607e-08	MT1M/MT1E/MT1G/MT1F/MT1H/MT1A/MT1X/MT2A	8	geneontology_Biological_Process
402	GO:1990169	stress response to copper ion	8.30752e-12	1.26607e-08	MT1M/MT1E/MT1G/MT1F/MT1H/MT1A/MT1X/MT2A	8	geneontology_Biological_Process
403	GO:0061687	detoxification of inorganic compound	3.06259e-11	2.33369e-08	MT1M/MT1E/MT1G/MT1F/MT1H/MT1A/MT1X/MT2A	8	geneontology_Biological_Process
404	GO:0097501	stress response to metal ion	3.06259e-11	2.33369e-08	MT1M/MT1E/MT1G/MT1F/MT1H/MT1A/MT1X/MT2A	8	geneontology_Biological_Process
405	GO:0071280	cellular response to copper ion	1.05135e-10	6.40904e-08	MT1M/MT1E/MT1G/MT1F/MT1H/MT1A/MT1X/AOC1/MT2A	9	geneontology_Biological_Process
406	GO:0042445	hormone metabolic process	3.66887e-10	1.86379e-07	DHRS11/ADH1B/HSD17B2/RDH5/ADH1A/PPARGC1A/DHRS9/RETSAT/ADH1C/BMP2/AKR1B10/GHR/CTSG/SULT1B1/UGT2B7/UGT2B11/ALDH1A1/FOXA1/CYP3A5	19	geneontology_Biological_Process
407	GO:0034754	cellular hormone metabolic process	7.13701e-10	3.10766e-07	DHRS11/ADH1B/HSD17B2/RDH5/ADH1A/PPARGC1A/DHRS9/RETSAT/ADH1C/BMP2/AKR1B10/UGT2B7/UGT2B11/ALDH1A1/CYP3A5	15	geneontology_Biological_Process
408	GO:0071294	cellular response to zinc ion	8.50592e-10	3.24075e-07	MT1M/MT1E/MT1G/MT1F/MT1H/MT1A/MT1X/MT2A	8	geneontology_Biological_Process
409	GO:0006882	cellular zinc ion homeostasis	1.69491e-09	5.74011e-07	MT1M/MT1E/MT1G/MT1F/MT1H/MT1A/MT1X/MT2A/SLC39A5	9	geneontology_Biological_Process
410	GO:0055069	zinc ion homeostasis	2.81696e-09	8.58611e-07	MT1M/MT1E/MT1G/MT1F/MT1H/MT1A/MT1X/MT2A/SLC39A5	9	geneontology_Biological_Process
411	GO:0046688	response to copper ion	7.13598e-09	1.97731e-06	MT1M/MT1E/MT1G/MT1F/MT1H/MT1A/MT1X/AOC1/MT2A	9	geneontology_Biological_Process
412	GO:0034308	primary alcohol metabolic process	8.251e-09	2.09575e-06	NAAA/ADH1B/RDH5/ADH1A/DHRS9/RETSAT/ADH1C/BMP2/AKR1B10/SULT1B1/ALDH1A1/CYP3A5	12	geneontology_Biological_Process
413	GO:0042572	retinol metabolic process	1.6415e-08	3.84869e-06	ADH1B/RDH5/ADH1A/DHRS9/RETSAT/ADH1C/AKR1B10/ALDH1A1/CYP3A5	9	geneontology_Biological_Process
414	GO:0071276	cellular response to cadmium ion	4.76746e-08	1.03794e-05	MT1M/MT1E/MT1G/MT1F/MT1H/MT1A/MT1X/MT2A	8	geneontology_Biological_Process
415	GO:0010043	response to zinc ion	5.87771e-08	1.19435e-05	MT1M/MT1E/CA2/MT1G/MT1F/MT1H/MT1A/MT1X/MT2A	9	geneontology_Biological_Process
416	GO:0071248	cellular response to metal ion	1.04613e-07	1.99287e-05	MT1M/MT1E/CHP2/CPNE8/PPARGC1A/SLC25A23/MT1G/MT1F/MT1H/MT1A/MT1X/AOC1/FABP4/MT2A/FOSB	15	geneontology_Biological_Process
417	GO:0046686	response to cadmium ion	2.69192e-07	4.82646e-05	MT1M/MT1E/MT1G/MT1F/MT1H/KIT/MT1A/MT1X/MT2A	9	geneontology_Biological_Process
418	GO:0071241	cellular response to inorganic substance	6.03958e-07	9.80388e-05	MT1M/MT1E/CHP2/CPNE8/PPARGC1A/SLC25A23/MT1G/MT1F/MT1H/MT1A/MT1X/AOC1/FABP4/MT2A/FOSB	15	geneontology_Biological_Process
419	GO:0006066	alcohol metabolic process	6.11134e-07	9.80388e-05	PLCE1/NAAA/ADH1B/RDH5/ADH1A/DHRS9/RETSAT/ADH1C/BMP2/AKR1B10/EPHX2/FMO5/ACACB/PCK1/ITPKA/SULT1B1/HMGCS2/LIMA1/ALDH1A1/CYP3A5	20	geneontology_Biological_Process
420	GO:0008202	steroid metabolic process	1.23269e-06	0.000187863	DHRS11/HSD17B2/RDH5/PPARGC1A/DHRS9/HSD11B2/BMP2/EPHX2/FMO5/KIT/ACACB/SULT1B1/HMGCS2/UGT2B17/LIMA1/UGT2B7/UGT2B11/CYP3A5	18	geneontology_Biological_Process
421	GO:0015701	bicarbonate transport	2.13794e-06	0.000310306	SLC4A4/CA1/CA4/SLC26A2/CA2/SLC26A3/CA12	7	geneontology_Biological_Process
422	GO:0052695	cellular glucuronidation	3.95667e-06	0.000548178	UGT2A3/UGT1A10/UGT2B17/UGT2B7/UGT2B11	5	geneontology_Biological_Process
423	GO:0098754	detoxification	4.21996e-06	0.000559236	MT1M/MT1E/PRDX6/AKR1B10/MT1G/GPX3/MT1F/MT1H/MT1A/MT1X/MT2A	11	geneontology_Biological_Process
424	GO:0010038	response to metal ion	4.86042e-06	0.000617273	NEDD4L/MT1M/MT1E/CHP2/CPNE8/PPARGC1A/SLC25A23/CA2/MT1G/MT1F/MT1H/KIT/MT1A/MT1X/AOC1/FABP4/MT2A/FOSB	18	geneontology_Biological_Process
425	GO:0007586	digestion	5.19732e-06	0.000633657	GUCA2B/GUCA2A/PPARGC1A/SST/SGK1/CAPN9/SI/FABP2/LIMA1/GCNT3/MUC2	11	geneontology_Biological_Process
426	GO:0046916	cellular transition metal ion homeostasis	5.76001e-06	0.000675251	SCARA5/MT1M/MT1E/MT1G/MT1F/MT1H/MT1A/MT1X/MT2A/SLC39A5	10	geneontology_Biological_Process
427	GO:0044242	cellular lipid catabolic process	6.93162e-06	0.000782503	HPGD/ETFDH/PRDX6/FUCA1/AKR1B10/ADTRP/ABHD3/NEU4/ACACB/FABP2/PLA2G10/PCK1/CYP4F12/FABP4	14	geneontology_Biological_Process
428	GO:0016042	lipid catabolic process	8.08889e-06	0.000880533	HPGD/PLCE1/ETFDH/NAAA/PRDX6/FUCA1/AKR1B10/ADTRP/ABHD3/NEU4/ACACB/FABP2/PLA2G10/CES2/PCK1/CYP4F12/FABP4	17	geneontology_Biological_Process
429	GO:0006721	terpenoid metabolic process	1.04403e-05	0.00109731	ADH1B/RDH5/ADH1A/DHRS9/RETSAT/ADH1C/AKR1B10/HMGCS2/ALDH1A1/CYP3A5	10	geneontology_Biological_Process
430	GO:0006067	ethanol metabolic process	1.16119e-05	0.00117977	ADH1B/ADH1A/ADH1C/SULT1B1/ALDH1A1	5	geneontology_Biological_Process
431	GO:0009636	response to toxic substance	1.3334e-05	0.00131103	MT1M/TRPM6/MT1E/PDZD3/PRDX6/AKR1B10/MT1G/EPHX2/GPX3/MT1F/MT1H/MT1A/MT1X/MT2A	14	geneontology_Biological_Process
432	GO:0006063	uronic acid metabolic process	1.46672e-05	0.00135472	UGT2A3/UGT1A10/UGT2B17/UGT2B7/UGT2B11	5	geneontology_Biological_Process
433	GO:0019585	glucuronate metabolic process	1.46672e-05	0.00135472	UGT2A3/UGT1A10/UGT2B17/UGT2B7/UGT2B11	5	geneontology_Biological_Process
434	GO:0045926	negative regulation of growth	1.59347e-05	0.0014285	MT1M/MT1E/SEMA6A/MT1G/MT1F/MT1H/SFRP1/MT1A/PLAC8/FHL1/FRZB/MT1X/MT2A/CRYAB	14	geneontology_Biological_Process
435	GO:0006069	ethanol oxidation	1.74963e-05	0.00152367	ADH1B/ADH1A/ADH1C/ALDH1A1	4	geneontology_Biological_Process
436	GO:0001523	retinoid metabolic process	2.22935e-05	0.00188752	ADH1B/RDH5/ADH1A/DHRS9/RETSAT/ADH1C/AKR1B10/ALDH1A1/CYP3A5	9	geneontology_Biological_Process
437	GO:1900371	regulation of purine nucleotide biosynthetic process	2.54418e-05	0.00209585	GUCA2B/GUCA2A/PDZD3/PPARGC1A/PDK4/PID1	6	geneontology_Biological_Process
438	GO:0055076	transition metal ion homeostasis	2.66206e-05	0.00213525	SCARA5/MT1M/MT1E/MT1G/MT1F/MT1H/MT1A/MT1X/MT2A/SLC39A5	10	geneontology_Biological_Process
439	GO:0006821	chloride transport	2.7763e-05	0.00216979	BEST4/CLCA4/SLC26A2/BEST2/CA2/SLC26A3/CLCA1/FXYD3/CLIC5	9	geneontology_Biological_Process
440	GO:0030808	regulation of nucleotide biosynthetic process	2.92208e-05	0.00222662	GUCA2B/GUCA2A/PDZD3/PPARGC1A/PDK4/PID1	6	geneontology_Biological_Process
441	GO:0016101	diterpenoid metabolic process	3.43306e-05	0.00255218	ADH1B/RDH5/ADH1A/DHRS9/RETSAT/ADH1C/AKR1B10/ALDH1A1/CYP3A5	9	geneontology_Biological_Process
442	GO:0006720	isoprenoid metabolic process	3.83856e-05	0.0027857	ADH1B/RDH5/ADH1A/DHRS9/RETSAT/ADH1C/AKR1B10/HMGCS2/ALDH1A1/CYP3A5	10	geneontology_Biological_Process
443	GO:0060485	mesenchyme development	6.80739e-05	0.00464622	PDCD4/TMEM100/EDN3/CITED2/SEMA6A/BMP2/FOXF2/SFRP1/GLIPR2/FRZB/OSR1/TGFBR3/FOXA1/ACTG2	14	geneontology_Biological_Process
444	GO:1902476	chloride transmembrane transport	6.87927e-05	0.00464622	BEST4/CLCA4/SLC26A2/BEST2/SLC26A3/CLCA1/FXYD3/CLIC5	8	geneontology_Biological_Process
445	GO:0045981	positive regulation of nucleotide metabolic process	7.01349e-05	0.00464622	GUCA2B/GUCA2A/SLC4A4/PPARGC1A/PID1/ENTPD5	6	geneontology_Biological_Process
446	GO:1900544	positive regulation of purine nucleotide metabolic process	7.01349e-05	0.00464622	GUCA2B/GUCA2A/SLC4A4/PPARGC1A/PID1/ENTPD5	6	geneontology_Biological_Process
447	GO:0030509	BMP signaling pathway	7.16445e-05	0.00464622	GREM2/PDCD4/TMEM100/BMP2/SOSTDC1/SFRP1/TGFBR3/SLC39A5/RBPMS2/LEFTY1	10	geneontology_Biological_Process
448	GO:0005996	monosaccharide metabolic process	8.46892e-05	0.00537777	GCG/PPARGC1A/PDK4/FUCA1/UGT2A3/ACACB/UGT1A10/PCK1/GPT/UGT2B17/UGT2B7/UGT2B11/ALDH1A1/PGM5	14	geneontology_Biological_Process
449	GO:0062012	regulation of small molecule metabolic process	8.93828e-05	0.00555998	GUCA2B/GUCA2A/SLC4A4/HPGD/GCG/APPL2/PDZD3/PPARGC1A/PDK4/BMP2/PID1/EPHX2/FMO5/KIT/ENTPD5/ACACB/GPT/CEACAM1	18	geneontology_Biological_Process
450	GO:0042573	retinoic acid metabolic process	9.21946e-05	0.00562018	ADH1B/ADH1A/DHRS9/ADH1C/CYP3A5	5	geneontology_Biological_Process
451	GO:0048762	mesenchymal cell differentiation	0.000104309	0.00623401	PDCD4/TMEM100/EDN3/SEMA6A/BMP2/FOXF2/SFRP1/GLIPR2/FRZB/OSR1/TGFBR3/FOXA1	12	geneontology_Biological_Process
452	GO:0071772	response to BMP	0.000139886	0.00804478	GREM2/PDCD4/TMEM100/BMP2/SOSTDC1/SFRP1/TGFBR3/SLC39A5/RBPMS2/LEFTY1	10	geneontology_Biological_Process
453	GO:0071773	cellular response to BMP stimulus	0.000139886	0.00804478	GREM2/PDCD4/TMEM100/BMP2/SOSTDC1/SFRP1/TGFBR3/SLC39A5/RBPMS2/LEFTY1	10	geneontology_Biological_Process
454	GO:0015698	inorganic anion transport	0.000169613	0.0095737	BEST4/SLC4A4/CLCA4/SLC26A2/BEST2/CA2/SLC26A3/CLCA1/FXYD3/CLIC5	10	geneontology_Biological_Process
455	GO:0072503	cellular divalent inorganic cation homeostasis	0.000229061	0.0126941	SCGN/BDKRB2/PLCE1/MT1M/EDN3/MT1E/PTGER4/SLC25A23/MT1G/MT1F/MT1H/MT1A/CXCL12/MT1X/CCL8/MCOLN2/MT2A/SLC39A5	18	geneontology_Biological_Process
456	GO:0006730	one-carbon metabolic process	0.000235854	0.0128372	CA1/CA4/AHCYL2/CA2/CA12	5	geneontology_Biological_Process
457	GO:0006805	xenobiotic metabolic process	0.000270166	0.0144468	UGT1A10/CES2/NAT2/SULT1B1/CMBL/UGT2B11/AOC1/CYP3A5	8	geneontology_Biological_Process
458	GO:0098661	inorganic anion transmembrane transport	0.000320485	0.0165566	BEST4/CLCA4/SLC26A2/BEST2/SLC26A3/CLCA1/FXYD3/CLIC5	8	geneontology_Biological_Process
459	GO:1900542	regulation of purine nucleotide metabolic process	0.000320485	0.0165566	GUCA2B/GUCA2A/SLC4A4/PDZD3/PPARGC1A/PDK4/PID1/ENTPD5	8	geneontology_Biological_Process
460	GO:0006140	regulation of nucleotide metabolic process	0.000358094	0.0178929	GUCA2B/GUCA2A/SLC4A4/PDZD3/PPARGC1A/PDK4/PID1/ENTPD5	8	geneontology_Biological_Process
461	GO:0071466	cellular response to xenobiotic stimulus	0.000358094	0.0178929	UGT1A10/CES2/NAT2/SULT1B1/CMBL/UGT2B11/AOC1/CYP3A5	8	geneontology_Biological_Process
462	GO:0048545	response to steroid hormone	0.000422708	0.0207809	NR3C2/FAM107A/SST/HSD11B2/CA2/ADTRP/SFRP1/PAQR8/PCK1/KLF9/SCGB2A1/BCHE/FOXA1/FOSB	14	geneontology_Biological_Process
463	GO:0055067	monovalent inorganic cation homeostasis	0.000434923	0.021042	SLC4A4/NEDD4L/SCNN1B/PDK4/CA2/SLC9A2/SLC26A3/C7/CYP4F12	9	geneontology_Biological_Process
464	GO:0030810	positive regulation of nucleotide biosynthetic process	0.000452343	0.0211819	GUCA2B/GUCA2A/PPARGC1A/PID1	4	geneontology_Biological_Process
465	GO:1900373	positive regulation of purine nucleotide biosynthetic process	0.000452343	0.0211819	GUCA2B/GUCA2A/PPARGC1A/PID1	4	geneontology_Biological_Process
466	GO:0017144	drug metabolic process	0.000458664	0.0211819	ADH1A/FMO5/CYP4F12/BCHE/CYP3A5	5	geneontology_Biological_Process
467	GO:0006164	purine nucleotide biosynthetic process	0.000502023	0.0228383	GUCA2B/GUCA2A/AMPD1/SLC26A2/PDZD3/PPARGC1A/PDK4/PID1/ACACB/PAPSS2	10	geneontology_Biological_Process
468	GO:0009410	response to xenobiotic stimulus	0.000519056	0.0232659	UGT1A10/CES2/NAT2/SULT1B1/CMBL/UGT2B11/AOC1/CYP3A5	8	geneontology_Biological_Process
469	GO:0006631	fatty acid metabolic process	0.000529798	0.0234032	HPGD/ETFDH/NAAA/APPL2/PPARGC1A/PDK4/EPHX2/ADTRP/ABHD3/ACACB/PLA2G10/CES2/PCK1/CYP4F12/CEACAM1	15	geneontology_Biological_Process
470	GO:0006936	muscle contraction	0.000660103	0.0287428	BDKRB2/NEDD4L/PLCE1/EDN3/MYOT/CHGA/KIT/MYOM1/MYH11/CRYAB/HSPB6/ACTG2/CNN1/DES	14	geneontology_Biological_Process
471	GO:0062014	negative regulation of small molecule metabolic process	0.000719474	0.0308867	APPL2/PDZD3/PPARGC1A/BMP2/PID1/ACACB/CEACAM1	7	geneontology_Biological_Process
472	GO:0072522	purine-containing compound biosynthetic process	0.000765029	0.0323862	GUCA2B/GUCA2A/AMPD1/SLC26A2/PDZD3/PPARGC1A/PDK4/PID1/ACACB/PAPSS2	10	geneontology_Biological_Process
473	GO:0015718	monocarboxylic acid transport	0.000832592	0.0347635	BDKRB2/SLC51B/SLC16A9/ACACB/SLCO2A1/PLA2G10/CEACAM1/FABP4/SLC51A	9	geneontology_Biological_Process
474	GO:0031282	regulation of guanylate cyclase activity	0.000899109	0.0370336	GUCA2B/GUCA2A/PDZD3	3	geneontology_Biological_Process
475	GO:0006664	glycolipid metabolic process	0.000947874	0.0385216	GLTP/CWH43/FUCA1/KIT/ST6GALNAC6/NEU4/PIGZ	7	geneontology_Biological_Process
476	GO:1903509	liposaccharide metabolic process	0.000999729	0.038863	GLTP/CWH43/FUCA1/KIT/ST6GALNAC6/NEU4/PIGZ	7	geneontology_Biological_Process
477	GO:0008210	estrogen metabolic process	0.00101822	0.038863	DHRS11/HSD17B2/UGT2B11/CYP3A5	4	geneontology_Biological_Process
478	GO:0046320	regulation of fatty acid oxidation	0.00101822	0.038863	APPL2/PPARGC1A/PDK4/ACACB	4	geneontology_Biological_Process
479	GO:0060317	cardiac epithelial to mesenchymal transition	0.00101822	0.038863	PDCD4/TMEM100/BMP2/TGFBR3	4	geneontology_Biological_Process
480	GO:0003012	muscle system process	0.00102003	0.038863	BDKRB2/NEDD4L/PLCE1/EDN3/KLF4/MYOT/CHGA/PPARGC1A/KIT/MYOM1/MYH11/CRYAB/HSPB6/ACTG2/CNN1/DES	16	geneontology_Biological_Process
481	GO:0009062	fatty acid catabolic process	0.0011688	0.0439813	HPGD/ETFDH/ADTRP/ABHD3/ACACB/PCK1/CYP4F12	7	geneontology_Biological_Process
482	GO:0071398	cellular response to fatty acid	0.00123546	0.0459229	PTGER4/PPARGC1A/PDK4/PID1/SFRP1	5	geneontology_Biological_Process
483	GO:0097529	myeloid leukocyte migration	0.00125433	0.0460626	EDN3/SFTPD/CHGA/PTGER4/KIT/CD177/CXCL12/SCG2/CCL8/MCOLN2	10	geneontology_Biological_Process
484	GO:0009812	flavonoid metabolic process	0.00135469	0.0491558	PPARGC1A/UGT1A10/SULT1B1	3	geneontology_Biological_Process
485	GO:0062023	collagen-containing extracellular matrix	1.31888e-05	0.0012343	CLEC3B/ZG16/MATN2/ADAMDEC1/ABI3BP/FGL2/SFRP1/CXCL12/SRPX/CTSG/MUC2/ADAMTS1/MFAP4/SPON1/F13A1/MFAP5/LGALS4/DPT/SPARCL1	19	geneontology_Cellular_Component
486	GO:0045177	apical part of cell	1.60176e-05	0.0012343	AQP8/CLCA4/SLC17A4/SCNN1B/TRPM6/CA4/SLC26A2/PDZD3/CA2/CEACAM7/SLC26A3/SI/MAL/MYO1A/CYP4F12/CLIC5/ECRG4/PROM2/CEACAM1	19	geneontology_Cellular_Component
487	GO:0016324	apical plasma membrane	1.84315e-05	0.0012343	CLCA4/SLC17A4/SCNN1B/TRPM6/CA4/SLC26A2/PDZD3/CEACAM7/SLC26A3/SI/MAL/MYO1A/CYP4F12/CLIC5/ECRG4/PROM2/CEACAM1	17	geneontology_Cellular_Component
488	GO:0005903	brush border	2.10992e-05	0.0012343	TRPM6/CA4/PDZD3/SCIN/SLC26A3/SI/ITLN1/MYO1A/LIMA1	9	geneontology_Cellular_Component
489	GO:0005902	microvillus	5.53719e-05	0.0025914	SLC26A2/CA2/CLCA1/IQGAP2/MYO1A/PROM2/CEACAM1/FOXA1	8	geneontology_Cellular_Component
490	GO:0098862	cluster of actin-based cell projections	0.000474448	0.0185035	TRPM6/CA4/PDZD3/SCIN/SLC26A3/SI/ITLN1/MYO1A/LIMA1	9	geneontology_Cellular_Component
491	GO:0031526	brush border membrane	0.00140848	0.0470835	TRPM6/CA4/SLC26A3/ITLN1/LIMA1	5	geneontology_Cellular_Component
492	GO:0016616	oxidoreductase activity, acting on the CH-OH group of donors, NAD or NADP as acceptor	1.91517e-07	7.01994e-05	HPGD/DHRS11/ADH1B/HSD17B2/RDH5/ADH1A/DHRS9/HSD11B2/ADH1C/BMP2/AKR1B10/UGDH	12	geneontology_Molecular_Function
493	GO:0004745	retinol dehydrogenase activity	2.99358e-07	7.01994e-05	ADH1B/RDH5/ADH1A/DHRS9/ADH1C/BMP2	6	geneontology_Molecular_Function
494	GO:0016614	oxidoreductase activity, acting on CH-OH group of donors	4.60093e-07	7.19279e-05	HPGD/DHRS11/ADH1B/HSD17B2/RDH5/ADH1A/DHRS9/HSD11B2/ADH1C/BMP2/AKR1B10/UGDH	12	geneontology_Molecular_Function
495	GO:0018455	alcohol dehydrogenase [NAD(P)+] activity	8.71498e-06	0.00102183	ADH1B/ADH1A/DHRS9/ADH1C	4	geneontology_Molecular_Function
496	GO:0008509	anion transmembrane transporter activity	2.12508e-05	0.00199333	BEST4/SLC4A4/CLCA4/SLC17A4/SLC26A2/SLC51B/SLC25A23/BEST2/SLC9A2/SLC26A3/CLCA1/SLC16A9/SLCO2A1/FXYD3/CLIC5/CEACAM1/SLC51A	17	geneontology_Molecular_Function
497	GO:0005539	glycosaminoglycan binding	3.86469e-05	0.0030209	GREM2/CLEC3B/ZG16/ABI3BP/STAB1/LYVE1/SFRP1/CTSG/JCHAIN/AOC1/ADAMTS1/TGFBR3/CCL8	13	geneontology_Molecular_Function
498	GO:0004089	carbonate dehydratase activity	5.34724e-05	0.00358265	CA1/CA4/CA2/CA12	4	geneontology_Molecular_Function
499	GO:0033764	steroid dehydrogenase activity, acting on the CH-OH group of donors, NAD or NADP as acceptor	6.76134e-05	0.00396384	DHRS11/HSD17B2/RDH5/DHRS9/HSD11B2	5	geneontology_Molecular_Function
500	GO:0005179	hormone activity	7.65226e-05	0.00398768	GUCA2A/PYY/EDN3/GCG/SST/RETNLB/CHGB/VIP/INSL5	9	geneontology_Molecular_Function
501	GO:0015020	glucuronosyltransferase activity	9.32937e-05	0.00437548	UGT2A3/UGT1A10/UGT2B17/UGT2B7/UGT2B11	5	geneontology_Molecular_Function
502	GO:0015108	chloride transmembrane transporter activity	0.000124987	0.00491963	BEST4/CLCA4/SLC26A2/BEST2/SLC26A3/CLCA1/FXYD3/CLIC5	8	geneontology_Molecular_Function
503	GO:0016229	steroid dehydrogenase activity	0.000125875	0.00491963	DHRS11/HSD17B2/RDH5/DHRS9/HSD11B2	5	geneontology_Molecular_Function
504	GO:0015103	inorganic anion transmembrane transporter activity	0.000284408	0.0102606	BEST4/SLC4A4/CLCA4/SLC26A2/BEST2/SLC26A3/CLCA1/FXYD3/CLIC5	9	geneontology_Molecular_Function
505	GO:0010851	cyclase regulator activity	0.000342523	0.0114745	GUCA2B/GUCA2A/PDZD3	3	geneontology_Molecular_Function
506	GO:0005254	chloride channel activity	0.000794936	0.0238766	BEST4/CLCA4/BEST2/CLCA1/FXYD3/CLIC5	6	geneontology_Molecular_Function
507	GO:0048018	receptor ligand activity	0.000855046	0.0238766	GUCA2A/GREM2/PYY/EDN3/GCG/SEMA6A/SST/BMP2/CXCL12/RETNLB/CHGB/SCG2/VIP/CCL8/FAM3D/INSL5/LEFTY1	17	geneontology_Molecular_Function
508	GO:0008201	heparin binding	0.000865462	0.0238766	GREM2/CLEC3B/ABI3BP/SFRP1/CTSG/AOC1/ADAMTS1/TGFBR3/CCL8	9	geneontology_Molecular_Function
509	GO:0030546	signaling receptor activator activity	0.000956115	0.0249121	GUCA2A/GREM2/PYY/EDN3/GCG/SEMA6A/SST/BMP2/CXCL12/RETNLB/CHGB/SCG2/VIP/CCL8/FAM3D/INSL5/LEFTY1	17	geneontology_Molecular_Function
510	GO:0008194	UDP-glycosyltransferase activity	0.00126927	0.0313309	UGT2A3/UGT1A10/UGT2B17/UGT2B7/B3GNT6/UGT2B11/GCNT3/UGT2B10	8	geneontology_Molecular_Function
511	GO:0008028	monocarboxylic acid transmembrane transporter activity	0.00168366	0.0385068	SLC51B/SLC16A9/SLCO2A1/CEACAM1/SLC51A	5	geneontology_Molecular_Function
512	GO:0005253	anion channel activity	0.00172418	0.0385068	BEST4/CLCA4/BEST2/CLCA1/FXYD3/CLIC5	6	geneontology_Molecular_Function
513	GO:0008514	organic anion transmembrane transporter activity	0.00231617	0.0490404	SLC4A4/SLC17A4/SLC26A2/SLC51B/SLC25A23/SLC26A3/SLC16A9/SLCO2A1/CEACAM1/SLC51A	10	geneontology_Molecular_Function
514	GO:0016757	transferase activity, transferring glycosyl groups	0.00247019	0.0490404	UGT2A3/ST6GALNAC6/UGT1A10/PIGZ/UGT2B17/UGT2B7/ST6GALNAC1/B3GNT6/UGT2B11/GCNT3/UGT2B10	11	geneontology_Molecular_Function
515	GO:0015125	bile acid transmembrane transporter activity	0.00250953	0.0490404	SLC51B/CEACAM1/SLC51A	3	geneontology_Molecular_Function
516	GO:0046943	carboxylic acid transmembrane transporter activity	0.00266303	0.0498938	SLC17A4/SLC26A2/SLC51B/SLC26A3/SLC16A9/SLCO2A1/CEACAM1/SLC51A	8	geneontology_Molecular_Function
517	GO:0005342	organic acid transmembrane transporter activity	0.00276597	0.0498938	SLC17A4/SLC26A2/SLC51B/SLC26A3/SLC16A9/SLCO2A1/CEACAM1/SLC51A	8	geneontology_Molecular_Function
pathway ID: The unique identifier for the KEGG pathway. description: The name of the pathway, describing its main biological function. p-value: The p-value obtained from statistical testing, indicating the significance level of pathway enrichment. adjusted p-value: The p-value corrected for multiple hypothesis testing to reduce the false positive rate. geneID: The differentially expressed genes (…
