# Supplementary material for: A Machine Learning-Based Hypoxia-Related Gene Signatures to Facilitate Prediction of Cetuximab Response in Patients with Colorectal Cancer
Source: Int J Med Sci. 2025 Aug 11;22(14):3749–62. doi: 10.7150/ijms.114833 (PMC12434828; doi:10.7150/ijms.114833)
Supplement: Supplementary file 5 — Supplementary table 4. [file ijmsv22p3749s5.xlsx]

## Sheet: Sheet1
Supplemental Table 4. GO and KEGG Enrichment Analysis of Significantly Differentially Expressed Genes in Colorectal Cancer from Dataset GSE83889
Number	pathway ID	description	p-value	adjusted p-value	geneID	count	type
1	hsa04110	Cell cycle	1.33754e-07	3.21009e-05	CDK4/BUB1/TTK/CCND1/CCNB1/CHEK1/MCM2/CCNA2/PTTG1/CDC20/MCM4/MAD2L2/CDK1/MYC/CDC45	15	pathway_KEGG
2	hsa00100	Steroid biosynthesis	6.58491e-05	0.00790189	NSDHL/DHCR7/SQLE/CYP51A1/CEL	5	pathway_KEGG
3	hsa03008	Ribosome biogenesis in eukaryotes	0.000181129	0.0144903	UTP4/DKC1/RPP40/HEATR1/UTP14A/WDR43/NOP56/RPP25/NXT1/FCF1	10	pathway_KEGG
4	hsa04512	ECM-receptor interaction	0.000805782	0.0483469	ITGA2/COL1A1/COL4A1/HMMR/SPP1/THBS2/COMP/COL1A2	8	pathway_KEGG
5	hsa01200	Carbon metabolism	0.00113815	0.0498957	TKT/SHMT2/PSPH/GPT2/PSAT1/HKDC1/ME1/ALDOB/PHGDH	9	pathway_KEGG
6	hsa04115	p53 signaling pathway	0.00124739	0.0498957	CDK4/CCND1/CCNB1/CHEK1/PERP/CDK1/SERPINB5	7	pathway_KEGG
7	GO:0140014	mitotic nuclear division	7.74364e-16	3.05796e-12	TRIP13/UBE2C/TPX2/ANLN/CDCA5/NAA10/NEK2/BUB1/KIF2C/TTK/CENPF/BIRC5/KIF4A/CCNB1/DSCC1/AURKA/KIFC1/NCAPG/CDCA8/CHEK1/PTTG1/CDC20/MAD2L2/TACC3/DLGAP5/CDT1/CDK1/BORA/PRC1/NUSAP1/AURKB/RRS1/BMP7	33	geneontology_Biological_Process
8	GO:0000070	mitotic sister chromatid segregation	2.7229e-15	5.37636e-12	TRIP13/UBE2C/CDCA5/NAA10/NEK2/BUB1/KIF2C/TTK/CENPF/KIF4A/CCNB1/DSCC1/KIFC1/NCAPG/CDCA8/PTTG1/CDC20/MAD2L2/TACC3/DLGAP5/CDT1/PRC1/NUSAP1/AURKB/RRS1	25	geneontology_Biological_Process
9	GO:0000280	nuclear division	4.97182e-15	6.54457e-12	TRIP13/UBE2C/CKS2/TPX2/ANLN/CDCA5/NAA10/NEK2/BUB1/KIF2C/TTK/CENPF/BIRC5/ASPM/KIF4A/CCNB1/DSCC1/AURKA/KIFC1/NCAPG/RAD54L/CDCA8/CHEK1/PTTG1/CDC20/MAD2L2/TACC3/DLGAP5/CDT1/CDK1/MND1/BORA/TOP2A/PRC1/NUSAP1/MSX1/AURKB/RRS1/BMP7	39	geneontology_Biological_Process
10	GO:0000819	sister chromatid segregation	3.59937e-14	3.55348e-11	TRIP13/UBE2C/CDCA5/NAA10/NEK2/BUB1/KIF2C/TTK/CENPF/KIF4A/CCNB1/DSCC1/KIFC1/NCAPG/CDCA8/PTTG1/CDC20/MAD2L2/TACC3/DLGAP5/CDT1/TOP2A/PRC1/NUSAP1/AURKB/RRS1	26	geneontology_Biological_Process
11	GO:0007059	chromosome segregation	7.10199e-14	5.60915e-11	TRIP13/UBE2C/CDCA5/NAA10/SKA3/NEK2/BUB1/KIF2C/TTK/CENPF/BIRC5/ECT2/KIF4A/CCNB1/DSCC1/HJURP/KIFC1/NCAPG/CDCA8/CENPN/PTTG1/CDC20/MAD2L2/TACC3/DLGAP5/CENPW/CDT1/FAM83D/TOP2A/PRC1/NUSAP1/AURKB/RRS1	33	geneontology_Biological_Process
12	GO:0048285	organelle fission	1.56462e-13	1.02978e-10	TRIP13/UBE2C/CKS2/TPX2/ANLN/CDCA5/NAA10/NEK2/BUB1/KIF2C/TTK/CENPF/BIRC5/ASPM/KIF4A/CCNB1/DSCC1/AURKA/KIFC1/NCAPG/RAD54L/CDCA8/CHEK1/PTTG1/CDC20/MAD2L2/TACC3/DLGAP5/CDT1/CDK1/MND1/BORA/TOP2A/PRC1/NUSAP1/MSX1/AURKB/RRS1/BMP7	39	geneontology_Biological_Process
13	GO:0098813	nuclear chromosome segregation	2.19361e-12	1.20608e-09	TRIP13/UBE2C/CDCA5/NAA10/NEK2/BUB1/KIF2C/TTK/CENPF/ECT2/KIF4A/CCNB1/DSCC1/KIFC1/NCAPG/CDCA8/PTTG1/CDC20/MAD2L2/TACC3/DLGAP5/CDT1/FAM83D/TOP2A/PRC1/NUSAP1/AURKB/RRS1	28	geneontology_Biological_Process
14	GO:0007088	regulation of mitotic nuclear division	2.4433e-12	1.20608e-09	TRIP13/UBE2C/ANLN/CDCA5/NAA10/NEK2/BUB1/TTK/CENPF/CCNB1/AURKA/CHEK1/PTTG1/CDC20/MAD2L2/TACC3/DLGAP5/CDT1/BORA/NUSAP1/AURKB/BMP7	22	geneontology_Biological_Process
15	GO:0051983	regulation of chromosome segregation	5.61622e-12	2.43633e-09	TRIP13/UBE2C/CDCA5/NAA10/NEK2/BUB1/KIF2C/TTK/CENPF/ECT2/CCNB1/PTTG1/CDC20/MAD2L2/TACC3/DLGAP5/CDT1/AURKB	18	geneontology_Biological_Process
16	GO:0051783	regulation of nuclear division	6.16948e-12	2.43633e-09	TRIP13/UBE2C/ANLN/CDCA5/NAA10/NEK2/BUB1/TTK/CENPF/CCNB1/AURKA/CHEK1/PTTG1/CDC20/MAD2L2/TACC3/DLGAP5/CDT1/BORA/NUSAP1/MSX1/AURKB/BMP7	23	geneontology_Biological_Process
17	GO:0006364	rRNA processing	7.75674e-12	2.78467e-09	UTP4/DKC1/BOP1/RPP40/PA2G4/NOP14/EXOSC5/HEATR1/BYSL/UTP14A/WDR43/TRMT112/RRP12/LYAR/DCAF13/RPS21/NOP56/SUV39H1/RPS7/DDX27/NPM3/NOLC1/RPP25/RRS1/FCF1	25	geneontology_Biological_Process
18	GO:0016072	rRNA metabolic process	2.20332e-11	7.25078e-09	UTP4/DKC1/BOP1/RPP40/PA2G4/NOP14/EXOSC5/HEATR1/BYSL/UTP14A/WDR43/TRMT112/RRP12/LYAR/DCAF13/RPS21/NOP56/SUV39H1/RPS7/DDX27/NPM3/NOLC1/RPP25/RRS1/FCF1	25	geneontology_Biological_Process
19	GO:0045839	negative regulation of mitotic nuclear division	2.69067e-11	8.17343e-09	TRIP13/NAA10/BUB1/TTK/CENPF/CCNB1/CHEK1/PTTG1/CDC20/MAD2L2/CDT1/AURKB/BMP7	13	geneontology_Biological_Process
20	GO:0042254	ribosome biogenesis	5.05379e-11	1.42553e-08	UTP4/DKC1/BOP1/RPP40/BRIX1/PA2G4/NOP14/EXOSC5/HEATR1/BYSL/UTP14A/WDR43/TRMT112/PAK1IP1/RRP12/LYAR/DCAF13/RPS21/NOP56/SUV39H1/RPS7/DDX27/NPM3/NOLC1/GTF3A/RPP25/RRS1/FCF1	28	geneontology_Biological_Process
21	GO:1902850	microtubule cytoskeleton organization involved in mitosis	1.16766e-10	3.07406e-08	TPX2/SAPCD2/NEK2/TTK/BIRC5/KIF4A/CCNB1/CENPA/AURKA/KIFC1/GPSM2/CDC20/TACC3/DLGAP5/STIL/BORA/PRC1/NUSAP1/AURKB	19	geneontology_Biological_Process
22	GO:0033045	regulation of sister chromatid segregation	1.39229e-10	3.43634e-08	TRIP13/UBE2C/CDCA5/NAA10/BUB1/TTK/CENPF/CCNB1/PTTG1/CDC20/MAD2L2/TACC3/DLGAP5/CDT1/AURKB	15	geneontology_Biological_Process
23	GO:0033047	regulation of mitotic sister chromatid segregation	1.75432e-10	4.07519e-08	TRIP13/UBE2C/NAA10/BUB1/TTK/CENPF/CCNB1/PTTG1/CDC20/MAD2L2/TACC3/DLGAP5/CDT1/AURKB	14	geneontology_Biological_Process
24	GO:0051784	negative regulation of nuclear division	1.88885e-10	4.14393e-08	TRIP13/NAA10/BUB1/TTK/CENPF/CCNB1/CHEK1/PTTG1/CDC20/MAD2L2/CDT1/AURKB/BMP7	13	geneontology_Biological_Process
25	GO:0010965	regulation of mitotic sister chromatid separation	2.35654e-10	4.89788e-08	TRIP13/UBE2C/BUB1/TTK/CENPF/CCNB1/PTTG1/CDC20/MAD2L2/TACC3/DLGAP5/CDT1/AURKB	13	geneontology_Biological_Process
26	GO:0051306	mitotic sister chromatid separation	4.46087e-10	8.80799e-08	TRIP13/UBE2C/BUB1/TTK/CENPF/CCNB1/PTTG1/CDC20/MAD2L2/TACC3/DLGAP5/CDT1/AURKB	13	geneontology_Biological_Process
27	GO:0033048	negative regulation of mitotic sister chromatid segregation	5.38281e-10	1.01223e-07	TRIP13/NAA10/BUB1/TTK/CENPF/CCNB1/PTTG1/CDC20/MAD2L2/CDT1/AURKB	11	geneontology_Biological_Process
28	GO:1905818	regulation of chromosome separation	6.69236e-10	1.20128e-07	TRIP13/UBE2C/BUB1/TTK/CENPF/CCNB1/PTTG1/CDC20/MAD2L2/TACC3/DLGAP5/CDT1/AURKB	13	geneontology_Biological_Process
29	GO:0033046	negative regulation of sister chromatid segregation	9.29762e-10	1.59636e-07	TRIP13/NAA10/BUB1/TTK/CENPF/CCNB1/PTTG1/CDC20/MAD2L2/CDT1/AURKB	11	geneontology_Biological_Process
30	GO:0051985	negative regulation of chromosome segregation	1.20826e-09	1.98808e-07	TRIP13/NAA10/BUB1/TTK/CENPF/CCNB1/PTTG1/CDC20/MAD2L2/CDT1/AURKB	11	geneontology_Biological_Process
31	GO:0007091	metaphase/anaphase transition of mitotic cell cycle	1.68385e-09	2.65981e-07	TRIP13/UBE2C/BUB1/TTK/CENPF/CCNB1/CDC20/MAD2L2/TACC3/DLGAP5/CDT1/AURKB	12	geneontology_Biological_Process
32	GO:0007052	mitotic spindle organization	2.32399e-09	3.52978e-07	TPX2/NEK2/TTK/BIRC5/KIF4A/CCNB1/AURKA/KIFC1/GPSM2/CDC20/TACC3/DLGAP5/STIL/BORA/PRC1/AURKB	16	geneontology_Biological_Process
33	GO:0044784	metaphase/anaphase transition of cell cycle	2.54689e-09	3.72507e-07	TRIP13/UBE2C/BUB1/TTK/CENPF/CCNB1/CDC20/MAD2L2/TACC3/DLGAP5/CDT1/AURKB	12	geneontology_Biological_Process
34	GO:0034470	ncRNA processing	3.97247e-09	5.6026e-07	UTP4/DKC1/BOP1/RPP40/PA2G4/PUS7/LAGE3/NOP14/EXOSC5/HEATR1/BYSL/UTP14A/WDR43/TRMT112/RRP12/LYAR/DCAF13/RPS21/NOP56/AGO2/SUV39H1/RPS7/DDX27/NPM3/NOLC1/RPP25/INTS8/RRS1/FCF1	29	geneontology_Biological_Process
35	GO:2000816	negative regulation of mitotic sister chromatid separation	4.18321e-09	5.69637e-07	TRIP13/BUB1/TTK/CENPF/CCNB1/PTTG1/CDC20/MAD2L2/CDT1/AURKB	10	geneontology_Biological_Process
36	GO:0022613	ribonucleoprotein complex biogenesis	5.24106e-09	6.89898e-07	UTP4/DKC1/BOP1/RPP40/BRIX1/PA2G4/NOP14/EXOSC5/EIF3B/HEATR1/BYSL/UTP14A/WDR43/TRMT112/PAK1IP1/RRP12/LYAR/DCAF13/RPS21/NOP56/AGO2/SUV39H1/RPS7/DDX27/NPM3/NOLC1/GTF3A/RPP25/MCTS1/RRS1/PTGES3/FCF1	32	geneontology_Biological_Process
37	GO:1905819	negative regulation of chromosome separation	5.47709e-09	6.97711e-07	TRIP13/BUB1/TTK/CENPF/CCNB1/PTTG1/CDC20/MAD2L2/CDT1/AURKB	10	geneontology_Biological_Process
38	GO:0010948	negative regulation of cell cycle process	6.38103e-09	7.87459e-07	TRIP13/TFAP4/CDK4/CCNF/NAA10/MIF/RFWD3/NEK2/BUB1/TTK/CENPF/CCND1/CCNB1/AURKA/PSMD14/CHEK1/PTTG1/CDC20/MAD2L2/SOX4/CDT1/CDK1/CBX5/AURKB/ARID3A/MLXIPL/BMP7	27	geneontology_Biological_Process
39	GO:0051304	chromosome separation	6.81252e-09	8.15232e-07	TRIP13/UBE2C/BUB1/TTK/CENPF/CCNB1/PTTG1/CDC20/MAD2L2/TACC3/DLGAP5/CDT1/TOP2A/AURKB	14	geneontology_Biological_Process
40	GO:0007051	spindle organization	7.06143e-09	8.20164e-07	TPX2/AUNIP/NEK2/TTK/BIRC5/ASPM/KIF4A/CCNB1/AURKA/KIFC1/GPSM2/CDC20/TACC3/DLGAP5/STIL/CENPW/BORA/PRC1/AURKB	19	geneontology_Biological_Process
41	GO:0030071	regulation of mitotic metaphase/anaphase transition	1.44947e-08	1.63541e-06	TRIP13/UBE2C/BUB1/TTK/CENPF/CCNB1/CDC20/MAD2L2/DLGAP5/CDT1/AURKB	11	geneontology_Biological_Process
42	GO:0007094	mitotic spindle assembly checkpoint	1.86821e-08	1.89168e-06	TRIP13/BUB1/TTK/CENPF/CCNB1/CDC20/MAD2L2/CDT1/AURKB	9	geneontology_Biological_Process
43	GO:0031577	spindle checkpoint	1.86821e-08	1.89168e-06	TRIP13/BUB1/TTK/CENPF/CCNB1/CDC20/MAD2L2/CDT1/AURKB	9	geneontology_Biological_Process
44	GO:0071173	spindle assembly checkpoint	1.86821e-08	1.89168e-06	TRIP13/BUB1/TTK/CENPF/CCNB1/CDC20/MAD2L2/CDT1/AURKB	9	geneontology_Biological_Process
45	GO:0071174	mitotic spindle checkpoint	1.86821e-08	1.89168e-06	TRIP13/BUB1/TTK/CENPF/CCNB1/CDC20/MAD2L2/CDT1/AURKB	9	geneontology_Biological_Process
46	GO:1902099	regulation of metaphase/anaphase transition of cell cycle	2.13689e-08	2.10964e-06	TRIP13/UBE2C/BUB1/TTK/CENPF/CCNB1/CDC20/MAD2L2/DLGAP5/CDT1/AURKB	11	geneontology_Biological_Process
47	GO:1901987	regulation of cell cycle phase transition	2.32026e-08	2.23481e-06	TRIP13/UBE2C/TFAP4/CDK4/TPX2/ANLN/CDCA5/RFWD3/NEK2/BUB1/TTK/CENPF/CCND1/CCNB1/AURKA/PSMD14/CHEK1/CDC20/MAD2L2/DLGAP5/SOX4/CDT1/FAM83D/CDK1/TUBA4A/CDC45/HMMR/AURKB/ARID3A/RNASEH2B/UBD	31	geneontology_Biological_Process
48	GO:0000075	cell cycle checkpoint	2.55165e-08	2.39916e-06	TRIP13/RFWD3/BUB1/TTK/CENPF/CCND1/CCNB1/AURKA/CHEK1/CDC20/MAD2L2/SOX4/CDT1/CDK1/CDC45/TOP2A/AURKB/ARID3A/RNASEH2B/PROX1	20	geneontology_Biological_Process
49	GO:0045841	negative regulation of mitotic metaphase/anaphase transition	3.23435e-08	2.97034e-06	TRIP13/BUB1/TTK/CENPF/CCNB1/CDC20/MAD2L2/CDT1/AURKB	9	geneontology_Biological_Process
50	GO:0045930	negative regulation of mitotic cell cycle	3.89e-08	3.49128e-06	TRIP13/CDK4/NAA10/RFWD3/BUB1/TTK/CENPF/CCND1/CCNB1/DDIAS/AURKA/PSMD14/CHEK1/PTTG1/CDC20/MAD2L2/SOX4/CDT1/CDK1/TOP2A/AURKB/FAP/ARID3A/BMP7/FOXC1	25	geneontology_Biological_Process
51	GO:1902100	negative regulation of metaphase/anaphase transition of cell cycle	4.19757e-08	3.6836e-06	TRIP13/BUB1/TTK/CENPF/CCNB1/CDC20/MAD2L2/CDT1/AURKB	9	geneontology_Biological_Process
52	GO:0030198	extracellular matrix organization	4.72983e-08	4.06045e-06	MMP11/MMP7/TIMP1/TGFBI/ITGA2/COL1A1/COL8A1/SERPINH1/COL4A1/MMP3/BGN/FAP/CTSV/COL5A2/SERPINB5/SPP1/SOX9/MMP1/COMP/SULF1/AGT/COL10A1/COL7A1/VCAN/FOXC1/COL1A2/WDR72	27	geneontology_Biological_Process
53	GO:1901990	regulation of mitotic cell cycle phase transition	4.87287e-08	4.09425e-06	TRIP13/UBE2C/TFAP4/CDK4/TPX2/ANLN/CDCA5/RFWD3/NEK2/BUB1/TTK/CENPF/CCND1/CCNB1/AURKA/PSMD14/CDC20/MAD2L2/DLGAP5/SOX4/CDT1/CDK1/TUBA4A/CDC45/HMMR/AURKB/ARID3A/RNASEH2B/UBD	29	geneontology_Biological_Process
54	GO:0043062	extracellular structure organization	4.98222e-08	4.09891e-06	MMP11/MMP7/TIMP1/TGFBI/ITGA2/COL1A1/COL8A1/SERPINH1/COL4A1/MMP3/BGN/FAP/CTSV/COL5A2/SERPINB5/SPP1/SOX9/MMP1/COMP/SULF1/AGT/COL10A1/COL7A1/VCAN/FOXC1/COL1A2/WDR72	27	geneontology_Biological_Process
55	GO:0000462	maturation of SSU-rRNA from tricistronic rRNA transcript (SSU-rRNA, 5.8S rRNA, LSU-rRNA)	5.40195e-08	4.35353e-06	UTP4/RPP40/NOP14/HEATR1/BYSL/DCAF13/RPS21/RRS1/FCF1	9	geneontology_Biological_Process
56	GO:0033044	regulation of chromosome organization	8.97087e-08	7.08519e-06	TRIP13/CCT3/DKC1/UBE2C/CDCA5/NAA10/NEK2/BUB1/TTK/CENPF/CCNB1/CCT6A/CHEK1/MCM2/PTTG1/CDC20/MAD2L2/TACC3/DLGAP5/ATAD2/CDT1/MYC/CDC45/TOP2A/AURKB	25	geneontology_Biological_Process
57	GO:0045787	positive regulation of cell cycle	1.86103e-07	1.44102e-05	UBE2C/TFAP4/CDK4/CKS2/CDCA5/MIF/CCND1/ECT2/CCNB1/AURKA/CHEK1/GPSM2/DLGAP5/SOX4/CDT1/FAM83D/CDK1/GDPD5/CDC45/NUSAP1/MSX1/AURKB/FAP/ARID3A/PROX1/MLXIPL	26	geneontology_Biological_Process
58	GO:0007093	mitotic cell cycle checkpoint	3.08729e-07	2.34456e-05	TRIP13/RFWD3/BUB1/TTK/CENPF/CCND1/CCNB1/AURKA/CDC20/MAD2L2/SOX4/CDT1/CDK1/TOP2A/AURKB/ARID3A	16	geneontology_Biological_Process
59	GO:0071103	DNA conformation change	3.27556e-07	2.4406e-05	CDCA5/NAA10/CCNB1/DSCC1/HJURP/CENPA/NCAPG/RAD54L/ASF1B/CENPN/MCM2/MCM4/SUV39H1/CENPW/GINS2/TOP1MT/CDK1/RECQL4/CHAF1B/SETSIP/CHTF18/TOP2A/NUSAP1/SOX9	24	geneontology_Biological_Process
60	GO:0034660	ncRNA metabolic process	3.68706e-07	2.69633e-05	UTP4/DKC1/BOP1/RPP40/PA2G4/PUS7/LAGE3/NOP14/EXOSC5/HEATR1/BYSL/UTP14A/WDR43/TRMT112/RRP12/LYAR/DCAF13/RPS21/NOP56/AGO2/SUV39H1/RPS7/DDX27/NPM3/NOLC1/RPP25/INTS8/RRS1/FCF1	29	geneontology_Biological_Process
61	GO:0051310	metaphase plate congression	3.97916e-07	2.85703e-05	CDCA5/KIF2C/CENPF/CCNB1/KIFC1/CDCA8/CDT1/FAM83D/AURKB/RRS1	10	geneontology_Biological_Process
62	GO:0000478	endonucleolytic cleavage involved in rRNA processing	4.67957e-07	3.24204e-05	BOP1/RPP40/NOP14/RPS21/RRS1/FCF1	6	geneontology_Biological_Process
63	GO:0000479	endonucleolytic cleavage of tricistronic rRNA transcript (SSU-rRNA, 5.8S rRNA, LSU-rRNA)	4.67957e-07	3.24204e-05	BOP1/RPP40/NOP14/RPS21/RRS1/FCF1	6	geneontology_Biological_Process
64	GO:0050000	chromosome localization	5.78066e-07	3.86912e-05	CDCA5/KIF2C/CENPF/CCNB1/KIFC1/CDCA8/DLGAP5/CDT1/FAM83D/AURKB/RRS1	11	geneontology_Biological_Process
65	GO:0051303	establishment of chromosome localization	5.78066e-07	3.86912e-05	CDCA5/KIF2C/CENPF/CCNB1/KIFC1/CDCA8/DLGAP5/CDT1/FAM83D/AURKB/RRS1	11	geneontology_Biological_Process
66	GO:0030490	maturation of SSU-rRNA	7.97675e-07	5.1717e-05	UTP4/RPP40/NOP14/HEATR1/BYSL/DCAF13/RPS21/RRS1/FCF1	9	geneontology_Biological_Process
67	GO:0000447	endonucleolytic cleavage in ITS1 to separate SSU-rRNA from 5.8S rRNA and LSU-rRNA from tricistronic rRNA transcript (SSU-rRNA, 5.8S rRNA, LSU-rRNA)	7.9887e-07	5.1717e-05	RPP40/NOP14/RPS21/RRS1/FCF1	5	geneontology_Biological_Process
68	GO:0071156	regulation of cell cycle arrest	1.72328e-06	0.000109762	TFAP4/CDK4/MIF/CCND1/CCNB1/AURKA/SOX4/CDK1/FOXM1/FAP/ARID3A/MLXIPL	12	geneontology_Biological_Process
69	GO:2001251	negative regulation of chromosome organization	2.1239e-06	0.000133131	TRIP13/NAA10/BUB1/TTK/CENPF/CCNB1/MCM2/PTTG1/CDC20/MAD2L2/ATAD2/CDT1/TOP2A/AURKB	14	geneontology_Biological_Process
70	GO:0031100	animal organ regeneration	2.83818e-06	0.000169818	CLDN1/CDK4/PDX1/CCND1/AURKA/CCNA2/PPAT/ANXA3/CDK1/REG1A	10	geneontology_Biological_Process
71	GO:0042274	ribosomal small subunit biogenesis	2.83818e-06	0.000169818	UTP4/RPP40/NOP14/HEATR1/BYSL/DCAF13/RPS21/RPS7/RRS1/FCF1	10	geneontology_Biological_Process
72	GO:0061844	antimicrobial humoral immune response mediated by antimicrobial peptide	2.83818e-06	0.000169818	CXCL8/CXCL1/CXCL2/S100A9/REG1A/REG1B/REG3A/KRT6A/PPBP/DEFA6	10	geneontology_Biological_Process
73	GO:0044839	cell cycle G2/M phase transition	3.66909e-06	0.000216257	CDK4/TPX2/NEK2/CENPF/CCND1/CCNB1/AURKA/PSMD14/CHEK1/CCNA2/MELK/CDK1/TUBA4A/BORA/HMMR/FOXM1/AURKB/PHLDA1/RNASEH2B	19	geneontology_Biological_Process
74	GO:0051383	kinetochore organization	3.93014e-06	0.000225576	CENPF/CENPA/CENPN/DLGAP5/CENPW/CDT1	6	geneontology_Biological_Process
75	GO:0031099	regeneration	3.94143e-06	0.000225576	CLDN1/CDK4/PDX1/CCND1/CCNB1/AURKA/CCNA2/PPAT/ANXA3/CDK1/THY1/KLK6/YAP1/SPP1/REG1A/TM4SF4	16	geneontology_Biological_Process
76	GO:0051225	spindle assembly	4.09567e-06	0.000231054	TPX2/NEK2/BIRC5/ASPM/KIF4A/AURKA/KIFC1/GPSM2/CDC20/CENPW/PRC1/AURKB	12	geneontology_Biological_Process
77	GO:0007080	mitotic metaphase plate congression	4.38595e-06	0.000243945	CDCA5/KIF2C/CCNB1/KIFC1/CDCA8/CDT1/AURKB/RRS1	8	geneontology_Biological_Process
78	GO:0000086	G2/M transition of mitotic cell cycle	5.14372e-06	0.000282119	CDK4/TPX2/NEK2/CENPF/CCND1/CCNB1/AURKA/PSMD14/CCNA2/MELK/CDK1/TUBA4A/BORA/HMMR/FOXM1/AURKB/PHLDA1/RNASEH2B	18	geneontology_Biological_Process
79	GO:0007050	cell cycle arrest	6.76384e-06	0.000365896	TFAP4/CDK4/MIF/CCND1/CCNB1/DDIAS/AURKA/PRR11/SOX4/CDK1/MYC/CXCL8/FOXM1/CDKN3/FAP/ARID3A/MLXIPL	17	geneontology_Biological_Process
80	GO:0043588	skin development	7.6318e-06	0.00040727	CDH3/ETV4/CLDN1/FOXQ1/KRT80/NSDHL/MET/ITGA2/COL1A1/PERP/CTSV/COL5A2/YAP1/SOX9/KRT17/EVPL/COMP/DKK4/FOXC1/COL1A2/DSG3/GAL/REG3A/KRT6A	24	geneontology_Biological_Process
81	GO:0000466	maturation of 5.8S rRNA from tricistronic rRNA transcript (SSU-rRNA, 5.8S rRNA, LSU-rRNA)	8.85733e-06	0.000466226	BOP1/RPP40/NOP14/RPS21/RRS1/FCF1	6	geneontology_Biological_Process
82	GO:0051101	regulation of DNA binding	8.97269e-06	0.000466226	TFAP4/NME1/CDCA5/NEK2/ZNF593/PDX1/HJURP/ITGA2/MAD2L2/CDT1/MSX1/FOXC1	12	geneontology_Biological_Process
83	GO:0006323	DNA packaging	9.45123e-06	0.000484713	CDCA5/NAA10/CCNB1/HJURP/CENPA/NCAPG/ASF1B/CENPN/MCM2/SUV39H1/CENPW/CDK1/CHAF1B/SETSIP/TOP2A/NUSAP1/SOX9	17	geneontology_Biological_Process
84	GO:0072331	signal transduction by p53 class mediator	1.02357e-05	0.000513354	BOP1/TFAP4/TPX2/MIF/PAK1IP1/CCNB1/AURKA/CHEK1/RPS7/PERP/SOX4/CDK1/FOXM1/MSX1/AURKB/ARID3A/RRS1/DDIT4	18	geneontology_Biological_Process
85	GO:0044409	entry into host	1.02697e-05	0.000513354	CLDN1/IFITM3/SLC1A5/HYAL3/MET/TYRO3/ITGA2/IFITM2/CDK1/SLC52A2/IFITM1/CXCL8/KRT6A	13	geneontology_Biological_Process
86	GO:2000573	positive regulation of DNA biosynthetic process	1.07527e-05	0.000530782	CCT3/DKC1/NEK2/DSCC1/CCT6A/MYC/CHTF18/AURKB/PTGES3	9	geneontology_Biological_Process
87	GO:0090502	RNA phosphodiester bond hydrolysis, endonucleolytic	1.10254e-05	0.000537524	BOP1/RNASEH2A/RPP40/NOP14/RPS21/AGO2/RPP25/RNASEH2B/RRS1/FCF1	10	geneontology_Biological_Process
88	GO:1901988	negative regulation of cell cycle phase transition	1.19179e-05	0.000573951	TRIP13/CDK4/RFWD3/BUB1/TTK/CENPF/CCND1/CCNB1/AURKA/PSMD14/CHEK1/CDC20/MAD2L2/SOX4/CDT1/CDK1/AURKB/ARID3A	18	geneontology_Biological_Process
89	GO:0000281	mitotic cytokinesis	1.5303e-05	0.00072809	ANLN/CEP55/KIF20A/ECT2/KIF4A/CENPA/CKAP2/PRC1/NUSAP1	9	geneontology_Biological_Process
90	GO:0090068	positive regulation of cell cycle process	1.55268e-05	0.000729943	UBE2C/CDK4/CDCA5/CCND1/ECT2/CCNB1/AURKA/GPSM2/DLGAP5/SOX4/CDT1/FAM83D/CDK1/CDC45/NUSAP1/MSX1/AURKB/FAP/ARID3A	19	geneontology_Biological_Process
91	GO:0010639	negative regulation of organelle organization	1.65716e-05	0.000769899	TRIP13/TPX2/CCNF/PAM16/NAA10/NEK2/BUB1/TTK/CENPF/CCNB1/MET/CHEK1/MCM2/CKAP2/PTTG1/CDC20/MAD2L2/ATAD2/CDT1/TOP2A/TACSTD2/AURKB/BMP7	23	geneontology_Biological_Process
92	GO:1901991	negative regulation of mitotic cell cycle phase transition	1.69522e-05	0.000778423	TRIP13/CDK4/RFWD3/BUB1/TTK/CENPF/CCND1/CCNB1/AURKA/PSMD14/CDC20/MAD2L2/SOX4/CDT1/CDK1/AURKB/ARID3A	17	geneontology_Biological_Process
93	GO:0051382	kinetochore assembly	1.74316e-05	0.000791236	CENPF/CENPA/CENPN/DLGAP5/CENPW	5	geneontology_Biological_Process
94	GO:0000469	cleavage involved in rRNA processing	1.78912e-05	0.000802869	BOP1/RPP40/NOP14/RPS21/RRS1/FCF1	6	geneontology_Biological_Process
95	GO:0042493	response to drug	2.44157e-05	0.00108334	CDH3/CDK4/NME1/CTPS1/LRP8/CENPF/PDX1/CCND1/CCNB1/RPN2/RAD54L/ITGA2/COL1A1/PPAT/CDK1/MYC/DPEP1/CYP2S1/CA9/TH/GAL/CYP2W1	22	geneontology_Biological_Process
96	GO:0061640	cytoskeleton-dependent cytokinesis	3.77244e-05	0.00165526	ANLN/CEP55/KIF20A/ECT2/KIF4A/CENPA/CKAP2/PRC1/NUSAP1/AURKB	10	geneontology_Biological_Process
97	GO:0052126	movement in host environment	4.52529e-05	0.00196378	CLDN1/IFITM3/SLC1A5/HYAL3/MET/TYRO3/ITGA2/IFITM2/CDK1/SLC52A2/IFITM1/CXCL8/KRT6A	13	geneontology_Biological_Process
98	GO:0006260	DNA replication	4.92763e-05	0.00211513	S100A11/RNASEH2A/RFWD3/MCM10/DSCC1/CHEK1/MCM2/CCNA2/MCM4/GINS2/TOP1MT/CDT1/CDK1/RECQL4/CHAF1B/CDC45/CHTF18	17	geneontology_Biological_Process
99	GO:0090307	mitotic spindle assembly	5.11352e-05	0.00217132	TPX2/NEK2/BIRC5/KIF4A/KIFC1/CDC20/PRC1/AURKB	8	geneontology_Biological_Process
100	GO:0008608	attachment of spindle microtubules to kinetochore	5.75956e-05	0.00241963	NEK2/KIF2C/ECT2/CCNB1/CDT1/AURKB	6	geneontology_Biological_Process
101	GO:0034502	protein localization to chromosome	5.86503e-05	0.002438	CCT3/DKC1/CDCA5/TTK/CENPA/CCT6A/CDT1/CDK1/AURKB	9	geneontology_Biological_Process
102	GO:0071157	negative regulation of cell cycle arrest	6.81982e-05	0.00277644	TFAP4/CDK4/MIF/CCND1/MLXIPL	5	geneontology_Biological_Process
103	GO:0071459	protein localization to chromosome, centromeric region	6.81982e-05	0.00277644	TTK/CENPA/CDT1/CDK1/AURKB	5	geneontology_Biological_Process
104	GO:0051098	regulation of binding	7.17638e-05	0.00288638	TRIB3/TFAP4/NME1/CDCA5/NEK2/ZNF593/RIPK2/PDX1/HJURP/AURKA/MET/ITGA2/MAD2L2/PCSK9/CDT1/MSX1/CTHRC1/AURKB/LRRC6/FOXC1	20	geneontology_Biological_Process
105	GO:0044843	cell cycle G1/S phase transition	7.37051e-05	0.00288638	CDK4/RFWD3/CCND1/MCM10/CCNB1/AURKA/MCM2/CCNA2/PPAT/MCM4/SOX4/CDT1/FAM83D/CDK1/MYC/CDC45/CDKN3/ARID3A	18	geneontology_Biological_Process
106	GO:0000727	double-strand break repair via break-induced replication	7.42343e-05	0.00288638	MCM2/MCM4/GINS2/CDC45	4	geneontology_Biological_Process
107	GO:0006563	L-serine metabolic process	7.42343e-05	0.00288638	SHMT2/PSPH/PSAT1/PHGDH	4	geneontology_Biological_Process
108	GO:0048146	positive regulation of fibroblast proliferation	7.45533e-05	0.00288638	CDK4/MIF/CCNB1/CCNA2/MYC/RNASEH2B/AGT	7	geneontology_Biological_Process
109	GO:0000460	maturation of 5.8S rRNA	8.05926e-05	0.0030899	BOP1/RPP40/NOP14/RPS21/RRS1/FCF1	6	geneontology_Biological_Process
110	GO:1901989	positive regulation of cell cycle phase transition	8.53475e-05	0.00324074	UBE2C/CDK4/CDCA5/CCND1/CCNB1/DLGAP5/CDT1/FAM83D/CDK1/CDC45	10	geneontology_Biological_Process
111	GO:0042770	signal transduction in response to DNA damage	9.0441e-05	0.00340144	TFAP4/MIF/CCNB1/AURKA/CHEK1/MAD2L2/SOX4/CDK1/FOXM1/MSX1/ARID3A	11	geneontology_Biological_Process
112	GO:0051785	positive regulation of nuclear division	9.69172e-05	0.00361062	UBE2C/CDCA5/AURKA/DLGAP5/CDT1/NUSAP1/MSX1/AURKB	8	geneontology_Biological_Process
113	GO:0051988	regulation of attachment of spindle microtubules to kinetochore	0.000105504	0.00389377	NEK2/ECT2/CCNB1/AURKB	4	geneontology_Biological_Process
114	GO:0032963	collagen metabolic process	0.000107051	0.00391432	MMP11/MMP7/ITGA2/COL1A1/SERPINH1/MMP3/FAP/KLK6/MMP1/COL1A2	10	geneontology_Biological_Process
115	GO:0031570	DNA integrity checkpoint	0.000119407	0.00432605	RFWD3/CCND1/CCNB1/AURKA/CHEK1/SOX4/CDT1/CDK1/CDC45/TOP2A/ARID3A/RNASEH2B	12	geneontology_Biological_Process
116	GO:0030199	collagen fibril organization	0.000121848	0.00437436	MMP11/COL1A1/SERPINH1/COL5A2/COMP/FOXC1/COL1A2	7	geneontology_Biological_Process
117	GO:0000724	double-strand break repair via homologous recombination	0.000125953	0.00448096	AUNIP/RFWD3/RAD54L/PSMD14/CHEK1/MCM2/MCM4/MAD2L2/GINS2/RECQL4/CDC45	11	geneontology_Biological_Process
118	GO:1901992	positive regulation of mitotic cell cycle phase transition	0.000129003	0.00454851	UBE2C/CDK4/CDCA5/CCND1/CCNB1/DLGAP5/CDT1/CDK1/CDC45	9	geneontology_Biological_Process
119	GO:0000725	recombinational repair	0.000143162	0.00496001	AUNIP/RFWD3/RAD54L/PSMD14/CHEK1/MCM2/MCM4/MAD2L2/GINS2/RECQL4/CDC45	11	geneontology_Biological_Process
120	GO:0035019	somatic stem cell population maintenance	0.000143186	0.00496001	ASCL2/SOX4/MYC/SALL4/EPHA1/YAP1/SOX9/BMP7	8	geneontology_Biological_Process
121	GO:0016572	histone phosphorylation	0.000148266	0.00509133	CCNB1/AURKA/CHEK1/CCNA2/CDK1/AURKB	6	geneontology_Biological_Process
122	GO:0090501	RNA phosphodiester bond hydrolysis	0.000150611	0.00512728	BOP1/RNASEH2A/RPP40/NOP14/EXOSC5/RPS21/AGO2/AZGP1/RPP25/RNASEH2B/RRS1/FCF1	12	geneontology_Biological_Process
123	GO:0045840	positive regulation of mitotic nuclear division	0.0001533	0.00517422	UBE2C/CDCA5/AURKA/DLGAP5/CDT1/NUSAP1/AURKB	7	geneontology_Biological_Process
124	GO:1902749	regulation of cell cycle G2/M phase transition	0.000155913	0.0052178	CDK4/TPX2/NEK2/CENPF/CCND1/CCNB1/AURKA/PSMD14/CHEK1/CDK1/TUBA4A/HMMR/AURKB/RNASEH2B	14	geneontology_Biological_Process
125	GO:0045931	positive regulation of mitotic cell cycle	0.000178371	0.00591923	UBE2C/CDK4/CDCA5/CCND1/CCNB1/AURKA/DLGAP5/CDT1/CDK1/CDC45/NUSAP1/AURKB	12	geneontology_Biological_Process
126	GO:0034504	protein localization to nucleus	0.000194773	0.00640965	CCT3/NUTF2/DKC1/CSE1L/BYSL/ECT2/CCT6A/COL1A1/CDK1/NOLC1/NXT1/MSX1/RRS1/SOX9/BMP7/AGT	16	geneontology_Biological_Process
127	GO:2000241	regulation of reproductive process	0.000199212	0.00645767	TRIP13/TTK/ASPM/TIMP1/HYAL3/AURKA/CDC20/AGO2/MSX1/SOX9/BMP7/SULF1	12	geneontology_Biological_Process
128	GO:0070482	response to oxygen levels	0.000199503	0.00645767	CDK4/HILPDA/AGTRAP/AHCY/CCNB1/PSMD14/ITGA2/CCNA2/COL1A1/ASCL2/SUV39H1/STC2/MYC/PLAU/DDIT4/CA9/BMP7/SLC2A1/TH/REG1A	20	geneontology_Biological_Process
129	GO:0046394	carboxylic acid biosynthetic process	0.000209706	0.00673275	TRIB3/MTHFD1L/SCD/CEMIP/MIF/SHMT2/PSPH/GPT2/PSAT1/BGN/FASN/SLC27A5/PTGES3/PROX1/FADS1/ELOVL5/MLXIPL/VCAN/PHGDH	19	geneontology_Biological_Process
130	GO:0016053	organic acid biosynthetic process	0.000217067	0.00691289	TRIB3/MTHFD1L/SCD/CEMIP/MIF/SHMT2/PSPH/GPT2/PSAT1/BGN/FASN/SLC27A5/PTGES3/PROX1/FADS1/ELOVL5/MLXIPL/VCAN/PHGDH	19	geneontology_Biological_Process
131	GO:0071824	protein-DNA complex subunit organization	0.000238412	0.0075319	CENPF/HJURP/CENPA/ASF1B/CENPN/MCM2/MCM4/DLGAP5/CENPW/CDT1/MYC/CHAF1B/CDC45/SETSIP/PTMA/SOX9	16	geneontology_Biological_Process
132	GO:0000079	regulation of cyclin-dependent protein serine/threonine kinase activity	0.000240825	0.00754778	TFAP4/CDK4/CKS2/CCNF/CCND1/CCNB1/CCNA2/CDKN3/PROX1	9	geneontology_Biological_Process
133	GO:0010389	regulation of G2/M transition of mitotic cell cycle	0.000247224	0.0076873	CDK4/TPX2/NEK2/CENPF/CCND1/CCNB1/AURKA/PSMD14/CDK1/TUBA4A/HMMR/AURKB/RNASEH2B	13	geneontology_Biological_Process
134	GO:0022617	extracellular matrix disassembly	0.000267297	0.00824652	MMP11/MMP7/TIMP1/MMP3/FAP/CTSV/MMP1/WDR72	8	geneontology_Biological_Process
135	GO:0031571	mitotic G1 DNA damage checkpoint	0.00028892	0.00869474	RFWD3/CCND1/CCNB1/AURKA/SOX4/CDK1/ARID3A	7	geneontology_Biological_Process
136	GO:0140013	meiotic nuclear division	0.000289304	0.00869474	TRIP13/CKS2/BUB1/TTK/ASPM/AURKA/RAD54L/PTTG1/CDC20/MND1/TOP2A/MSX1	12	geneontology_Biological_Process
137	GO:0000082	G1/S transition of mitotic cell cycle	0.00029029	0.00869474	CDK4/RFWD3/CCND1/MCM10/CCNB1/AURKA/MCM2/PPAT/MCM4/SOX4/CDT1/CDK1/MYC/CDC45/CDKN3/ARID3A	16	geneontology_Biological_Process
138	GO:0031145	anaphase-promoting complex-dependent catabolic process	0.000290632	0.00869474	UBE2C/CCNB1/AURKA/PSMD14/PTTG1/CDC20/CDK1/AURKB	8	geneontology_Biological_Process
139	GO:0044783	G1 DNA damage checkpoint	0.000318795	0.00939495	RFWD3/CCND1/CCNB1/AURKA/SOX4/CDK1/ARID3A	7	geneontology_Biological_Process
140	GO:0044819	mitotic G1/S transition checkpoint	0.000318795	0.00939495	RFWD3/CCND1/CCNB1/AURKA/SOX4/CDK1/ARID3A	7	geneontology_Biological_Process
141	GO:1904029	regulation of cyclin-dependent protein kinase activity	0.000321522	0.0094051	TFAP4/CDK4/CKS2/CCNF/CCND1/CCNB1/CCNA2/CDKN3/PROX1	9	geneontology_Biological_Process
142	GO:1905331	negative regulation of morphogenesis of an epithelium	0.000329179	0.0095583	TACSTD2/NKD1/BMP7/SULF1	4	geneontology_Biological_Process
143	GO:0030330	DNA damage response, signal transduction by p53 class mediator	0.00034485	0.00994025	TFAP4/MIF/CCNB1/AURKA/SOX4/CDK1/FOXM1/MSX1/ARID3A	9	geneontology_Biological_Process
144	GO:0030261	chromosome condensation	0.000367837	0.0104503	CDCA5/CCNB1/NCAPG/CDK1/TOP2A/NUSAP1	6	geneontology_Biological_Process
145	GO:0030574	collagen catabolic process	0.000367837	0.0104503	MMP11/MMP7/MMP3/FAP/KLK6/MMP1	6	geneontology_Biological_Process
146	GO:2000278	regulation of DNA biosynthetic process	0.000395709	0.0111618	CCT3/DKC1/NEK2/DSCC1/CCT6A/MYC/CHTF18/AURKB/PTGES3	9	geneontology_Biological_Process
147	GO:0009070	serine family amino acid biosynthetic process	0.00041645	0.0115814	SHMT2/PSPH/PSAT1/PHGDH	4	geneontology_Biological_Process
148	GO:0034501	protein localization to kinetochore	0.00041645	0.0115814	TTK/CDT1/CDK1/AURKB	4	geneontology_Biological_Process
149	GO:0046718	viral entry into host cell	0.000431077	0.0118899	CLDN1/IFITM3/SLC1A5/HYAL3/TYRO3/ITGA2/IFITM2/CDK1/SLC52A2/IFITM1	10	geneontology_Biological_Process
150	GO:0051701	interaction with host	0.000433564	0.0118899	CLDN1/IFITM3/SLC1A5/HYAL3/MET/TYRO3/ITGA2/IFITM2/CDK1/SLC52A2/IFITM1/CXCL8/KRT6A	13	geneontology_Biological_Process
151	GO:1901976	regulation of cell cycle checkpoint	0.000441027	0.0120111	RFWD3/CCNB1/CDT1/RNASEH2B/PROX1	5	geneontology_Biological_Process
152	GO:0001666	response to hypoxia	0.000448391	0.012128	HILPDA/AGTRAP/AHCY/CCNB1/PSMD14/ITGA2/CCNA2/ASCL2/SUV39H1/STC2/MYC/PLAU/DDIT4/CA9/BMP7/SLC2A1/TH/REG1A	18	geneontology_Biological_Process
153	GO:0065004	protein-DNA complex assembly	0.000494977	0.013297	CENPF/HJURP/CENPA/ASF1B/CENPN/MCM2/MCM4/DLGAP5/CENPW/CDT1/CHAF1B/CDC45/SETSIP/SOX9	14	geneontology_Biological_Process
154	GO:0019827	stem cell population maintenance	0.000506688	0.0135197	WDR43/ASPM/ASCL2/SOX4/MYC/SALL4/EPHA1/YAP1/SOX9/PROX1/BMP7	11	geneontology_Biological_Process
155	GO:0019730	antimicrobial humoral response	0.000513687	0.0136144	CXCL8/CXCL1/CXCL2/S100A9/REG1A/REG1B/REG3A/KRT6A/PPBP/DEFA6	10	geneontology_Biological_Process
156	GO:0045682	regulation of epidermis development	0.000543821	0.014317	CDH3/ETV4/CTSV/KRT17/DKK4/FOXC1/GAL/REG3A	8	geneontology_Biological_Process
157	GO:0070507	regulation of microtubule cytoskeleton organization	0.000549342	0.0143666	TPX2/CCNF/SKA3/NEK2/AURKA/MET/CHEK1/GPSM2/CKAP2/TACC3/STIL/BORA	12	geneontology_Biological_Process
158	GO:0098727	maintenance of cell number	0.000561783	0.0145953	WDR43/ASPM/ASCL2/SOX4/MYC/SALL4/EPHA1/YAP1/SOX9/PROX1/BMP7	11	geneontology_Biological_Process
159	GO:1900047	negative regulation of hemostasis	0.000576123	0.01487	PLAU/FAP/F12/COMP/NOS3/SERPINE2	6	geneontology_Biological_Process
160	GO:0032212	positive regulation of telomere maintenance via telomerase	0.000589366	0.015113	CCT3/DKC1/NEK2/CCT6A/AURKB	5	geneontology_Biological_Process
161	GO:1903046	meiotic cell cycle process	0.000631413	0.0160868	TRIP13/CKS2/BUB1/TTK/ASPM/AURKA/RAD54L/PTTG1/CDC20/MND1/TOP2A/MSX1	12	geneontology_Biological_Process
162	GO:0072132	mesenchyme morphogenesis	0.000640228	0.0161949	MYC/MSX1/SOX9/BMP7/NOS3/FOXC1	6	geneontology_Biological_Process
163	GO:0001889	liver development	0.000643859	0.0161949	CLDN1/PDX1/CCND1/AURKA/MET/ITGA2/PCSK9/SOX9/PROX1/REG1A	10	geneontology_Biological_Process
164	GO:0036293	response to decreased oxygen levels	0.000658716	0.0164637	HILPDA/AGTRAP/AHCY/CCNB1/PSMD14/ITGA2/CCNA2/ASCL2/SUV39H1/STC2/MYC/PLAU/DDIT4/CA9/BMP7/SLC2A1/TH/REG1A	18	geneontology_Biological_Process
165	GO:0061008	hepaticobiliary system development	0.000758421	0.0188014	CLDN1/PDX1/CCND1/AURKA/MET/ITGA2/PCSK9/SOX9/PROX1/REG1A	10	geneontology_Biological_Process
166	GO:0031667	response to nutrient levels	0.00076733	0.0188014	MMP7/PSPH/PDX1/CCND1/AHCY/LRP11/ITGA2/COL1A1/PCSK9/STC2/GDF15/CTSV/SPP1/PROX1/FADS1/VGF/C2/BMP7/SLC2A1/TH/REG1A	21	geneontology_Biological_Process
167	GO:0051973	positive regulation of telomerase activity	0.000772273	0.0188014	DKC1/NEK2/MYC/AURKB/PTGES3	5	geneontology_Biological_Process
168	GO:0051797	regulation of hair follicle development	0.000776052	0.0188014	CDH3/KRT17/DKK4/GAL	4	geneontology_Biological_Process
169	GO:2000738	positive regulation of stem cell differentiation	0.000776052	0.0188014	TACSTD2/SOX9/BMP7/FOXC1	4	geneontology_Biological_Process
170	GO:0051438	regulation of ubiquitin-protein transferase activity	0.000784911	0.0189001	TRIB3/UBE2C/DCUN1D5/CDC20/MAD2L2/RPS7	6	geneontology_Biological_Process
171	GO:0000910	cytokinesis	0.000834727	0.0199778	ANLN/CEP55/KIF20A/ECT2/KIF4A/CENPA/AURKA/CKAP2/PRC1/NUSAP1/AURKB	11	geneontology_Biological_Process
172	GO:0051054	positive regulation of DNA metabolic process	0.00086363	0.020545	CCT3/DKC1/NEK2/DSCC1/CCT6A/MAD2L2/ANXA3/MYC/CHTF18/FOXM1/AURKB/PTGES3	12	geneontology_Biological_Process
173	GO:1904358	positive regulation of telomere maintenance via telomere lengthening	0.000878166	0.0207657	CCT3/DKC1/NEK2/CCT6A/AURKB	5	geneontology_Biological_Process
174	GO:0051231	spindle elongation	0.000909522	0.0210041	KIF4A/PRC1/AURKB	3	geneontology_Biological_Process
175	GO:0090070	positive regulation of ribosome biogenesis	0.000909522	0.0210041	HEATR1/WDR43/TRMT112	3	geneontology_Biological_Process
176	GO:1904851	positive regulation of establishment of protein localization to telomere	0.000909522	0.0210041	CCT3/DKC1/CCT6A	3	geneontology_Biological_Process
177	GO:2000234	positive regulation of rRNA processing	0.000909522	0.0210041	HEATR1/WDR43/TRMT112	3	geneontology_Biological_Process
178	GO:1901605	alpha-amino acid metabolic process	0.000941749	0.0216219	CTPS1/SHMT2/PSPH/AHCY/PPAT/GPT2/PSAT1/DPEP1/AGMAT/NOS3/TH/PHGDH	12	geneontology_Biological_Process
179	GO:0034508	centromere complex assembly	0.000953614	0.0216426	CENPF/HJURP/CENPA/CENPN/DLGAP5/CENPW	6	geneontology_Biological_Process
180	GO:0090183	regulation of kidney development	0.000953614	0.0216426	MYC/TACSTD2/YAP1/SOX9/BMP7/AGT	6	geneontology_Biological_Process
181	GO:0006302	double-strand break repair	0.00103246	0.0232923	TRIP13/AUNIP/CDCA5/RFWD3/RAD54L/PSMD14/CHEK1/MCM2/MCM4/MAD2L2/GINS2/RECQL4/CDC45/FOXM1	14	geneontology_Biological_Process
182	GO:1905039	carboxylic acid transmembrane transport	0.0010381	0.0232923	SLC7A5/SLC1A5/SLC5A6/SLC7A1/SLC35D3/SLC27A5/SLC38A5/AQP9/SLC2A1/AGT	10	geneontology_Biological_Process
183	GO:0051604	protein maturation	0.00106697	0.023805	NAA10/RIPK2/PCSK9/TESC/PERP/SOX4/SERPINH1/NKD2/PLAU/F12/BACE2/KLK6/COMP/SERPINE2/DUOXA2	15	geneontology_Biological_Process
184	GO:0006261	DNA-dependent DNA replication	0.00109201	0.0239576	RFWD3/MCM10/DSCC1/MCM2/MCM4/GINS2/CDT1/RECQL4/CDC45/CHTF18	10	geneontology_Biological_Process
185	GO:0016331	morphogenesis of embryonic epithelium	0.00109201	0.0239576	MTHFD1L/PDX1/RPS7/STIL/SOX4/CTHRC1/SALL4/SOX9/BMP7/SULF1	10	geneontology_Biological_Process
186	GO:1903825	organic acid transmembrane transport	0.00109201	0.0239576	SLC7A5/SLC1A5/SLC5A6/SLC7A1/SLC35D3/SLC27A5/SLC38A5/AQP9/SLC2A1/AGT	10	geneontology_Biological_Process
187	GO:0006270	DNA replication initiation	0.0011219	0.0243427	MCM10/MCM2/MCM4/CDT1/CDC45	5	geneontology_Biological_Process
188	GO:0032506	cytokinetic process	0.0011219	0.0243427	ANLN/CEP55/KIF20A/ECT2/AURKB	5	geneontology_Biological_Process
189	GO:0071260	cellular response to mechanical stimulus	0.00114607	0.0247313	MMP7/CHEK1/ITGA2/COL1A1/SOX9/SLC2A1/AGT	7	geneontology_Biological_Process
190	GO:0043589	skin morphogenesis	0.00123173	0.0260112	ITGA2/COL1A1/COL1A2	3	geneontology_Biological_Process
191	GO:0070203	regulation of establishment of protein localization to telomere	0.00123173	0.0260112	CCT3/DKC1/CCT6A	3	geneontology_Biological_Process
192	GO:1904869	regulation of protein localization to Cajal body	0.00123173	0.0260112	CCT3/DKC1/CCT6A	3	geneontology_Biological_Process
193	GO:1904871	positive regulation of protein localization to Cajal body	0.00123173	0.0260112	CCT3/DKC1/CCT6A	3	geneontology_Biological_Process
194	GO:1904666	regulation of ubiquitin protein ligase activity	0.00131288	0.0275775	UBE2C/CDC20/MAD2L2/RPS7	4	geneontology_Biological_Process
195	GO:2000242	negative regulation of reproductive process	0.00137343	0.0286966	TRIP13/TTK/TIMP1/HYAL3/BMP7/SULF1	6	geneontology_Biological_Process
196	GO:0048592	eye morphogenesis	0.00139707	0.0290369	COL8A1/THY1/FJX1/COL5A2/SOX9/PROX1/NKD1/BMP7/EPHB1/TH	10	geneontology_Biological_Process
197	GO:0033574	response to testosterone	0.00141241	0.0292021	CDK4/NME1/PSPH/SPP1/CA9	5	geneontology_Biological_Process
198	GO:0048145	regulation of fibroblast proliferation	0.00153156	0.0315007	CDK4/MIF/CCNB1/CCNA2/MYC/RNASEH2B/AGT	7	geneontology_Biological_Process
199	GO:0052548	regulation of endopeptidase activity	0.00158405	0.0317799	TFAP4/PRR7/ADRM1/RIPK2/BIRC5/CST1/TIMP1/PSMD14/PTTG1/PERP/MYC/DPEP1/SERPINH1/SERPINB5/IFI6/AGT/COL7A1/SERPINE2/S100A9	19	geneontology_Biological_Process
200	GO:0035404	histone-serine phosphorylation	0.00161756	0.0317799	CCNB1/AURKA/AURKB	3	geneontology_Biological_Process
201	GO:0051255	spindle midzone assembly	0.00161756	0.0317799	KIF4A/PRC1/AURKB	3	geneontology_Biological_Process
202	GO:0055015	ventricular cardiac muscle cell development	0.00161756	0.0317799	CCNB1/CDK1/PROX1	3	geneontology_Biological_Process
203	GO:0070202	regulation of establishment of protein localization to chromosome	0.00161756	0.0317799	CCT3/DKC1/CCT6A	3	geneontology_Biological_Process
204	GO:1903405	protein localization to nuclear body	0.00161756	0.0317799	CCT3/DKC1/CCT6A	3	geneontology_Biological_Process
205	GO:1904816	positive regulation of protein localization to chromosome, telomeric region	0.00161756	0.0317799	CCT3/DKC1/CCT6A	3	geneontology_Biological_Process
206	GO:1904867	protein localization to Cajal body	0.00161756	0.0317799	CCT3/DKC1/CCT6A	3	geneontology_Biological_Process
207	GO:2001053	regulation of mesenchymal cell apoptotic process	0.00161756	0.0317799	MSX1/SOX9/BMP7	3	geneontology_Biological_Process
208	GO:0048144	fibroblast proliferation	0.0016421	0.0320809	CDK4/MIF/CCNB1/CCNA2/MYC/RNASEH2B/AGT	7	geneontology_Biological_Process
209	GO:0072175	epithelial tube formation	0.00164913	0.0320809	MTHFD1L/RPS7/STIL/SOX4/CTHRC1/SALL4/SOX9/PROX1/BMP7	9	geneontology_Biological_Process
210	GO:0044774	mitotic DNA integrity checkpoint	0.0016707	0.0323411	RFWD3/CCND1/CCNB1/AURKA/SOX4/CDK1/TOP2A/ARID3A	8	geneontology_Biological_Process
211	GO:0006767	water-soluble vitamin metabolic process	0.00175875	0.0338795	MTHFD1L/SHMT2/SLC5A6/PSAT1/SLC52A2/SLC2A1/TCN1	7	geneontology_Biological_Process
212	GO:0007064	mitotic sister chromatid cohesion	0.00178871	0.0341238	CDCA5/NAA10/DSCC1/CDC20	4	geneontology_Biological_Process
213	GO:0035902	response to immobilization stress	0.00178871	0.0341238	LRP11/TH/REG1A/GAL	4	geneontology_Biological_Process
214	GO:0048608	reproductive structure development	0.00199817	0.0377548	CCNF/NSDHL/CCND1/ASPM/HYAL3/TYRO3/ASCL2/STC2/CTSV/SERPINB5/SPP1/SOX9/VGF/BMP7/SULF1/NOS3/LRRC6/SERPINE2/FOXC1	19	geneontology_Biological_Process
215	GO:0048732	gland development	0.00199817	0.0377548	CLDN1/NME1/PDX1/CCND1/AURKA/MET/ITGA2/PPAT/PCSK9/MSX1/SERPINB5/FASN/SOX9/PROX1/BMP7/SULF1/SERPINE2/FOXC1/REG1A	19	geneontology_Biological_Process
216	GO:0001942	hair follicle development	0.00201128	0.0378216	CDH3/FOXQ1/NSDHL/SOX9/KRT17/DKK4/GAL	7	geneontology_Biological_Process
217	GO:0010971	positive regulation of G2/M transition of mitotic cell cycle	0.00206636	0.03822	CDK4/CCND1/CCNB1/CDK1	4	geneontology_Biological_Process
218	GO:0002903	negative regulation of B cell apoptotic process	0.00207118	0.03822	MIF/SLC39A10/AURKB	3	geneontology_Biological_Process
219	GO:0015801	aromatic amino acid transport	0.00207118	0.03822	SLC7A5/SLC7A1/SLC38A5	3	geneontology_Biological_Process
220	GO:0097152	mesenchymal cell apoptotic process	0.00207118	0.03822	MSX1/SOX9/BMP7	3	geneontology_Biological_Process
221	GO:0052372	modulation by symbiont of entry into host	0.00215452	0.0395729	IFITM3/IFITM2/IFITM1/CXCL8/KRT6A	5	geneontology_Biological_Process
222	GO:2001233	regulation of apoptotic signaling pathway	0.00218678	0.0399796	TNFRSF12A/TFAP4/PRR7/PAM16/MIF/PDX1/DDIAS/TRAP1/GRINA/RPS7/MSX1/NANOS3/YAP1/IFI6/NOS3/AGT/S100A9/GZMB	18	geneontology_Biological_Process
223	GO:0043434	response to peptide hormone	0.00220965	0.0400271	TRIB3/CDK4/AGTRAP/TIMP1/CCNA2/COL1A1/PPAT/PCSK9/STC2/GDF15/VGF/BMP7/SLC2A1/AGT/TH/REG1A/REG1B/GAL/REG3A	19	geneontology_Biological_Process
224	GO:0061458	reproductive system development	0.00220965	0.0400271	CCNF/NSDHL/CCND1/ASPM/HYAL3/TYRO3/ASCL2/STC2/CTSV/SERPINB5/SPP1/SOX9/VGF/BMP7/SULF1/NOS3/LRRC6/SERPINE2/FOXC1	19	geneontology_Biological_Process
225	GO:0051321	meiotic cell cycle	0.00225655	0.040505	TRIP13/CKS2/NEK2/BUB1/TTK/ASPM/AURKA/RAD54L/PTTG1/CDC20/MND1/TOP2A/MSX1	13	geneontology_Biological_Process
226	GO:2000027	regulation of animal organ morphogenesis	0.00225655	0.040505	SAPCD2/PSMD14/CELSR3/MYC/TACSTD2/MSX1/CTHRC1/SOX9/NKD1/BMP7/SULF1/AGT/FOXC1	13	geneontology_Biological_Process
227	GO:0022404	molting cycle process	0.00229099	0.0407527	CDH3/FOXQ1/NSDHL/SOX9/KRT17/DKK4/GAL	7	geneontology_Biological_Process
228	GO:0022405	hair cycle process	0.00229099	0.0407527	CDH3/FOXQ1/NSDHL/SOX9/KRT17/DKK4/GAL	7	geneontology_Biological_Process
229	GO:0060512	prostate gland morphogenesis	0.0023724	0.0418864	SERPINB5/SOX9/BMP7/SULF1	4	geneontology_Biological_Process
230	GO:0071897	DNA biosynthetic process	0.00237593	0.0418864	CCT3/DKC1/NEK2/CENPF/DSCC1/CCT6A/MAD2L2/MYC/CHTF18/AURKB/PTGES3	11	geneontology_Biological_Process
231	GO:0044706	multi-multicellular organism process	0.0024339	0.0423925	MMP7/TIMP1/HYAL3/ITGA2/PPAT/AGO2/STC2/CTSV/SPP1/SLC2A1/AGT/SERPINE2	12	geneontology_Biological_Process
232	GO:0070542	response to fatty acid	0.00244163	0.0423925	CLDN1/CDK4/NME1/SCD/PDX1/CCNB1/SOX9	7	geneontology_Biological_Process
233	GO:0098773	skin epidermis development	0.00244163	0.0423925	CDH3/FOXQ1/NSDHL/SOX9/KRT17/DKK4/GAL	7	geneontology_Biological_Process
234	GO:0007568	aging	0.00244758	0.0423925	CLDN1/MIF/MMP7/PDX1/TIMP1/RPN2/RAD54L/CHEK1/CDK1/FOXM1/AURKB/CTSV/COMP/AGT/TH	15	geneontology_Biological_Process
235	GO:0051216	cartilage development	0.0024717	0.0426233	TIMP1/TGFBI/HYAL3/COL1A1/SERPINH1/BGN/MSX1/SOX9/COMP/BMP7/SULF1	11	geneontology_Biological_Process
236	GO:0007100	mitotic centrosome separation	0.00259641	0.043874	NEK2/AURKA/CHEK1	3	geneontology_Biological_Process
237	GO:1904814	regulation of protein localization to chromosome, telomeric region	0.00259641	0.043874	CCT3/DKC1/CCT6A	3	geneontology_Biological_Process
238	GO:1990173	protein localization to nucleoplasm	0.00259641	0.043874	CCT3/DKC1/CCT6A	3	geneontology_Biological_Process
239	GO:2000232	regulation of rRNA processing	0.00259641	0.043874	HEATR1/WDR43/TRMT112	3	geneontology_Biological_Process
240	GO:0033273	response to vitamin	0.00259978	0.043874	PDX1/CCND1/ITGA2/COL1A1/STC2/SPP1/BMP7	7	geneontology_Biological_Process
241	GO:0032392	DNA geometric change	0.00262079	0.0440404	DSCC1/RAD54L/MCM2/MCM4/GINS2/RECQL4/CHTF18/TOP2A	8	geneontology_Biological_Process
242	GO:0042634	regulation of hair cycle	0.00270823	0.0451257	CDH3/KRT17/DKK4/GAL	4	geneontology_Biological_Process
243	GO:0060351	cartilage development involved in endochondral bone morphogenesis	0.00270823	0.0451257	COL1A1/SERPINH1/SOX9/COMP	4	geneontology_Biological_Process
244	GO:1901654	response to ketone	0.00277788	0.0460918	CLDN1/TFAP4/CDK4/NME1/PSPH/CCND1/YAP1/SPP1/DDIT4/CA9/TH	11	geneontology_Biological_Process
245	GO:0007004	telomere maintenance via telomerase	0.0028218	0.0465609	CCT3/DKC1/NEK2/CCT6A/AURKB/PTGES3	6	geneontology_Biological_Process
246	GO:0072001	renal system development	0.00282973	0.0465609	CENPF/PPAT/PCSK9/SOX4/MYC/COL4A1/TACSTD2/YAP1/SOX9/PROX1/BMP7/SULF1/AGT/FOXC1	14	geneontology_Biological_Process
247	GO:0051972	regulation of telomerase activity	0.00287291	0.0470752	DKC1/NEK2/MYC/AURKB/PTGES3	5	geneontology_Biological_Process
248	GO:0006334	nucleosome assembly	0.00297068	0.048476	HJURP/CENPA/ASF1B/CENPN/MCM2/CENPW/CHAF1B/SETSIP/SOX9	9	geneontology_Biological_Process
249	GO:0043457	regulation of cellular respiration	0.00307523	0.0495677	SHMT2/CCNB1/TRAP1/CDK1	4	geneontology_Biological_Process
250	GO:0051642	centrosome localization	0.00307523	0.0495677	ASPM/AURKA/GPSM2/DLGAP5	4	geneontology_Biological_Process
251	GO:1902751	positive regulation of cell cycle G2/M phase transition	0.00307523	0.0495677	CDK4/CCND1/CCNB1/CDK1	4	geneontology_Biological_Process
252	GO:0051099	positive regulation of binding	0.00311542	0.04991	TRIB3/NME1/CDCA5/RIPK2/PDX1/MET/ITGA2/CDT1/CTHRC1/FOXC1	10	geneontology_Biological_Process
253	GO:0060349	bone morphogenesis	0.00312175	0.04991	COL1A1/SERPINH1/MSX1/SOX9/COMP/SP5/FOXC1	7	geneontology_Biological_Process
254	GO:0005819	spindle	1.99271e-11	7.83135e-09	TPX2/AUNIP/SKA3/CKAP2L/NEK2/KIF2C/TTK/KIF20A/CENPF/BIRC5/ECT2/ASPM/KIF4A/CCNB1/AURKA/KIFC1/KIF15/CDCA8/GPSM2/CKAP2/CDC20/MAD2L2/TACC3/DLGAP5/FAM83D/CDK1/BORA/PRC1/NUSAP1/AURKB/ODAM	31	geneontology_Cellular_Component
255	GO:0000775	chromosome, centromeric region	8.22475e-11	1.61616e-08	CDCA5/SKA3/NEK2/BUB1/KIF2C/TTK/CENPF/BIRC5/CCNB1/DSCC1/HJURP/CENPA/AURKA/NCAPG/CDCA8/CENPN/SUV39H1/CENPW/CDT1/CBX5/SPC24/AURKB	22	geneontology_Cellular_Component
256	GO:0098687	chromosomal region	6.71965e-10	8.80274e-08	CDCA5/SKA3/NEK2/BUB1/KIF2C/TTK/CENPF/BIRC5/CCNB1/DSCC1/HJURP/CENPA/AURKA/NCAPG/CDCA8/CHEK1/CENPN/MCM2/MCM4/SUV39H1/CENPW/CDT1/CDK1/RECQL4/CBX5/SPC24/AURKB/PTGES3	28	geneontology_Cellular_Component
257	GO:0000779	condensed chromosome, centromeric region	3.31543e-09	3.25741e-07	SKA3/NEK2/BUB1/KIF2C/CENPF/BIRC5/CCNB1/HJURP/CENPA/AURKA/NCAPG/CENPN/CENPW/CDT1/SPC24/AURKB	16	geneontology_Cellular_Component
258	GO:0000776	kinetochore	1.8094e-08	1.42218e-06	SKA3/NEK2/BUB1/KIF2C/TTK/CENPF/BIRC5/CCNB1/HJURP/CENPA/CENPN/CENPW/CDT1/CBX5/SPC24/AURKB	16	geneontology_Cellular_Component
259	GO:0000793	condensed chromosome	2.72978e-08	1.78801e-06	SKA3/NEK2/BUB1/KIF2C/CENPF/BIRC5/CCNB1/HJURP/CENPA/AURKA/NCAPG/CHEK1/CENPN/SUV39H1/CENPW/CDT1/TOP2A/SPC24/AURKB/RRS1	20	geneontology_Cellular_Component
260	GO:0072686	mitotic spindle	8.09875e-08	4.54687e-06	TPX2/SKA3/CKAP2L/ECT2/ASPM/AURKA/KIFC1/GPSM2/TACC3/FAM83D/CDK1/PRC1/NUSAP1/AURKB/ODAM	15	geneontology_Cellular_Component
261	GO:0000777	condensed chromosome kinetochore	2.2245e-07	1.08662e-05	SKA3/NEK2/BUB1/KIF2C/CENPF/BIRC5/CCNB1/HJURP/CENPA/CENPN/CENPW/CDT1/SPC24	13	geneontology_Cellular_Component
262	GO:0000922	spindle pole	2.48845e-07	1.08662e-05	TPX2/AUNIP/CKAP2L/NEK2/CENPF/ASPM/CCNB1/AURKA/GPSM2/CKAP2/CDC20/TACC3/DLGAP5/FAM83D/PRC1/AURKB	16	geneontology_Cellular_Component
263	GO:0030684	preribosome	4.58874e-07	1.80337e-05	UTP4/BOP1/NOP14/HEATR1/BYSL/UTP14A/DCAF13/NOP56/RPS7/RRS1/FCF1	11	geneontology_Cellular_Component
264	GO:0032040	small-subunit processome	9.16984e-07	3.27613e-05	UTP4/NOP14/HEATR1/UTP14A/DCAF13/NOP56/RPS7/FCF1	8	geneontology_Cellular_Component
265	GO:0045178	basal part of cell	1.18515e-06	3.88136e-05	SLC7A5/SLC1A5/MET/SLC5A6/ITGA2/SLC7A1/TACSTD2/FAP/SLC27A5/REG1A	10	geneontology_Cellular_Component
266	GO:0098644	complex of collagen trimers	2.7415e-06	8.28775e-05	COL1A1/COL8A1/COL4A1/COL5A2/COL7A1/COL1A2	6	geneontology_Cellular_Component
267	GO:0030496	midbody	4.58032e-06	0.000128576	ANLN/CEP55/NEK2/KIF20A/CENPF/BIRC5/ECT2/ASPM/KIF4A/AURKA/CDCA8/CDK1/PRC1/AURKB/SLC2A1	15	geneontology_Cellular_Component
268	GO:0062023	collagen-containing extracellular matrix	7.00982e-06	0.000183657	TIMP1/TGFBI/COL1A1/AZGP1/COL8A1/SERPINH1/COL4A1/BGN/GDF15/CTHRC1/F12/SRPX2/COL5A2/THBS2/COMP/BMP7/SULF1/AGT/COL10A1/COL7A1/VCAN/SERPINE2/S100A9/COL1A2	24	geneontology_Cellular_Component
269	GO:0005788	endoplasmic reticulum lumen	1.78129e-05	0.00043753	TMEM132A/TIMP1/COL1A1/PCSK9/STC2/COL8A1/SERPINH1/COL4A1/EVA1A/COL5A2/SPP1/VGF/COL10A1/COL7A1/VCAN/COL1A2/ERP27/CYP2W1/MSLN	19	geneontology_Cellular_Component
270	GO:0000307	cyclin-dependent protein kinase holoenzyme complex	2.23619e-05	0.000516955	CDK4/CKS2/CCNF/CCND1/CCNB1/CCNA2/CDK1	7	geneontology_Cellular_Component
271	GO:0005876	spindle microtubule	5.32278e-05	0.00116214	SKA3/BIRC5/KIF4A/AURKA/CDK1/PRC1/NUSAP1/AURKB	8	geneontology_Cellular_Component
272	GO:0009925	basal plasma membrane	6.99358e-05	0.00144657	SLC7A5/SLC1A5/MET/SLC5A6/SLC7A1/TACSTD2/SLC27A5	7	geneontology_Cellular_Component
273	GO:0000940	condensed chromosome outer kinetochore	0.000139677	0.00274466	SKA3/BUB1/CENPF/CCNB1	4	geneontology_Cellular_Component
274	GO:0005874	microtubule	0.000198362	0.0037122	CCT3/TPX2/SKA3/NEK2/KIF2C/KIF20A/BIRC5/ASPM/KIF4A/HSPH1/AURKA/KIFC1/KIF15/CCT6A/CKAP2/TUBB3/CDK1/TUBA4A/PRC1/NUSAP1/AURKB	21	geneontology_Cellular_Component
275	GO:0000794	condensed nuclear chromosome	0.000240515	0.00420259	NEK2/BUB1/CCNB1/CENPA/AURKA/CHEK1/SUV39H1/AURKB/RRS1	9	geneontology_Cellular_Component
276	GO:0045120	pronucleus	0.000245953	0.00420259	CENPF/AURKA/CCNA2/SLC2A1	4	geneontology_Cellular_Component
277	GO:0005732	small nucleolar ribonucleoprotein complex	0.000307819	0.00504053	DKC1/RPP40/NOP56/NOLC1/RPP25	5	geneontology_Cellular_Component
278	GO:0005581	collagen trimer	0.000374952	0.00589425	COL1A1/COL8A1/COL4A1/CTHRC1/COL5A2/COL10A1/COL7A1/COL1A2	8	geneontology_Cellular_Component
279	GO:0000780	condensed nuclear chromosome, centromeric region	0.000420808	0.00636067	BUB1/CCNB1/CENPA/AURKA/AURKB	5	geneontology_Cellular_Component
280	GO:0016323	basolateral plasma membrane	0.000506337	0.00737002	CLDN1/SLC7A5/SLC1A5/MET/SLC5A6/SLC7A1/NKD2/TACSTD2/SLC4A11/SLC27A5/CA9/AQP9/SLC2A1/SLCO1B3	14	geneontology_Cellular_Component
281	GO:0101031	chaperone complex	0.00148084	0.0199064	CCT3/STIP1/CCT6A/PTGES3	4	geneontology_Cellular_Component
282	GO:0005583	fibrillar collagen trimer	0.00157023	0.0199064	COL1A1/COL5A2/COL1A2	3	geneontology_Cellular_Component
283	GO:0072687	meiotic spindle	0.00157023	0.0199064	ASPM/AURKA/BORA	3	geneontology_Cellular_Component
284	GO:0098643	banded collagen fibril	0.00157023	0.0199064	COL1A1/COL5A2/COL1A2	3	geneontology_Cellular_Component
285	GO:0031528	microvillus membrane	0.00172248	0.0211542	SLC7A5/DPEP1/S100P/CA9	4	geneontology_Cellular_Component
286	GO:1902554	serine/threonine protein kinase complex	0.00216319	0.0257616	CDK4/CKS2/CCNF/CCND1/CCNB1/CCNA2/CDK1	7	geneontology_Cellular_Component
287	GO:0030686	90S preribosome	0.00260921	0.0301594	UTP4/BOP1/NOP14/HEATR1	4	geneontology_Cellular_Component
288	GO:0097431	mitotic spindle pole	0.00296327	0.0321086	ASPM/AURKA/GPSM2/FAM83D	4	geneontology_Cellular_Component
289	GO:0045171	intercellular bridge	0.00309835	0.0321086	TPX2/CEP55/KIF20A/CDCA8/FAM83D/PRC1	6	geneontology_Cellular_Component
290	GO:0010369	chromocenter	0.00310465	0.0321086	CDCA8/CBX5/AURKB	3	geneontology_Cellular_Component
291	GO:0031616	spindle pole centrosome	0.00310465	0.0321086	AURKA/DLGAP5/AURKB	3	geneontology_Cellular_Component
292	GO:0000778	condensed nuclear chromosome kinetochore	0.00450317	0.0453781	BUB1/CCNB1/CENPA	3	geneontology_Cellular_Component
293	GO:0001650	fibrillar center	0.00471633	0.0463379	UTP4/DKC1/HEATR1/WDR43/NOP56/NOLC1/RRS1/UBD	8	geneontology_Cellular_Component
294	GO:0005875	microtubule associated complex	0.00509837	0.0483035	LRP8/KIF2C/KIF20A/BIRC5/AURKA/KIFC1/KIF15/CDCA8/AURKB	9	geneontology_Cellular_Component
295	GO:1902911	protein kinase complex	0.0051622	0.0483035	CDK4/CKS2/CCNF/CCND1/CCNB1/CCNA2/CDK1	7	geneontology_Cellular_Component
296	GO:0005201	extracellular matrix structural constituent	1.71319e-05	0.0045949	TGFBI/COL1A1/COL8A1/COL4A1/BGN/CTHRC1/SRPX2/COL5A2/THBS2/COMP/COL10A1/COL7A1/VCAN/COL1A2	14	geneontology_Molecular_Function
297	GO:0035173	histone kinase activity	2.19695e-05	0.0045949	CCNB1/AURKA/CHEK1/CDK1/AURKB	5	geneontology_Molecular_Function
298	GO:0030020	extracellular matrix structural constituent conferring tensile strength	2.34833e-05	0.0045949	COL1A1/COL8A1/COL4A1/COL5A2/COL10A1/COL7A1/COL1A2	7	geneontology_Molecular_Function
299	GO:0030515	snoRNA binding	5.24863e-05	0.00770237	DKC1/NOP14/HEATR1/BYSL/NOP56/NOLC1	6	geneontology_Molecular_Function
300	GO:0005539	glycosaminoglycan binding	0.000151268	0.0177588	CEMIP/MMP7/HMMR/PODXL2/BGN/THBS2/COMP/BMP7/SULF1/VCAN/SERPINE2/REG1A/CEL/REG1B/REG3A	15	geneontology_Molecular_Function
301	GO:0045236	CXCR chemokine receptor binding	0.000499468	0.0488283	CXCL8/CXCL1/CXCL2/PPBP	4	geneontology_Molecular_Function
302	GO:0140097	catalytic activity, acting on DNA	0.000593723	0.0488283	DKC1/NME1/DSCC1/RAD54L/MCM2/MCM4/GINS2/TOP1MT/NTHL1/RECQL4/CHTF18/TOP2A/PTGES3	13	geneontology_Molecular_Function
303	GO:0016538	cyclin-dependent protein serine/threonine kinase regulator activity	0.000665462	0.0488283	CDK4/CKS2/CCNF/CCND1/CCNB1/CCNA2	6	geneontology_Molecular_Function
304	hsa04672	Intestinal immune network for IgA production	1.26228e-08	3.58487e-06	TNFRSF13B/TNFRSF17/CXCL12/ITGB7/HLA-DOB/HLA-DOA/HLA-DQA1/CCL28/HLA-DPB1/HLA-DPA1/HLA-DMB/HLA-DRA/HLA-DMA/PIGR	14	pathway_KEGG
305	hsa04640	Hematopoietic cell lineage	4.21786e-08	5.98936e-06	CD36/CD19/CD38/CD7/CD8A/HLA-DOB/IL7R/KIT/CD2/CSF1R/HLA-DOA/CD14/HLA-DQA1/HLA-DPB1/ANPEP/HLA-DPA1/HLA-DMB/HLA-DRA/HLA-DMA	19	pathway_KEGG
306	hsa04061	Viral protein interaction with cytokine and cytokine receptor	2.67133e-07	2.52886e-05	CCL14/CXCL12/CCL23/IL18RAP/IL10RA/CCL19/IL18R1/CCL5/IL2RB/CCL13/CCL8/CSF1R/TNFSF10/CCL28/CCL21/CCR7/CXCL14/CXCL13	18	pathway_KEGG
307	hsa05310	Asthma	4.51764e-07	3.20753e-05	MS4A2/FCER1A/HLA-DOB/HLA-DOA/HLA-DQA1/HLA-DPB1/HLA-DPA1/HLA-DMB/HLA-DRA/HLA-DMA	10	pathway_KEGG
308	hsa05150	Staphylococcus aureus infection	3.58625e-06	0.000203699	KRT24/CFD/ITGAL/CFH/HLA-DOB/HLA-DOA/HLA-DQA1/C1QC/C1QB/HLA-DPB1/HLA-DPA1/HLA-DMB/KRT20/HLA-DRA/DEFB1/HLA-DMA	16	pathway_KEGG
309	hsa00982	Drug metabolism - cytochrome P450	1.20789e-05	0.000494395	ADH1B/UGT1A8/UGT2A3/UGT1A10/ADH1C/ADH1A/GSTM2/FMO5/FMO4/GSTA1/GSTM3/MAOA/UGT2B7	13	pathway_KEGG
310	hsa00071	Fatty acid degradation	1.21858e-05	0.000494395	ADH1B/CPT2/ACADS/ADH1C/HADHB/ADH1A/ACAT1/EHHADH/ACADM/ACAA2	10	pathway_KEGG
311	hsa04514	Cell adhesion molecules	2.5418e-05	0.000902338	CLDN8/CLDN23/VSIR/ITGB7/ITGAL/JAM2/NEO1/CLDN5/CD8A/HLA-DOB/CD2/CLDN7/HLA-DOA/HLA-DQA1/HLA-DPB1/HLA-DPA1/HLA-DMB/HLA-DRA/HLA-DMA	19	pathway_KEGG
312	hsa00920	Sulfur metabolism	3.31627e-05	0.000944226	ETHE1/PAPSS2/TST/SELENBP1/SQOR	5	pathway_KEGG
313	hsa00830	Retinol metabolism	3.32474e-05	0.000944226	ADH1B/UGT1A8/UGT2A3/UGT1A10/RETSAT/RDH5/DHRS9/ADH1C/ADH1A/CYP26B1/UGT2B7/ALDH1A1	12	pathway_KEGG
314	hsa04978	Mineral absorption	4.90229e-05	0.00126568	MT1M/MT1H/TRPM6/MT1F/MT2A/MT1E/MT1A/MT1G/MT1X/CYBRD1/SLC26A3	11	pathway_KEGG
315	hsa04062	Chemokine signaling pathway	9.68996e-05	0.00229329	GNG7/CCL14/CXCL12/PRKCB/CCL23/GNG2/DOCK2/PLCG2/ITK/CCL19/WAS/CCL5/CCL13/CCL8/GNG12/CCL28/RAC2/CCL21/CCR7/CXCL14/CXCL13	21	pathway_KEGG
316	hsa04976	Bile secretion	0.000121916	0.00266339	SLC4A4/AQP8/UGT1A8/UGT2A3/UGT1A10/SLC51B/CA2/ABCG2/NR1H4/SLC9A1/SLC51A/ABCB1/UGT2B7	13	pathway_KEGG
317	hsa04960	Aldosterone-regulated sodium reabsorption	0.000159831	0.00324228	PRKCB/SCNN1B/NR3C2/SGK1/NEDD4L/HSD11B2/SCNN1G/SCNN1A	8	pathway_KEGG
318	hsa05330	Allograft rejection	0.000194826	0.00368871	HLA-DOB/HLA-DOA/HLA-DQA1/HLA-DPB1/HLA-DPA1/HLA-DMB/HLA-DRA/HLA-DMA	8	pathway_KEGG
319	hsa04060	Cytokine-cytokine receptor interaction	0.000220755	0.0039184	TNFRSF13B/TNFRSF17/CCL14/BMP5/CXCL12/CCL23/IL18RAP/IL10RA/BMP6/CD27/CCL19/IL18R1/ACVRL1/CCL5/GHR/BMP2/IL2RB/CCL13/IL7R/CCL8/CSF1R/TNFSF10/CCL28/CCL21/CCR7/CXCL14/CXCL13	27	pathway_KEGG
320	hsa05416	Viral myocarditis	0.00024638	0.00411599	ITGAL/HLA-DOB/HLA-DOA/HLA-DQA1/HLA-DPB1/RAC2/HLA-DPA1/HLA-DMB/HLA-DRA/HLA-DMA	10	pathway_KEGG
321	hsa05332	Graft-versus-host disease	0.000403353	0.00636402	HLA-DOB/HLA-DOA/HLA-DQA1/HLA-DPB1/HLA-DPA1/HLA-DMB/HLA-DRA/HLA-DMA	8	pathway_KEGG
322	hsa04940	Type I diabetes mellitus	0.00047693	0.0065547	HLA-DOB/HLA-DOA/HLA-DQA1/HLA-DPB1/HLA-DPA1/HLA-DMB/HLA-DRA/HLA-DMA	8	pathway_KEGG
323	hsa05321	Inflammatory bowel disease	0.000481402	0.0065547	IL18RAP/IL18R1/HLA-DOB/HLA-DOA/HLA-DQA1/HLA-DPB1/HLA-DPA1/HLA-DMB/HLA-DRA/HLA-DMA	10	pathway_KEGG
324	hsa04972	Pancreatic secretion	0.000484679	0.0065547	SLC4A4/PRKCB/CLCA4/CA2/ITPR1/CD38/CLCA1/ATP2A3/SLC9A1/CPA3/PLA2G10/SLC26A3/PLA2G2A	13	pathway_KEGG
325	hsa00910	Nitrogen metabolism	0.000631031	0.00814603	CA7/CA1/CA4/CA2/CA12	5	pathway_KEGG
326	hsa05323	Rheumatoid arthritis	0.000709104	0.00875589	CXCL12/ITGAL/ATP6V0D1/CCL5/HLA-DOB/HLA-DOA/HLA-DQA1/HLA-DPB1/HLA-DPA1/HLA-DMB/HLA-DRA/HLA-DMA	12	pathway_KEGG
327	hsa00140	Steroid hormone biosynthesis	0.00124863	0.0147755	UGT1A8/UGT2A3/UGT1A10/DHRS11/HSD17B2/HSD11B2/HSD3B2/UGT2B7/AKR1C3	9	pathway_KEGG
328	hsa05320	Autoimmune thyroid disease	0.00198992	0.0214801	HLA-DOB/HLA-DOA/HLA-DQA1/HLA-DPB1/HLA-DPA1/HLA-DMB/HLA-DRA/HLA-DMA	8	pathway_KEGG
329	hsa00980	Metabolism of xenobiotics by cytochrome P450	0.00204213	0.0214801	ADH1B/UGT1A8/UGT2A3/UGT1A10/ADH1C/ADH1A/GSTM2/GSTA1/GSTM3/UGT2B7	10	pathway_KEGG
330	hsa04612	Antigen processing and presentation	0.00204213	0.0214801	CD8A/HLA-DOB/HLA-DOA/HLA-DQA1/HLA-DPB1/HLA-DPA1/HLA-DMB/HLA-DRA/HLA-DMA/CD74	10	pathway_KEGG
331	hsa04658	Th1 and Th2 cell differentiation	0.00219408	0.0222542	CD247/IL2RB/HLA-DOB/HLA-DOA/HLA-DQA1/DLL1/HLA-DPB1/HLA-DPA1/HLA-DMB/HLA-DRA/HLA-DMA	11	pathway_KEGG
332	hsa04975	Fat digestion and absorption	0.00242222	0.0234104	CD36/PLPP1/PLPP3/ACAT1/FABP2/PLA2G10/PLA2G2A	7	pathway_KEGG
333	hsa00983	Drug metabolism - other enzymes	0.00247293	0.0234104	UGT1A8/UGT2A3/UGT1A10/GSTM2/GSTA1/XDH/GSTM3/NAT2/CES2/UGT2B7	10	pathway_KEGG
334	hsa04145	Phagosome	0.00267671	0.0245221	SFTPD/CD36/CD209/ATP6V0D1/TUBAL3/COLEC12/HLA-DOB/HLA-DOA/CD14/HLA-DQA1/HLA-DPB1/HLA-DPA1/HLA-DMB/HLA-DRA/HLA-DMA	15	pathway_KEGG
335	hsa05204	Chemical carcinogenesis - DNA adducts	0.00300001	0.0266251	SULT1A2/UGT1A8/UGT2A3/UGT1A10/GSTM2/GSTA1/GSTM3/NAT2/UGT2B7	9	pathway_KEGG
336	hsa00040	Pentose and glucuronate interconversions	0.00323693	0.0278572	UGT1A8/UGT2A3/UGT1A10/AKR1B10/UGDH/UGT2B7	6	pathway_KEGG
337	hsa00620	Pyruvate metabolism	0.00406888	0.0339871	ADH1B/LDHD/ADH1C/ADH1A/ACAT1/ACACB/PCK1	7	pathway_KEGG
338	hsa00280	Valine, leucine and isoleucine degradation	0.00458855	0.0372328	ACADS/HADHB/ACAT1/EHHADH/ACADM/ACAA2/HMGCS2	7	pathway_KEGG
339	hsa00565	Ether lipid metabolism	0.00515676	0.0406811	PLPP1/PLPP3/PAFAH1B1/ENPP2/PLA2G10/PLD1/PLA2G2A	7	pathway_KEGG
340	hsa05340	Primary immunodeficiency	0.0057349	0.0431698	TNFRSF13B/CD79A/CD19/BTK/CD8A/IL7R	6	pathway_KEGG
341	hsa05144	Malaria	0.00577624	0.0431698	CD36/KLRB1/ITGAL/ACKR1/HBB/HBA1/HBA2	7	pathway_KEGG
342	hsa05140	Leishmaniasis	0.00628636	0.0457776	PRKCB/HLA-DOB/HLA-DOA/HLA-DQA1/HLA-DPB1/HLA-DPA1/HLA-DMB/HLA-DRA/HLA-DMA	9	pathway_KEGG
343	hsa05322	Systemic lupus erythematosus	0.00657393	0.0466749	ELANE/C7/CTSG/HLA-DOB/HLA-DOA/HLA-DQA1/C1QC/C1QB/HLA-DPB1/HLA-DPA1/HLA-DMB/HLA-DRA/HLA-DMA	13	pathway_KEGG
344	GO:0072503	cellular divalent inorganic cation homeostasis	3.55851e-12	1.61912e-08	P2RX1/BDKRB2/SCGN/PTGDR/ELANE/CD36/MT1M/SLC30A10/CCL14/CXCL12/PRKCB/MT1H/CCL23/P2RY8/MT1F/PLCE1/MT2A/LPAR1/HERPUD1/EDN3/MT1E/MT1A/P2RX4/CD19/ITPR1/PLCG2/GSTM2/CCL19/MT1G/MT1X/CD38/GPER1/CCL5/ATP2A3/PDGFRA/CCL13/PDE4D/CCL8/CD52/F2RL1/PTGER2/CCL28/PTGER4/CCL21/MCOLN2/CCR7/FFAR4/CXCL13/TRPM4/SLC39A5	50	geneontology_Biological_Process
345	GO:0016042	lipid catabolic process	1.25632e-10	2.85812e-07	FUCA1/ETFDH/PLCD1/NAAA/ABHD3/PLCE1/FABP4/ADTRP/PRDX6/CPT2/PAFAH1B1/ACADS/HPGD/HADHB/ABCD3/PNPLA7/ACAT1/PLCG2/ECHDC2/ENPP2/FABP2/ACACB/AKR1B10/EHHADH/ACADM/CYP4F12/NEU4/ACAA2/PLA2G10/PLCD3/PCK1/ASPG/CYP26B1/PLAAT2/PLD1/CES2/AKR1C3/PLA2G2A	38	geneontology_Biological_Process
346	GO:0097529	myeloid leukocyte migration	4.42048e-10	6.7044e-07	SFTPD/CCL14/JAML/CXCL12/CHGA/CD177/PDGFD/CCL23/EDN3/P2RX4/MMP28/CCL19/SCG2/CCL5/CCL13/NCKAP1L/PDE4D/CCL8/KIT/CSF1R/DUSP1/PTGER4/RAC2/CCL21/MCOLN2/CCR7/CXCL13/CD74/MST1	29	geneontology_Biological_Process
347	GO:0098754	detoxification	1.3242e-09	1.50628e-06	CD36/MT1M/MT1H/MT1F/PRDX6/MT2A/SLC22A5/MT1E/MT1A/ABCG2/GSTM2/MT1G/MT1X/AKR1B10/GPX3/TP53INP1/GSTA1/CYGB/HBB/GSTM3/HBA1/HBA2	22	geneontology_Biological_Process
348	GO:0042110	T cell activation	2.37882e-09	2.16473e-06	SFTPD/CD160/CLECL1/JAML/CD209/LAX1/FGL2/CD27/DOCK2/VSIR/NKX2-3/ITGAL/APBB1IP/ITK/CCL19/WAS/HHLA2/CD7/IL18R1/CCL5/CD8A/IL7R/NCKAP1L/KIF13B/KIT/CEACAM1/CD2/CLC/ZMIZ1/HLA-DOA/PCK1/LCP1/F2RL1/PTGER4/SPINK5/HLA-DPB1/CYP26B1/RAC2/HLA-DPA1/CCL21/CCR7/HLA-DMB/GPNMB/CD74	44	geneontology_Biological_Process
349	GO:0044242	cellular lipid catabolic process	7.87011e-09	4.74114e-06	FUCA1/ETFDH/ABHD3/FABP4/ADTRP/PRDX6/CPT2/ACADS/HPGD/HADHB/ABCD3/PNPLA7/ACAT1/PLCG2/ECHDC2/ENPP2/FABP2/ACACB/AKR1B10/EHHADH/ACADM/CYP4F12/NEU4/ACAA2/PLA2G10/PCK1/CYP26B1/AKR1C3	28	geneontology_Biological_Process
350	GO:0010273	detoxification of copper ion	8.33606e-09	4.74114e-06	MT1M/MT1H/MT1F/MT2A/MT1E/MT1A/MT1G/MT1X	8	geneontology_Biological_Process
351	GO:1990169	stress response to copper ion	8.33606e-09	4.74114e-06	MT1M/MT1H/MT1F/MT2A/MT1E/MT1A/MT1G/MT1X	8	geneontology_Biological_Process
352	GO:0002685	regulation of leukocyte migration	1.35232e-08	6.83671e-06	ELANE/BMP5/CXCL12/PDGFD/ADTRP/EDN3/P2RX4/MMP28/CCL19/JAM2/CCL5/NCKAP1L/CCL8/CSF1R/DUSP1/F2RL1/CCL28/PTGER4/RAC2/CCL21/CCR7/CXCL14/CXCL13/CD74/MST1/APOD	26	geneontology_Biological_Process
353	GO:0070372	regulation of ERK1 and ERK2 cascade	1.52011e-08	6.91648e-06	GCG/CD36/SLC30A10/CCL14/PDGFD/CCL23/ALKAL2/SLAMF1/KLF4/NDRG2/TBC1D10C/CCL19/GLIPR2/SEMA6A/GPER1/CCL5/PDGFRA/BMP2/CCL13/FBLN1/CCL8/CEACAM1/CSF1R/DUSP1/F2RL1/CCL21/CCR7/FFAR4/GPNMB/CCN1/CD74/PLA2G2A	32	geneontology_Biological_Process
354	GO:0070371	ERK1 and ERK2 cascade	1.86737e-08	7.68675e-06	GCG/CD36/SLC30A10/CCL14/PDGFD/CCL23/ALKAL2/SLAMF1/KLF4/NDRG2/TBC1D10C/CCL19/GLIPR2/SEMA6A/GPER1/CCL5/PDGFRA/BMP2/CCL13/FBLN1/CCL8/CEACAM1/CSF1R/DUSP1/F2RL1/PTGER4/CCL21/CCR7/FFAR4/GPNMB/CCN1/CD74/PLA2G2A	33	geneontology_Biological_Process
355	GO:0030595	leukocyte chemotaxis	2.19965e-08	7.68675e-06	SFTPD/CCL14/JAML/CXCL12/CHGA/CCL23/EDN3/MMP28/CCL19/SCG2/CCL5/CCL13/NCKAP1L/PDE4D/CCL8/KIT/CSF1R/DUSP1/F2RL1/RAC2/CCL21/CCR7/CXCL14/CXCL13/TRPM4/CD74/MST1	27	geneontology_Biological_Process
356	GO:0060326	cell chemotaxis	2.24104e-08	7.68675e-06	SFTPD/CCL14/JAML/CXCL12/CHGA/PDGFD/CCL23/LPAR1/EDN3/P2RX4/MMP28/CCL19/SCG2/CCL5/PDGFRA/CCL13/NCKAP1L/PDE4D/CCL8/KIT/CSF1R/DUSP1/F2RL1/CCL28/RAC2/CCL21/CCR7/CXCL14/CXCL13/TRPM4/CD74/MST1	32	geneontology_Biological_Process
357	GO:0034754	cellular hormone metabolic process	2.36515e-08	7.68675e-06	ADH1B/BMP5/UGT1A8/RETSAT/BMP6/RDH5/DHRS11/HSD17B2/DHRS9/ADH1C/ADH1A/AKR1B10/PDGFRA/BMP2/HSD3B2/PPARGC1A/CYP26B1/UGT2B7/AKR1C3/ALDH1A1	20	geneontology_Biological_Process
358	GO:0061687	detoxification of inorganic compound	2.96596e-08	8.43445e-06	MT1M/MT1H/MT1F/MT2A/MT1E/MT1A/MT1G/MT1X	8	geneontology_Biological_Process
359	GO:0097501	stress response to metal ion	2.96596e-08	8.43445e-06	MT1M/MT1H/MT1F/MT2A/MT1E/MT1A/MT1G/MT1X	8	geneontology_Biological_Process
360	GO:0042445	hormone metabolic process	3.20858e-08	8.58767e-06	ADH1B/BMP5/UGT1A8/RETSAT/CTSG/BMP6/RDH5/DHRS11/HSD17B2/DHRS9/ADH1C/ADH1A/SULT1B1/AKR1B10/GHR/PDGFRA/BMP2/HSD3B2/CPA3/PPARGC1A/CPQ/CYP26B1/FOXA1/UGT2B7/AKR1C3/ALDH1A1	26	geneontology_Biological_Process
361	GO:0006066	alcohol metabolic process	3.59919e-08	8.80775e-06	ADH1B/SULT1A2/BMP5/PLPP1/PLCD1/RETSAT/NAAA/PLCE1/BMP6/PLPP3/RDH5/DHDDS/DHRS9/LIMA1/ADH1C/ADH1A/PLCG2/APOBR/FMO5/SULT1B1/ACO2/GFI1/GPER1/ACACB/AKR1B10/NR1H4/EPHX2/BMP2/ACAA2/IMPA2/ITPKA/PLCD3/PCK1/HMGCS2/AKR1C3/ALDH1A1	36	geneontology_Biological_Process
362	GO:0006874	cellular calcium ion homeostasis	3.67796e-08	8.80775e-06	P2RX1/BDKRB2/SCGN/PTGDR/ELANE/CD36/CCL14/CXCL12/PRKCB/CCL23/P2RY8/PLCE1/LPAR1/HERPUD1/EDN3/P2RX4/CD19/ITPR1/PLCG2/GSTM2/CCL19/CD38/GPER1/CCL5/ATP2A3/PDGFRA/CCL13/PDE4D/CCL8/CD52/F2RL1/PTGER2/CCL28/PTGER4/CCL21/MCOLN2/CCR7/FFAR4/CXCL13/TRPM4	40	geneontology_Biological_Process
363	GO:0071294	cellular response to zinc ion	4.41604e-08	1.00465e-05	MT1M/MT1H/MT1F/MT2A/MT1E/MT1A/P2RX4/MT1G/MT1X	9	geneontology_Biological_Process
364	GO:0070542	response to fatty acid	4.87979e-08	1.05729e-05	PTGDR/SFRP1/CD36/GNG2/PDK4/CCL19/NR1H4/PPARGC1A/ID3/PTGER2/PTGER4/PID1/CCL21/CCR7/AKR1C3/GLDC	16	geneontology_Biological_Process
365	GO:0055074	calcium ion homeostasis	7.44526e-08	1.53982e-05	P2RX1/BDKRB2/SCGN/PTGDR/ELANE/CD36/CCL14/CXCL12/PRKCB/CCL23/P2RY8/PLCE1/LPAR1/HERPUD1/EDN3/P2RX4/CD19/ITPR1/PLCG2/GSTM2/CCL19/CD38/GPER1/CCL5/ATP2A3/PDGFRA/CCL13/PDE4D/CCL8/CD52/F2RL1/PTGER2/CCL28/PTGER4/CCL21/MCOLN2/CCR7/FFAR4/CXCL13/TRPM4	40	geneontology_Biological_Process
366	GO:0070661	leukocyte proliferation	8.9144e-08	1.7635e-05	SFTPD/TNFRSF13B/CLECL1/CD209/PLCL2/MZB1/CD79A/DOCK2/VSIR/CD19/BTK/CCL19/HHLA2/CD38/MEF2C/CCL5/IL7R/NCKAP1L/CCL8/KIT/CLC/CSF1R/F2RL1/HLA-DPB1/RAC2/HLA-DPA1/HLA-DMB/TYROBP/ENPP3/GPNMB/CD74	31	geneontology_Biological_Process
367	GO:0015701	bicarbonate transport	1.26258e-07	2.39364e-05	CA7/SLC4A4/CA1/CA4/SLC26A2/CA2/CA12/HBB/SLC26A3/HBA1/HBA2	11	geneontology_Biological_Process
368	GO:0002577	regulation of antigen processing and presentation	1.40486e-07	2.55685e-05	FGL2/CCL19/WAS/HLA-DOB/HLA-DOA/CCL21/CCR7/CD74	8	geneontology_Biological_Process
369	GO:0097530	granulocyte migration	1.61165e-07	2.82039e-05	CCL14/JAML/CD177/CCL23/EDN3/CCL19/SCG2/CCL5/CCL13/NCKAP1L/PDE4D/CCL8/CSF1R/PTGER4/RAC2/CCL21/MCOLN2/CCR7/CXCL13/CD74	20	geneontology_Biological_Process
370	GO:0002335	mature B cell differentiation	2.06699e-07	3.35885e-05	DOCK10/POU2AF1/PLCL2/ITM2A/NKX2-3/MFNG/CD19/PLCG2/DLL1	9	geneontology_Biological_Process
371	GO:0071280	cellular response to copper ion	2.06699e-07	3.35885e-05	MT1M/MT1H/MT1F/MT2A/MT1E/MT1A/MT1G/MT1X/AOC1	9	geneontology_Biological_Process
372	GO:0006882	cellular zinc ion homeostasis	2.70157e-07	4.17053e-05	MT1M/SLC30A10/MT1H/MT1F/MT2A/MT1E/MT1A/MT1G/MT1X/SLC39A5	10	geneontology_Biological_Process
373	GO:0007159	leukocyte cell-cell adhesion	2.7498e-07	4.17053e-05	SFTPD/CD160/ELANE/CLECL1/CXCL12/CD177/CD209/LAX1/ADTRP/FGL2/CD27/KLF4/VSIR/ITGB7/ITGAL/CCL19/HHLA2/JAM2/CCL5/IL7R/NCKAP1L/CEACAM1/ZMIZ1/PCK1/CCL28/HLA-DPB1/RAC2/HLA-DPA1/CCL21/CCR7/HLA-DMB/GPNMB/CD74	33	geneontology_Biological_Process
374	GO:0070374	positive regulation of ERK1 and ERK2 cascade	2.90994e-07	4.27104e-05	GCG/CD36/SLC30A10/CCL14/PDGFD/CCL23/ALKAL2/SLAMF1/CCL19/GLIPR2/GPER1/CCL5/PDGFRA/BMP2/CCL13/CCL8/CSF1R/F2RL1/CCL21/CCR7/FFAR4/GPNMB/CD74/PLA2G2A	24	geneontology_Biological_Process
375	GO:0030098	lymphocyte differentiation	3.53311e-07	5.02364e-05	SFRP1/DOCK10/POU2AF1/PLCL2/CD79A/FGL2/CD27/DOCK2/ITM2A/VSIR/NKX2-3/MFNG/CD19/PLCG2/ITK/BTK/CCL19/CD79B/IL18R1/CD8A/IL7R/NCKAP1L/KIT/CD2/ZMIZ1/HLA-DOA/PCK1/PTGER4/SPINK5/DLL1/CYP26B1/CCR7/CD74	33	geneontology_Biological_Process
376	GO:0009636	response to toxic substance	3.803e-07	5.24353e-05	CD36/MT1M/MT1H/TRPM6/MT1F/PRDX6/MT2A/SLC22A5/MT1E/MT1A/PDZD3/ABCG2/GSTM2/MT1G/MT1X/AKR1B10/CCL5/GPX3/EPHX2/TP53INP1/GSTA1/CYGB/HBB/GSTM3/HBA1/HBA2	26	geneontology_Biological_Process
377	GO:0055069	zinc ion homeostasis	4.63936e-07	6.20856e-05	MT1M/SLC30A10/MT1H/MT1F/MT2A/MT1E/MT1A/MT1G/MT1X/SLC39A5	10	geneontology_Biological_Process
378	GO:0034308	primary alcohol metabolic process	5.52709e-07	7.18522e-05	ADH1B/SULT1A2/BMP5/RETSAT/NAAA/BMP6/RDH5/DHRS9/ADH1C/ADH1A/SULT1B1/AKR1B10/BMP2/AKR1C3/ALDH1A1	15	geneontology_Biological_Process
379	GO:1990266	neutrophil migration	7.22884e-07	9.13645e-05	CCL14/JAML/CD177/CCL23/EDN3/CCL19/CCL5/CCL13/NCKAP1L/PDE4D/CCL8/RAC2/CCL21/MCOLN2/CCR7/CXCL13/CD74	17	geneontology_Biological_Process
380	GO:0034694	response to prostaglandin	7.43867e-07	9.14755e-05	PTGDR/SFRP1/GNG2/CCL19/PTGER2/PTGER4/CCL21/CCR7/AKR1C3	9	geneontology_Biological_Process
381	GO:0072329	monocarboxylic acid catabolic process	9.26507e-07	0.000110937	LDHD/ETFDH/ABHD3/ADTRP/CPT2/ACADS/HPGD/HADHB/ABCD3/ACAT1/ECHDC2/ACACB/EHHADH/ACADM/CYP4F12/ACAA2/PCK1/CYP26B1	18	geneontology_Biological_Process
382	GO:0034440	lipid oxidation	9.6226e-07	0.000112264	APPL2/ETFDH/CPT2/ACADS/PDK4/HADHB/ABCD3/ACAT1/ECHDC2/ACACB/EHHADH/ACADM/PPARGC1A/ACAA2/CYGB/APOD	16	geneontology_Biological_Process
383	GO:0016054	organic acid catabolic process	1.1725e-06	0.000130119	ADHFE1/LDHD/ETFDH/LYVE1/ABHD3/PHYKPL/ADTRP/CPT2/GPT/ACADS/HDC/HPGD/HADHB/ABCD3/ACAT1/ECHDC2/TST/ACACB/EHHADH/SLC9A1/ACADM/CYP4F12/ACAA2/PCK1/CYP26B1/AMT/GLDC	27	geneontology_Biological_Process
384	GO:0046395	carboxylic acid catabolic process	1.1725e-06	0.000130119	ADHFE1/LDHD/ETFDH/LYVE1/ABHD3/PHYKPL/ADTRP/CPT2/GPT/ACADS/HDC/HPGD/HADHB/ABCD3/ACAT1/ECHDC2/TST/ACACB/EHHADH/SLC9A1/ACADM/CYP4F12/ACAA2/PCK1/CYP26B1/AMT/GLDC	27	geneontology_Biological_Process
385	GO:0071621	granulocyte chemotaxis	1.28423e-06	0.000139125	CCL14/JAML/CCL23/EDN3/CCL19/SCG2/CCL5/CCL13/NCKAP1L/PDE4D/CCL8/CSF1R/RAC2/CCL21/CCR7/CXCL13/CD74	17	geneontology_Biological_Process
386	GO:0009062	fatty acid catabolic process	1.38542e-06	0.000146273	ETFDH/ABHD3/ADTRP/CPT2/ACADS/HPGD/HADHB/ABCD3/ACAT1/ECHDC2/ACACB/EHHADH/ACADM/CYP4F12/ACAA2/PCK1	16	geneontology_Biological_Process
387	GO:0002687	positive regulation of leukocyte migration	1.41451e-06	0.000146273	ELANE/CXCL12/PDGFD/EDN3/P2RX4/CCL19/JAM2/CCL5/NCKAP1L/CCL8/CSF1R/F2RL1/RAC2/CCL21/CCR7/CXCL14/CXCL13/CD74	18	geneontology_Biological_Process
388	GO:0002285	lymphocyte activation involved in immune response	1.44792e-06	0.0001464	DOCK10/POU2AF1/PLCL2/FGL2/ITM2A/NKX2-3/MFNG/ITGAL/CD19/APBB1IP/PLCG2/CCL19/IL18R1/CEACAM1/PCK1/LCP1/F2RL1/PTGER4/DLL1/HLA-DMB/CD74	21	geneontology_Biological_Process
389	GO:0044282	small molecule catabolic process	1.7942e-06	0.00017747	ADHFE1/TKTL1/SULT1A2/LDHD/ETFDH/LYVE1/ABHD3/PHYKPL/ADTRP/CPT2/GPT/ACADS/HDC/HPGD/ENTPD8/HADHB/ABCD3/ACAT1/ECHDC2/SULT1B1/TST/ACACB/AKR1B10/EHHADH/SLC9A1/ACADM/PGM1/CYP4F12/ACAA2/IMPA2/PCK1/CYP26B1/AMT/AKR1C3/GLDC/ALDH1A1	36	geneontology_Biological_Process
390	GO:0030593	neutrophil chemotaxis	1.83481e-06	0.000177625	CCL14/JAML/CCL23/EDN3/CCL19/CCL5/CCL13/NCKAP1L/PDE4D/CCL8/RAC2/CCL21/CCR7/CXCL13/CD74	15	geneontology_Biological_Process
391	GO:0072676	lymphocyte migration	1.9694e-06	0.000186683	CCL14/CXCL12/CCL23/ADTRP/ITGB7/ITGAL/CCL19/JAM2/CCL5/CCL13/CCL8/CCL21/CCR7/CXCL14/CXCL13/APOD	16	geneontology_Biological_Process
392	GO:0070663	regulation of leukocyte proliferation	2.13867e-06	0.000198591	SFTPD/TNFRSF13B/CLECL1/CD209/MZB1/VSIR/BTK/CCL19/HHLA2/CD38/MEF2C/CCL5/NCKAP1L/CCL8/CLC/CSF1R/HLA-DPB1/RAC2/HLA-DPA1/HLA-DMB/TYROBP/ENPP3/GPNMB/CD74	24	geneontology_Biological_Process
393	GO:0022407	regulation of cell-cell adhesion	2.4402e-06	0.000222058	SFTPD/CD160/ELANE/CLECL1/CXCL12/CD209/LAX1/ADTRP/BMP6/PLPP3/FGL2/CD27/KLF4/VSIR/CCL19/HHLA2/CITED2/CCL5/BMP2/IL7R/NCKAP1L/SH2B3/CEACAM1/ZMIZ1/PCK1/CCL28/HLA-DPB1/HLA-DPA1/CCL21/CCR7/HLA-DMB/CXCL13/FOXA1/GPNMB/CD74	35	geneontology_Biological_Process
394	GO:0071398	cellular response to fatty acid	2.63776e-06	0.000232243	PTGDR/SFRP1/GNG2/PDK4/NR1H4/PPARGC1A/ID3/PTGER2/PTGER4/PID1/AKR1C3	11	geneontology_Biological_Process
395	GO:0019395	fatty acid oxidation	2.6542e-06	0.000232243	APPL2/ETFDH/CPT2/ACADS/PDK4/HADHB/ABCD3/ACAT1/ECHDC2/ACACB/EHHADH/ACADM/PPARGC1A/ACAA2/CYGB	15	geneontology_Biological_Process
396	GO:0008202	steroid metabolic process	3.05458e-06	0.000257376	SULT1A2/BMP5/UGT1A8/BMP6/RDH5/DHRS11/HSD17B2/HSD11B2/DHRS9/LIMA1/ACAT1/APOBR/NR5A2/FMO5/SULT1B1/GFI1/ACACB/NR1H4/PDGFRA/EPHX2/BMP2/HSD3B2/PPARGC1A/KIT/ACAA2/CYP26B1/HMGCS2/UGT2B7/AKR1C3	29	geneontology_Biological_Process
397	GO:0050863	regulation of T cell activation	3.05458e-06	0.000257376	SFTPD/CD160/CLECL1/CD209/LAX1/FGL2/CD27/VSIR/CCL19/HHLA2/CCL5/IL7R/NCKAP1L/CEACAM1/CD2/CLC/ZMIZ1/HLA-DOA/PCK1/SPINK5/HLA-DPB1/CYP26B1/RAC2/HLA-DPA1/CCL21/CCR7/HLA-DMB/GPNMB/CD74	29	geneontology_Biological_Process
398	GO:0050920	regulation of chemotaxis	3.22595e-06	0.000266874	ELANE/CXCL12/PDGFD/LPAR1/EDN3/P2RX4/MMP28/CCL19/SEMA6A/SCG2/CCL5/PDGFRA/NCKAP1L/CSF1R/DUSP1/F2RL1/RAC2/CCL21/CCR7/CXCL14/CXCL13/CD74/MST1	23	geneontology_Biological_Process
399	GO:0071276	cellular response to cadmium ion	3.60754e-06	0.000293112	MT1M/MT1H/MT1F/MT2A/MT1E/MT1A/MT1G/MT1X/AKR1C3	9	geneontology_Biological_Process
400	GO:0046651	lymphocyte proliferation	3.95914e-06	0.000316037	SFTPD/TNFRSF13B/CLECL1/CD209/PLCL2/MZB1/CD79A/DOCK2/VSIR/CD19/BTK/CCL19/HHLA2/CD38/MEF2C/CCL5/IL7R/NCKAP1L/CLC/HLA-DPB1/RAC2/HLA-DPA1/HLA-DMB/TYROBP/GPNMB/CD74	26	geneontology_Biological_Process
401	GO:0055076	transition metal ion homeostasis	4.10323e-06	0.000321891	SCARA5/MT1M/SLC30A10/MT1H/MT1F/BMP6/MT2A/MT1E/MT1A/ATP6V0D1/ABCG2/EPAS1/MT1G/MT1X/NEO1/CYBRD1/SLC39A5	17	geneontology_Biological_Process
402	GO:0002688	regulation of leukocyte chemotaxis	4.27455e-06	0.000329647	CXCL12/EDN3/MMP28/CCL19/CCL5/NCKAP1L/CSF1R/DUSP1/F2RL1/RAC2/CCL21/CCR7/CXCL14/CXCL13/CD74/MST1	16	geneontology_Biological_Process
403	GO:1990868	response to chemokine	4.49381e-06	0.000335194	CCL14/CXCL12/SLIT3/CCL23/CCL19/CCL5/CCL13/CCL8/SH2B3/ACKR1/DUSP1/CCL21/CCR7/CXCL13	14	geneontology_Biological_Process
404	GO:1990869	cellular response to chemokine	4.49381e-06	0.000335194	CCL14/CXCL12/SLIT3/CCL23/CCL19/CCL5/CCL13/CCL8/SH2B3/ACKR1/DUSP1/CCL21/CCR7/CXCL13	14	geneontology_Biological_Process
405	GO:0032943	mononuclear cell proliferation	4.79831e-06	0.000352134	SFTPD/TNFRSF13B/CLECL1/CD209/PLCL2/MZB1/CD79A/DOCK2/VSIR/CD19/BTK/CCL19/HHLA2/CD38/MEF2C/CCL5/IL7R/NCKAP1L/CLC/HLA-DPB1/RAC2/HLA-DPA1/HLA-DMB/TYROBP/GPNMB/CD74	26	geneontology_Biological_Process
406	GO:0006631	fatty acid metabolic process	4.9772e-06	0.000359465	CD36/UGT1A8/APPL2/ETFDH/NAAA/ABHD3/ADTRP/CPT2/ACADS/HPGD/PDK4/HADHB/ABCD3/ACAT1/GSTM2/ECHDC2/ACACB/PTGDS/EHHADH/EPHX2/ACADM/CYP4F12/PPARGC1A/CEACAM1/GSTA1/ACAA2/PLA2G10/CYGB/PCK1/CES2/CD74/AKR1C3	32	geneontology_Biological_Process
407	GO:0002313	mature B cell differentiation involved in immune response	5.24847e-06	0.000373134	DOCK10/POU2AF1/ITM2A/NKX2-3/MFNG/PLCG2/DLL1	7	geneontology_Biological_Process
408	GO:0050921	positive regulation of chemotaxis	7.33419e-06	0.000503792	CXCL12/PDGFD/LPAR1/EDN3/P2RX4/CCL19/SCG2/CCL5/NCKAP1L/CSF1R/F2RL1/RAC2/CCL21/CCR7/CXCL14/CXCL13/CD74	17	geneontology_Biological_Process
409	GO:1903037	regulation of leukocyte cell-cell adhesion	7.38851e-06	0.000503792	SFTPD/CD160/ELANE/CLECL1/CXCL12/CD209/LAX1/ADTRP/FGL2/CD27/KLF4/VSIR/CCL19/HHLA2/CCL5/IL7R/NCKAP1L/CEACAM1/ZMIZ1/PCK1/CCL28/HLA-DPB1/HLA-DPA1/CCL21/CCR7/HLA-DMB/GPNMB/CD74	28	geneontology_Biological_Process
410	GO:0032609	interferon-gamma production	7.41847e-06	0.000503792	ZG16/IL18RAP/VSIR/TLR7/CD96/ITK/IL18R1/NR1H4/PDE4D/CD2/CD14/F2RL1/HLA-DPB1/HLA-DPA1/CCR7	15	geneontology_Biological_Process
411	GO:0070098	chemokine-mediated signaling pathway	7.56007e-06	0.000505857	CCL14/CXCL12/SLIT3/CCL23/CCL19/CCL5/CCL13/CCL8/SH2B3/ACKR1/CCL21/CCR7/CXCL13	13	geneontology_Biological_Process
412	GO:0046916	cellular transition metal ion homeostasis	8.25974e-06	0.000544664	SCARA5/MT1M/SLC30A10/MT1H/MT1F/BMP6/MT2A/MT1E/MT1A/ATP6V0D1/ABCG2/MT1G/MT1X/CYBRD1/SLC39A5	15	geneontology_Biological_Process
413	GO:0045785	positive regulation of cell adhesion	9.54191e-06	0.000620224	ABI3BP/CD160/ELANE/SFRP1/CD36/CLECL1/CXCL12/CD209/EDIL3/PLPP3/CD27/VSIR/APBB1IP/CCL19/HHLA2/CITED2/CCL5/IL7R/NCKAP1L/ZMIZ1/PCK1/CCL28/HLA-DPB1/HLA-DPA1/CCL21/CCR7/HLA-DMB/SPOCK2/CXCL13/FOXA1/CCN1/CD74/SFRP2	33	geneontology_Biological_Process
414	GO:0034695	response to prostaglandin E	1.00429e-05	0.000643594	SFRP1/GNG2/CCL19/PTGER2/PTGER4/CCL21/CCR7	7	geneontology_Biological_Process
415	GO:0046688	response to copper ion	1.07358e-05	0.000671651	MT1M/MT1H/MT1F/MT2A/MT1E/MT1A/MT1G/MT1X/AOC1	9	geneontology_Biological_Process
416	GO:0019216	regulation of lipid metabolic process	1.10256e-05	0.000671651	CD36/BMP5/UGT1A8/APPL2/PLPP1/BMP6/CPT2/HPGD/KLF4/PDK4/CD19/CCL19/FMO5/GFI1/GPER1/ACACB/NR1H4/PDGFRA/EPHX2/BMP2/ACADM/PPARGC1A/KIT/CEACAM1/PCK1/RGL1/CCL21/CCR7/HMGCS2/CCN1/CD74/AKR1C3/APOD	33	geneontology_Biological_Process
417	GO:0048017	inositol lipid-mediated signaling	1.1037e-05	0.000671651	CD160/PDGFD/PLCD1/PLCE1/PLCL2/PPP1R16B/KLF4/HCLS1/GPER1/PRR5L/CCL5/PDGFRA/HCST/KIT/CEACAM1/CSF1R/PLCD3/DCN/F2RL1/PLD1	20	geneontology_Biological_Process
418	GO:0010043	response to zinc ion	1.10712e-05	0.000671651	MT1M/MT1H/MT1F/MT2A/CA2/MT1E/MT1A/P2RX4/MT1G/MT1X	10	geneontology_Biological_Process
419	GO:0051480	regulation of cytosolic calcium ion concentration	1.24531e-05	0.000745551	P2RX1/BDKRB2/SCGN/PTGDR/CD36/P2RY8/PLCE1/LPAR1/P2RX4/CD19/ITPR1/PLCG2/GSTM2/CCL19/CD38/GPER1/PDGFRA/PDE4D/CD52/F2RL1/PTGER2/CCL28/PTGER4/CCL21/MCOLN2/CCR7/FFAR4/CXCL13/TRPM4	29	geneontology_Biological_Process
420	GO:0045123	cellular extravasation	1.35357e-05	0.000799835	ELANE/JAML/CXCL12/CD177/PDGFD/ITGB7/ITGAL/JAM2/CCL28/PTGER4/CCL21	11	geneontology_Biological_Process
421	GO:0007204	positive regulation of cytosolic calcium ion concentration	1.40241e-05	0.000818072	BDKRB2/PTGDR/CD36/P2RY8/PLCE1/LPAR1/P2RX4/CD19/ITPR1/PLCG2/GSTM2/CCL19/CD38/GPER1/PDGFRA/PDE4D/CD52/F2RL1/PTGER2/CCL28/PTGER4/CCL21/MCOLN2/CCR7/FFAR4/CXCL13/TRPM4	27	geneontology_Biological_Process
422	GO:0019932	second-messenger-mediated signaling	1.42093e-05	0.000818385	GUCA2B/GCG/TMEM100/CD36/PDE7B/MT1M/CHGA/GNG2/PLCE1/LPAR1/EDN3/PDZD3/PDE9A/P2RX4/ITPR1/PLCG2/NR5A2/CHP2/GSTM2/TBC1D10C/BTK/GPER1/SLC9A1/PDE4D/LGR4/VIP/RASD2/PTGER2/PTGER4/CCR7/RASD1/FFAR4/DEFB1/TRPM4	34	geneontology_Biological_Process
423	GO:0030183	B cell differentiation	1.55334e-05	0.000883461	SFRP1/DOCK10/POU2AF1/PLCL2/CD79A/CD27/ITM2A/NKX2-3/MFNG/CD19/PLCG2/BTK/CD79B/NCKAP1L/KIT/DLL1	16	geneontology_Biological_Process
424	GO:0002604	regulation of dendritic cell antigen processing and presentation	1.67256e-05	0.000939522	FGL2/CCL19/CCL21/CCR7/CD74	5	geneontology_Biological_Process
425	GO:0050670	regulation of lymphocyte proliferation	1.74219e-05	0.000966703	SFTPD/TNFRSF13B/CLECL1/CD209/MZB1/VSIR/BTK/CCL19/HHLA2/CD38/MEF2C/CCL5/NCKAP1L/CLC/HLA-DPB1/RAC2/HLA-DPA1/HLA-DMB/TYROBP/GPNMB/CD74	21	geneontology_Biological_Process
426	GO:0002683	negative regulation of immune system process	1.94857e-05	0.00106819	SFTPD/TNFRSF13B/CD160/SFRP1/BMP5/CXCL12/LAX1/ADTRP/PLCL2/FGL2/PVRIG/VSIR/MMP28/CD96/TBC1D10C/BTK/GPER1/HLA-DOB/IL7R/CEACAM1/HLA-DOA/LPXN/DUSP1/CCL28/PTGER4/C1QC/SPINK5/DLL1/CCL21/TYROBP/ENPP3/GPNMB/CD74/APOD	34	geneontology_Biological_Process
427	GO:0002690	positive regulation of leukocyte chemotaxis	1.98626e-05	0.00106992	CXCL12/EDN3/CCL19/CCL5/NCKAP1L/CSF1R/F2RL1/RAC2/CCL21/CCR7/CXCL14/CXCL13/CD74	13	geneontology_Biological_Process
428	GO:0032944	regulation of mononuclear cell proliferation	1.99875e-05	0.00106992	SFTPD/TNFRSF13B/CLECL1/CD209/MZB1/VSIR/BTK/CCL19/HHLA2/CD38/MEF2C/CCL5/NCKAP1L/CLC/HLA-DPB1/RAC2/HLA-DPA1/HLA-DMB/TYROBP/GPNMB/CD74	21	geneontology_Biological_Process
429	GO:0071674	mononuclear cell migration	2.22411e-05	0.00117671	CCL14/BMP5/JAML/CXCL12/PDGFD/CCL23/CCL19/CCL5/CCL13/CCL8/CSF1R/DUSP1/CCL21	13	geneontology_Biological_Process
430	GO:0042572	retinol metabolic process	2.30024e-05	0.001203	ADH1B/RETSAT/RDH5/DHRS9/ADH1C/ADH1A/AKR1B10/AKR1C3/ALDH1A1	9	geneontology_Biological_Process
431	GO:0015718	monocarboxylic acid transport	2.49866e-05	0.00129192	BDKRB2/CD36/SLC51B/FABP4/CPT2/ABCD3/P2RX4/SLCO2A1/ABCG2/ACACB/NR1H4/MPC1/SLCO2B1/CEACAM1/PLA2G10/SLC16A9/SLC51A/PLA2G2A	18	geneontology_Biological_Process
432	GO:0098656	anion transmembrane transport	2.64427e-05	0.00135184	BEST4/SLC17A1/SLC4A4/BEST2/SLC9A9/CLCA4/CPT2/SLC26A2/FOLR2/SLC9A2/ABCD3/OSR1/SLC20A1/SLC35A3/CLCA1/ACACB/SLC36A1/SLC35A1/SLC9A1/MPC1/SLC26A3/FXYD3/SLC44A4/ABCB1/CLIC6/CLIC5	26	geneontology_Biological_Process
433	GO:0032496	response to lipopolysaccharide	2.68754e-05	0.0013587	ELANE/CD36/IL10RA/CTSG/BMP6/HPGD/PLSCR4/LITAF/CD96/PLCG2/PDCD4/GFI1/NR1H4/MEF2C/CCL5/PDE4D/PPARGC1A/LY86/GNG12/PCK1/CD14/DCN/PTGER2/PTGER4/CCR7/LY96/CXCL13	27	geneontology_Biological_Process
434	GO:0001768	establishment of T cell polarity	2.78768e-05	0.00137073	DOCK2/CCL19/CYP26B1/CCL21/CCR7	5	geneontology_Biological_Process
435	GO:0002468	dendritic cell antigen processing and presentation	2.78768e-05	0.00137073	FGL2/CCL19/CCL21/CCR7/CD74	5	geneontology_Biological_Process
436	GO:0048015	phosphatidylinositol-mediated signaling	2.8017e-05	0.00137073	CD160/PDGFD/PLCD1/PLCE1/PLCL2/PPP1R16B/KLF4/HCLS1/GPER1/PRR5L/CCL5/PDGFRA/HCST/KIT/CEACAM1/CSF1R/PLCD3/DCN/F2RL1	19	geneontology_Biological_Process
437	GO:2000106	regulation of leukocyte apoptotic process	3.0384e-05	0.00147072	CXCL12/CD27/HCLS1/BTK/CCL19/GIMAP8/MEF2C/CCL5/IL7R/CCL21/CCR7/CD74	12	geneontology_Biological_Process
438	GO:0002686	negative regulation of leukocyte migration	3.26587e-05	0.00154787	BMP5/CXCL12/ADTRP/MMP28/DUSP1/CCL28/PTGER4/CCL21/APOD	9	geneontology_Biological_Process
439	GO:2000107	negative regulation of leukocyte apoptotic process	3.26587e-05	0.00154787	CXCL12/CD27/HCLS1/CCL19/CCL5/IL7R/CCL21/CCR7/CD74	9	geneontology_Biological_Process
440	GO:0006644	phospholipid metabolic process	3.29986e-05	0.00154787	CWH43/PLPP1/PLCD1/MTM1/ABHD3/PRDX6/PLPP3/DHDDS/PAFAH1B1/GPAT3/KLF4/HADHB/CD19/PNPLA7/PLCG2/CCL19/ENPP2/GPD1L/NR1H4/PDGFRA/KIT/PIGZ/CSF1R/PLA2G10/IMPA2/ITPKA/SLC44A4/CCL21/PLAAT2/PLD1/CCR7/HMGCS2/PLA2G2A	33	geneontology_Biological_Process
441	GO:0007162	negative regulation of cell adhesion	3.39179e-05	0.00157476	SFTPD/FAM107A/ADAMDEC1/CXCL12/LAX1/ADTRP/BMP6/FGL2/KLF4/VSIR/SEMA6A/JAM2/ACVRL1/BMP2/FBLN1/SH2B3/CEACAM1/CLDN7/LPXN/DUSP1/CCL28/CCL21/GPNMB/CD74/APOD	25	geneontology_Biological_Process
442	GO:0006635	fatty acid beta-oxidation	3.5566e-05	0.0016346	ETFDH/CPT2/ACADS/HADHB/ABCD3/ACAT1/ECHDC2/ACACB/EHHADH/ACADM/ACAA2	11	geneontology_Biological_Process
443	GO:0001767	establishment of lymphocyte polarity	4.40438e-05	0.00200399	DOCK2/CCL19/CYP26B1/CCL21/CCR7	5	geneontology_Biological_Process
444	GO:0050851	antigen receptor-mediated signaling pathway	4.49573e-05	0.0020253	CD160/KLHL6/PRKCB/LAX1/PLCL2/CD79A/PVRIG/CD19/PLCG2/ITK/CD247/BTK/WAS/CD79B/HHLA2/CD38/MEF2C/NCKAP1L/PDE4D/CEACAM1/LPXN/HLA-DQA1/HLA-DPB1/HLA-DPA1/CCR7/HLA-DRA	26	geneontology_Biological_Process
445	GO:1901654	response to ketone	4.92203e-05	0.00219257	PTGDR/SFRP1/SLIT3/GNG2/SOX10/MAP4K1/KLF4/KLF9/CCL19/CD38/HSD3B2/PCK1/DUSP1/PTGER2/PTGER4/CCL21/CCR7/TXNIP/AKR1C3	19	geneontology_Biological_Process
446	GO:0030258	lipid modification	4.9634e-05	0.00219257	APPL2/PLPP1/ETFDH/MTM1/PLPP3/CPT2/ACADS/PDK4/HADHB/ABCD3/ACAT1/ECHDC2/ACACB/EHHADH/EPHX2/ACADM/PPARGC1A/ACAA2/IMPA2/ITPKA/CYGB/ST3GAL4/APOD	23	geneontology_Biological_Process
447	GO:0048565	digestive tract development	5.12007e-05	0.00224003	PYY/NPY/SFRP1/TCF21/SOX10/NKX2-3/FOXF2/NPHP3/PDGFRA/FGF9/KIT/LGR4/RBPMS2/SPDEF/SFRP2	15	geneontology_Biological_Process
448	GO:0046686	response to cadmium ion	5.17683e-05	0.00224329	MT1M/MT1H/MT1F/MT2A/MT1E/MT1A/MT1G/MT1X/KIT/AKR1C3	10	geneontology_Biological_Process
449	GO:0042113	B cell activation	5.24406e-05	0.00225099	TNFRSF13B/SFRP1/PRKCB/DOCK10/POU2AF1/LAX1/PLCL2/MZB1/CD79A/CD27/ITM2A/NKX2-3/MFNG/CD19/PLCG2/TBC1D10C/BTK/CD79B/CD38/MEF2C/IL7R/NCKAP1L/KIT/DLL1/TYROBP/CD74	26	geneontology_Biological_Process
450	GO:0008217	regulation of blood pressure	6.50398e-05	0.00276571	GUCA2B/P2RX1/NPY/CHGA/CTSG/SGK1/EDN3/HSD11B2/P2RX4/ACVRL1/PDE4D/CYP4F12/CPA3/HBB/F2RL1/DLL1/ANPEP/KLK1	18	geneontology_Biological_Process
451	GO:0006067	ethanol metabolic process	6.73891e-05	0.00281303	ADH1B/SULT1A2/ADH1C/ADH1A/SULT1B1/ALDH1A1	6	geneontology_Biological_Process
452	GO:0071379	cellular response to prostaglandin stimulus	6.73891e-05	0.00281303	PTGDR/SFRP1/GNG2/PTGER2/PTGER4/AKR1C3	6	geneontology_Biological_Process
453	GO:0015849	organic acid transport	6.9767e-05	0.0028718	BDKRB2/SLC17A1/CD36/SLC17A4/SLC51B/FABP4/VAMP2/CPT2/SLC26A2/FOLR2/ABCD3/P2RX4/OSR1/SLCO2A1/ABCG2/ACACB/SLC36A1/NR1H4/SLC35A1/MPC1/SLCO2B1/CEACAM1/PLA2G10/SLC16A9/SLC26A3/SLC51A/PLA2G2A	27	geneontology_Biological_Process
454	GO:0071887	leukocyte apoptotic process	7.00594e-05	0.0028718	CXCL12/CD27/HCLS1/BTK/CCL19/GIMAP8/MEF2C/CCL5/IL7R/CLC/CCL21/CCR7/CD74	13	geneontology_Biological_Process
455	GO:0030509	BMP signaling pathway	7.14062e-05	0.00290088	GREM2/TMEM100/SFRP1/BMP5/BMP6/PDCD4/NEO1/ACVRL1/BMP2/RGMA/RBPMS2/SOSTDC1/CCN1/SLC39A5/SFRP2/LEFTY1	16	geneontology_Biological_Process
456	GO:0022409	positive regulation of cell-cell adhesion	7.75335e-05	0.00312192	CD160/ELANE/CLECL1/CD209/PLPP3/CD27/VSIR/CCL19/HHLA2/CITED2/CCL5/IL7R/NCKAP1L/ZMIZ1/PCK1/HLA-DPB1/HLA-DPA1/CCL21/CCR7/HLA-DMB/CXCL13/FOXA1/CD74	23	geneontology_Biological_Process
457	GO:0002237	response to molecule of bacterial origin	8.04679e-05	0.00321166	ELANE/CD36/IL10RA/CTSG/BMP6/HPGD/PLSCR4/LITAF/CD96/PLCG2/PDCD4/GFI1/NR1H4/MEF2C/CCL5/PDE4D/PPARGC1A/LY86/GNG12/PCK1/CD14/DCN/PTGER2/PTGER4/CCR7/LY96/CXCL13	27	geneontology_Biological_Process
458	GO:0072677	eosinophil migration	8.85878e-05	0.00350499	SCG2/CCL5/CCL13/CCL8/PTGER4/CCL21	6	geneontology_Biological_Process
459	GO:0042573	retinoic acid metabolic process	9.5203e-05	0.00373425	ADH1B/UGT1A8/DHRS9/ADH1C/ADH1A/CYP26B1/AKR1C3	7	geneontology_Biological_Process
460	GO:0071248	cellular response to metal ion	9.7859e-05	0.00380563	MT1M/SLC30A10/MT1H/MT1F/FABP4/BMP6/MT2A/MT1E/MT1A/CPNE8/P2RX4/CHP2/MT1G/MT1X/MEF2C/AOC1/PPARGC1A/AKR1C3	18	geneontology_Biological_Process
461	GO:0042100	B cell proliferation	0.000101173	0.00390116	TNFRSF13B/PLCL2/MZB1/CD79A/CD19/BTK/CD38/MEF2C/IL7R/NCKAP1L/TYROBP/CD74	12	geneontology_Biological_Process
462	GO:1990748	cellular detoxification	0.000122623	0.00468852	CD36/PRDX6/ABCG2/GSTM2/AKR1B10/GPX3/TP53INP1/GSTA1/CYGB/HBB/GSTM3/HBA1/HBA2	13	geneontology_Biological_Process
463	GO:0048545	response to steroid hormone	0.000125944	0.00477539	SFRP1/RNF14/FAM107A/SST/PLPP1/TCF21/SLIT3/NR3C2/SOX10/ADTRP/BMP6/CA2/HSD11B2/SCGB2A1/KLF9/CD38/GPER1/HSD3B2/ZMIZ1/PCK1/DUSP1/PTGER2/PAQR8/TXNIP/FOXA1/AKR1C3	26	geneontology_Biological_Process
464	GO:0055123	digestive system development	0.000135655	0.00510107	PYY/NPY/SFRP1/TCF21/SOX10/NKX2-3/FOXF2/NPHP3/PDGFRA/FGF9/KIT/LGR4/RBPMS2/SPDEF/SFRP2	15	geneontology_Biological_Process
465	GO:0097305	response to alcohol	0.000137424	0.00512526	PTGDR/SFRP1/SLIT3/GNG2/CD27/MAP4K1/HPGD/KLF4/KLF9/CCL19/HSD3B2/TP53INP1/CLDN7/CD14/PTGER2/PTGER4/CCL21/CCR7/KCNMB1/AKR1C3	20	geneontology_Biological_Process
466	GO:0030217	T cell differentiation	0.000142484	0.00527077	FGL2/CD27/DOCK2/VSIR/NKX2-3/ITK/CCL19/IL18R1/CD8A/IL7R/NCKAP1L/KIT/CD2/ZMIZ1/HLA-DOA/PCK1/PTGER4/SPINK5/CYP26B1/CCR7/CD74	21	geneontology_Biological_Process
467	GO:0032528	microvillus organization	0.000146735	0.00538423	MYO1A/PLS1/GLDN/PLD1/CDHR2/RAP1GAP	6	geneontology_Biological_Process
468	GO:0046942	carboxylic acid transport	0.000151413	0.00551144	BDKRB2/SLC17A1/CD36/SLC17A4/SLC51B/FABP4/VAMP2/CPT2/SLC26A2/FOLR2/ABCD3/P2RX4/SLCO2A1/ABCG2/ACACB/SLC36A1/NR1H4/SLC35A1/MPC1/SLCO2B1/CEACAM1/PLA2G10/SLC16A9/SLC26A3/SLC51A/PLA2G2A	26	geneontology_Biological_Process
469	GO:0071772	response to BMP	0.000184559	0.00658884	GREM2/TMEM100/SFRP1/BMP5/BMP6/PDCD4/NEO1/ACVRL1/BMP2/RGMA/RBPMS2/SOSTDC1/CCN1/SLC39A5/SFRP2/LEFTY1	16	geneontology_Biological_Process
470	GO:0071773	cellular response to BMP stimulus	0.000184559	0.00658884	GREM2/TMEM100/SFRP1/BMP5/BMP6/PDCD4/NEO1/ACVRL1/BMP2/RGMA/RBPMS2/SOSTDC1/CCN1/SLC39A5/SFRP2/LEFTY1	16	geneontology_Biological_Process
471	GO:0090023	positive regulation of neutrophil chemotaxis	0.000185356	0.00658884	CCL19/NCKAP1L/RAC2/CCL21/CCR7/CD74	6	geneontology_Biological_Process
472	GO:0010566	regulation of ketone biosynthetic process	0.000189284	0.00662494	BMP5/BMP6/BMP2/PPARGC1A/AKR1C3	5	geneontology_Biological_Process
473	GO:0042249	establishment of planar polarity of embryonic epithelium	0.000189284	0.00662494	SFRP1/PAFAH1B1/FOXF2/NPHP3/SFRP2	5	geneontology_Biological_Process
474	GO:0002367	cytokine production involved in immune response	0.000198119	0.00688124	CD160/CD36/CHGA/IL18RAP/CD96/BTK/IL18R1/KIT/CLC/F2RL1/TRPM4/CD74	12	geneontology_Biological_Process
475	GO:0006814	sodium ion transport	0.000204134	0.00699859	SLC17A1/SLC4A4/SLC17A4/SLC9A9/SCNN1B/SGK1/NEDD4L/SLC22A5/CNNM4/SLC9A2/P2RX4/OSR1/SLC20A1/GPD1L/PKP2/SLC9A1/SCNN1G/FXYD3/SCNN1A/TRPM4	20	geneontology_Biological_Process
476	GO:0040013	negative regulation of locomotion	0.000204574	0.00699859	ELANE/SFRP1/BMP5/CXCL12/ADTRP/KLF4/ADORA3/MMP28/WAS/SEMA6A/CITED2/CLDN5/MEF2C/ACVRL1/FBLN1/TP53INP1/PPARGC1A/EVL/CYGB/DUSP1/DCN/CCL28/PTGER4/CCL21/CXCL13/CD74/SFRP2/APOD	28	geneontology_Biological_Process
477	GO:0062014	negative regulation of small molecule metabolic process	0.000216962	0.00736699	BMP5/UGT1A8/APPL2/PDZD3/GFI1/ACACB/BMP2/PPARGC1A/CEACAM1/PID1/AKR1C3/MST1	12	geneontology_Biological_Process
478	GO:0002291	T cell activation via T cell receptor contact with antigen bound to MHC molecule on antigen presenting cell	0.000228434	0.00764245	FGL2/ITGAL/APBB1IP/HLA-DMB	4	geneontology_Biological_Process
479	GO:0070942	neutrophil mediated cytotoxicity	0.000228434	0.00764245	ELANE/DNASE1L3/CTSG/F2RL1	4	geneontology_Biological_Process
480	GO:0061448	connective tissue development	0.000230839	0.00766657	BMP5/PDGFD/BMP6/MEF2D/ACAT1/OSR1/NR1H4/MEF2C/ACVRL1/EFEMP1/BMP2/PPARGC1A/SCIN/FGF9/FRZB/MGP/FOXA1/TRPM4/CCN1/SATB2/SFRP2	21	geneontology_Biological_Process
481	GO:0097306	cellular response to alcohol	0.000240199	0.0079196	PTGDR/SFRP1/GNG2/MAP4K1/KLF4/KLF9/TP53INP1/PTGER2/PTGER4/KCNMB1/AKR1C3	11	geneontology_Biological_Process
482	GO:0097237	cellular response to toxic substance	0.000243183	0.00796032	CD36/PRDX6/ABCG2/GSTM2/AKR1B10/GPX3/TP53INP1/GSTA1/CYGB/HBB/GSTM3/HBA1/HBA2	13	geneontology_Biological_Process
483	GO:0003018	vascular process in circulatory system	0.000249267	0.00810116	P2RX1/BDKRB2/CD36/CHGA/BMP6/EDN3/ABCG2/CD38/GPER1/CLDN5/CEACAM1/VIP/TJP3/F2RL1/ABCB1/KCNMB1/TRPM4	17	geneontology_Biological_Process
484	GO:0048660	regulation of smooth muscle cell proliferation	0.000258362	0.00833722	ELANE/PDGFD/HPGD/KLF4/NDRG2/MEF2D/PDCD4/ADAMTS1/GPER1/MEF2C/CCL5/PPARGC1A/FGF9/VIP/RBPMS2/APOD	16	geneontology_Biological_Process
485	GO:0035725	sodium ion transmembrane transport	0.000275854	0.00883897	SLC17A1/SLC4A4/SLC17A4/SLC9A9/SCNN1B/NEDD4L/CNNM4/SLC9A2/OSR1/SLC20A1/GPD1L/SLC9A1/SCNN1G/FXYD3/SCNN1A/TRPM4	16	geneontology_Biological_Process
486	GO:2000146	negative regulation of cell motility	0.000292663	0.00930096	SFRP1/BMP5/CXCL12/ADTRP/KLF4/ADORA3/MMP28/WAS/CITED2/CLDN5/MEF2C/ACVRL1/FBLN1/TP53INP1/PPARGC1A/EVL/CYGB/DUSP1/DCN/CCL28/PTGER4/CCL21/CXCL13/CD74/SFRP2/APOD	26	geneontology_Biological_Process
487	GO:0048659	smooth muscle cell proliferation	0.00029436	0.00930096	ELANE/PDGFD/HPGD/KLF4/NDRG2/MEF2D/PDCD4/ADAMTS1/GPER1/MEF2C/CCL5/PPARGC1A/FGF9/VIP/RBPMS2/APOD	16	geneontology_Biological_Process
488	GO:0007586	digestion	0.000298673	0.00937215	GUCA2B/CD36/SST/GUCA2A/SGK1/SLC22A5/LIMA1/SI/FABP2/PPARGC1A/PLS1/MUC2/CAPN9/GCNT3	14	geneontology_Biological_Process
489	GO:0010038	response to metal ion	0.000305286	0.00951404	MT1M/SLC30A10/MT1H/MT1F/FABP4/BMP6/MT2A/NEDD4L/CA2/MT1E/MT1A/CPNE8/P2RX4/CHP2/MT1G/MT1X/MEF2C/AOC1/PPARGC1A/CYBRD1/KIT/DUSP1/CD14/TXNIP/KCNMB1/AKR1C3	26	geneontology_Biological_Process
490	GO:0002286	T cell activation involved in immune response	0.000308364	0.00954461	FGL2/ITGAL/APBB1IP/CCL19/IL18R1/CEACAM1/PCK1/LCP1/F2RL1/PTGER4/HLA-DMB/CD74	12	geneontology_Biological_Process
491	GO:0002697	regulation of immune effector process	0.000311564	0.00957849	CD160/DNASE1L3/CD36/APPL2/CD177/IL18RAP/C7/MZB1/FGL2/CD19/CD96/CFH/BTK/CCL19/WAS/IL18R1/IL7R/CEACAM1/CLC/PCK1/F2RL1/C1QC/SPINK5/C1QB/DDX60/RAC2/HLA-DMB/TYROBP/ENPP3/TRPM4/CD74	31	geneontology_Biological_Process
492	GO:0048247	lymphocyte chemotaxis	0.000314744	0.0096113	CCL14/CCL23/CCL19/CCL5/CCL13/CCL8/CCL21/CXCL14/CXCL13	9	geneontology_Biological_Process
493	GO:0055067	monovalent inorganic cation homeostasis	0.000321904	0.00976295	CA7/SLC4A4/SLC9A9/SCNN1B/C7/NEDD4L/CA2/PDK4/SLC9A2/ATP6V0D1/SLC9A1/CYP4F12/SCNN1G/SLC26A3/SCNN1A	15	geneontology_Biological_Process
494	GO:0071622	regulation of granulocyte chemotaxis	0.000324001	0.00976295	CCL19/CCL5/NCKAP1L/CSF1R/RAC2/CCL21/CCR7/CD74	8	geneontology_Biological_Process
495	GO:0048245	eosinophil chemotaxis	0.000336325	0.0100676	SCG2/CCL5/CCL13/CCL8/CCL21	5	geneontology_Biological_Process
496	GO:0008207	C21-steroid hormone metabolic process	0.000338644	0.0100708	BMP5/BMP6/DHRS9/BMP2/HSD3B2/PPARGC1A/AKR1C3	7	geneontology_Biological_Process
497	GO:0097048	dendritic cell apoptotic process	0.00034941	0.0101697	CXCL12/CCL19/CCL21/CCR7	4	geneontology_Biological_Process
498	GO:2000668	regulation of dendritic cell apoptotic process	0.00034941	0.0101697	CXCL12/CCL19/CCL21/CCR7	4	geneontology_Biological_Process
499	GO:0050901	leukocyte tethering or rolling	0.00035091	0.0101697	ELANE/CXCL12/ITGB7/JAM2/CCL28/CCL21	6	geneontology_Biological_Process
500	GO:0071624	positive regulation of granulocyte chemotaxis	0.00035091	0.0101697	CCL19/NCKAP1L/RAC2/CCL21/CCR7/CD74	6	geneontology_Biological_Process
501	GO:0050870	positive regulation of T cell activation	0.000354811	0.0102177	CD160/CLECL1/CD209/CD27/VSIR/CCL19/HHLA2/CCL5/IL7R/NCKAP1L/ZMIZ1/PCK1/HLA-DPB1/HLA-DPA1/CCL21/CCR7/HLA-DMB/CD74	18	geneontology_Biological_Process
502	GO:0014066	regulation of phosphatidylinositol 3-kinase signaling	0.000361355	0.0103407	PDGFD/PPP1R16B/KLF4/HCLS1/GPER1/PRR5L/CCL5/PDGFRA/HCST/KIT/CEACAM1/DCN/F2RL1	13	geneontology_Biological_Process
503	GO:0006821	chloride transport	0.000365136	0.0103836	BEST4/CA7/BEST2/CLCA4/SLC26A2/CA2/CLCA1/SLC26A3/FXYD3/ABCB1/CLIC6/CLIC5	12	geneontology_Biological_Process
504	GO:0046434	organophosphate catabolic process	0.000371017	0.0104853	PDE7B/SMPDL3A/PRDX6/PDE9A/PNPLA7/ACAT1/PLCG2/ENPP2/GPD1L/PDE4D/PLA2G10/XDH/IMPA2/ENPP3	14	geneontology_Biological_Process
505	GO:0006790	sulfur compound metabolic process	0.000375894	0.0105575	TKTL1/SULT1A2/SLC26A2/ETHE1/PDK4/AHCYL2/ACAT1/PAPSS2/GSTM2/SULT1B1/TST/ACACB/SUCLG2/GHR/MPC1/SQOR/GSTA1/UGDH/GGT6/UST/DCN/GSTM3/CHST15/SPOCK2/HMGCS2/ST3GAL4	26	geneontology_Biological_Process
506	GO:0002548	monocyte chemotaxis	0.000396599	0.0110707	CCL14/CXCL12/CCL23/CCL19/CCL5/CCL13/CCL8/DUSP1/CCL21	9	geneontology_Biological_Process
507	GO:0006869	lipid transport	0.00039912	0.0110732	ABCA8/BDKRB2/CD36/GLTP/SLC51B/FABP4/BMP6/CPT2/ATP8B4/LIMA1/ABCD3/PLSCR4/P2RX4/VPS4B/SLCO2A1/APOBR/FABP2/ACACB/NR1H4/TMEM30B/SLCO2B1/CEACAM1/PLA2G10/SLC51A/ABCB1/PLA2G2A/APOD	27	geneontology_Biological_Process
508	GO:1903039	positive regulation of leukocyte cell-cell adhesion	0.000404811	0.011163	CD160/ELANE/CLECL1/CD209/CD27/VSIR/CCL19/HHLA2/CCL5/IL7R/NCKAP1L/ZMIZ1/PCK1/HLA-DPB1/HLA-DPA1/CCL21/CCR7/HLA-DMB/CD74	19	geneontology_Biological_Process
509	GO:1901655	cellular response to ketone	0.000420925	0.0115374	PTGDR/SFRP1/GNG2/SOX10/MAP4K1/KLF4/KLF9/PCK1/PTGER2/PTGER4/AKR1C3	11	geneontology_Biological_Process
510	GO:0030198	extracellular matrix organization	0.000431862	0.0117663	ABI3BP/ELANE/COL4A5/CTSG/ADTRP/ITGB7/ITGAL/MMP28/DPT/FOXF2/MFAP5/JAM2/ADAMTS1/COL14A1/MFAP4/PDGFRA/FBLN1/TPSAB1/CRISPLD2/DCN/LCP1/SPINK5/MYH11/SPOCK2/CCN1/SFRP2/COL17A1	27	geneontology_Biological_Process
511	GO:0015669	gas transport	0.000436072	0.0118103	CA2/CYGB/HBB/HBA1/HBA2	5	geneontology_Biological_Process
512	GO:0043062	extracellular structure organization	0.000449103	0.0120912	ABI3BP/ELANE/COL4A5/CTSG/ADTRP/ITGB7/ITGAL/MMP28/DPT/FOXF2/MFAP5/JAM2/ADAMTS1/COL14A1/MFAP4/PDGFRA/FBLN1/TPSAB1/CRISPLD2/DCN/LCP1/SPINK5/MYH11/SPOCK2/CCN1/SFRP2/COL17A1	27	geneontology_Biological_Process
513	GO:0006069	ethanol oxidation	0.000510176	0.0135774	ADH1B/ADH1C/ADH1A/ALDH1A1	4	geneontology_Biological_Process
514	GO:0043491	protein kinase B signaling	0.000510271	0.0135774	TMEM100/PHLPP2/MTM1/ADTRP/KLF4/P2RX4/CD19/HCLS1/CCL19/GPER1/CCL5/PDGFRA/SH2B3/FGF9/KIT/XDH/RASD2/RAC2/CCL21/CCR7/AKR1C3	21	geneontology_Biological_Process
515	GO:1902624	positive regulation of neutrophil migration	0.000513642	0.0135876	CCL19/NCKAP1L/RAC2/CCL21/CCR7/CD74	6	geneontology_Biological_Process
516	GO:0071241	cellular response to inorganic substance	0.000521846	0.0137096	MT1M/SLC30A10/MT1H/MT1F/FABP4/BMP6/MT2A/MT1E/MT1A/CPNE8/P2RX4/CHP2/MT1G/MT1X/MEF2C/AOC1/PPARGC1A/AKR1C3	18	geneontology_Biological_Process
517	GO:0051271	negative regulation of cellular component movement	0.000524278	0.0137096	SFRP1/BMP5/CXCL12/ADTRP/KLF4/ADORA3/MMP28/WAS/SEMA6A/CITED2/CLDN5/MEF2C/ACVRL1/FBLN1/TP53INP1/PPARGC1A/EVL/CYGB/DUSP1/DCN/CCL28/PTGER4/CCL21/CXCL13/CD74/SFRP2/APOD	27	geneontology_Biological_Process
518	GO:0007178	transmembrane receptor protein serine/threonine kinase signaling pathway	0.000530667	0.0137973	GREM2/TMEM100/SFRP1/BMP5/APPL2/CDKN2B/BMP6/HPGD/PDCD4/CILP/CITED2/NEO1/CLDN5/ACVRL1/BMP2/RGMA/FGF9/ZMIZ1/LPXN/RBPMS2/SOSTDC1/CCN1/SLC39A5/SFRP2/LEFTY1	25	geneontology_Biological_Process
519	GO:0033630	positive regulation of cell adhesion mediated by integrin	0.000556581	0.0143889	CCL5/NCKAP1L/CCL21/CXCL13/SFRP2	5	geneontology_Biological_Process
520	GO:0001933	negative regulation of protein phosphorylation	0.000563419	0.0144834	BDKRB2/GFRA2/SFRP1/PKIB/CDKN2B/LAX1/FABP4/PLPP3/PAFAH1B1/KLF4/NDRG2/PDCD4/TBC1D10C/SEMA6A/PTPRH/GPD1L/GPER1/PRR5L/FBLN1/PDE4D/SH2B3/PPARGC1A/CEACAM1/NIBAN1/XDH/DUSP1/F2RL1/PID1/SFRP2	29	geneontology_Biological_Process
521	GO:0045446	endothelial cell differentiation	0.000591159	0.0151111	TMEM100/BMP6/PPP1R16B/CLDN5/ACVRL1/PDE4D/CEACAM1/XDH/TJP3/F2RL1/GSTM3/DLL1	12	geneontology_Biological_Process
522	GO:0019935	cyclic-nucleotide-mediated signaling	0.000611982	0.015556	GUCA2B/GCG/CD36/PDE7B/CHGA/GNG2/LPAR1/PDZD3/PDE9A/GPER1/PDE4D/LGR4/VIP/RASD2/PTGER2/PTGER4/FFAR4/DEFB1	18	geneontology_Biological_Process
523	GO:0032970	regulation of actin filament-based process	0.000633634	0.0160035	SFRP1/FAM107A/CXCL12/ARHGAP44/LPAR1/LIMA1/HCLS1/WAS/ASAP3/MEF2C/PKP2/PDGFRA/DSC2/SLC9A1/NCKAP1L/PDE4D/EVL/SCIN/IQGAP2/CSF1R/VILL/F2RL1/PTGER4/RAC2/CCL21/CCR7/TRPM4	27	geneontology_Biological_Process
524	GO:0006805	xenobiotic metabolic process	0.000638371	0.0160035	SULT1A2/UGT1A8/UGT1A10/GSTM2/SULT1B1/AOC1/GSTA1/GSTM3/CMBL/CYP26B1/NAT2/CES2	12	geneontology_Biological_Process
525	GO:0002224	toll-like receptor signaling pathway	0.00064098	0.0160035	SFTPD/CD36/APPL2/TLR7/PJA2/BTK/GFI1/COLEC12/NR1H4/LGR4/LRRC19/CD14/F2RL1/LY96	14	geneontology_Biological_Process
526	GO:0001822	kidney development	0.000643656	0.0160035	SFRP1/TCF21/PDGFD/PLCE1/BMP6/CA2/HPGD/ACAT1/OSR1/ADAMTS1/NPHP3/MEF2C/PDGFRA/BMP2/LGR4/ID3/DCN/DLL1/CYP26B1/GCNT3/BASP1	21	geneontology_Biological_Process
527	GO:0050853	B cell receptor signaling pathway	0.000650841	0.0160942	KLHL6/PRKCB/PLCL2/CD79A/CD19/PLCG2/ITK/BTK/CD79B/CD38/MEF2C/NCKAP1L/LPXN	13	geneontology_Biological_Process
528	GO:0050866	negative regulation of cell activation	0.000672204	0.0165326	SFTPD/TNFRSF13B/SFRP1/LAX1/FGL2/VSIR/TBC1D10C/BTK/GPER1/PDGFRA/SH2B3/CEACAM1/CYGB/TYROBP/ENPP3/GPNMB/CD74	17	geneontology_Biological_Process
529	GO:0006705	mineralocorticoid biosynthetic process	0.000717346	0.0167733	BMP5/BMP6/BMP2/HSD3B2	4	geneontology_Biological_Process
530	GO:0008212	mineralocorticoid metabolic process	0.000717346	0.0167733	BMP5/BMP6/BMP2/HSD3B2	4	geneontology_Biological_Process
531	GO:0031274	positive regulation of pseudopodium assembly	0.000717346	0.0167733	KIT/F2RL1/CCL21/CCR7	4	geneontology_Biological_Process
532	GO:0032530	regulation of microvillus organization	0.000717346	0.0167733	PLS1/PLD1/CDHR2/RAP1GAP	4	geneontology_Biological_Process
533	GO:0060100	positive regulation of phagocytosis, engulfment	0.000717346	0.0167733	CD36/APPL2/NCKAP1L/F2RL1	4	geneontology_Biological_Process
534	GO:1903236	regulation of leukocyte tethering or rolling	0.000717346	0.0167733	ELANE/CXCL12/CCL28/CCL21	4	geneontology_Biological_Process
535	GO:1904995	negative regulation of leukocyte adhesion to vascular endothelial cell	0.000717346	0.0167733	CXCL12/KLF4/CCL28/CCL21	4	geneontology_Biological_Process
536	GO:1905155	positive regulation of membrane invagination	0.000717346	0.0167733	CD36/APPL2/NCKAP1L/F2RL1	4	geneontology_Biological_Process
537	GO:0002691	regulation of cellular extravasation	0.000729718	0.0167733	ELANE/CXCL12/PDGFD/CCL28/PTGER4/CCL21	6	geneontology_Biological_Process
538	GO:0043552	positive regulation of phosphatidylinositol 3-kinase activity	0.000729718	0.0167733	CD19/CCL19/PDGFRA/KIT/CCL21/CCR7	6	geneontology_Biological_Process
539	GO:0090022	regulation of neutrophil chemotaxis	0.000729718	0.0167733	CCL19/NCKAP1L/RAC2/CCL21/CCR7/CD74	6	geneontology_Biological_Process
540	GO:0120255	olefinic compound biosynthetic process	0.000729718	0.0167733	BMP5/BMP6/GSTM2/BMP2/PPARGC1A/AKR1C3	6	geneontology_Biological_Process
541	GO:0014065	phosphatidylinositol 3-kinase signaling	0.000729914	0.0167733	CD160/PDGFD/PPP1R16B/KLF4/HCLS1/GPER1/PRR5L/CCL5/PDGFRA/HCST/KIT/CEACAM1/DCN/F2RL1	14	geneontology_Biological_Process
542	GO:0015698	inorganic anion transport	0.000739225	0.0169019	BEST4/CA7/SLC17A1/SLC4A4/BEST2/CLCA4/SLC26A2/CA2/SLC20A1/CLCA1/SLC26A3/FXYD3/ABCB1/CLIC6/CLIC5	15	geneontology_Biological_Process
543	GO:0019730	antimicrobial humoral response	0.000747957	0.0169453	SFTPD/ELANE/CHGA/CTSG/JCHAIN/CCL13/RNASE6/ITLN1/SPINK5/CXCL14/CXCL13/DEFB1/PLA2G2A	13	geneontology_Biological_Process
544	GO:0014068	positive regulation of phosphatidylinositol 3-kinase signaling	0.000748573	0.0169453	PDGFD/HCLS1/GPER1/PRR5L/CCL5/PDGFRA/HCST/KIT/DCN/F2RL1	10	geneontology_Biological_Process
545	GO:0032649	regulation of interferon-gamma production	0.000763767	0.0172037	VSIR/TLR7/CD96/IL18R1/NR1H4/PDE4D/CD2/CD14/HLA-DPB1/HLA-DPA1/CCR7	11	geneontology_Biological_Process
546	GO:0002573	myeloid leukocyte differentiation	0.000790141	0.0177101	SFRP1/EVI2B/PAFAH1B1/CA2/NKX2-3/HCLS1/CCL19/MT1G/MEF2C/KIT/CEACAM1/CSF1R/F2RL1/C1QC/CCR7/TYROBP/CD74	17	geneontology_Biological_Process
547	GO:0120254	olefinic compound metabolic process	0.000799375	0.0178292	BMP5/BMP6/DHRS9/GSTM2/PTGDS/EPHX2/BMP2/CYP4F12/PPARGC1A/GSTA1/PLA2G10/AKR1C3	12	geneontology_Biological_Process
548	GO:0030336	negative regulation of cell migration	0.000843813	0.0187285	SFRP1/BMP5/CXCL12/ADTRP/KLF4/ADORA3/MMP28/CITED2/CLDN5/MEF2C/ACVRL1/TP53INP1/PPARGC1A/EVL/CYGB/DUSP1/DCN/CCL28/PTGER4/CCL21/CXCL13/CD74/SFRP2/APOD	24	geneontology_Biological_Process
549	GO:0016338	calcium-independent cell-cell adhesion via plasma membrane cell-adhesion molecules	0.000870427	0.0192254	CLDN8/CLDN23/CLDN5/BMP2/CLDN7	5	geneontology_Biological_Process
550	GO:0060485	mesenchyme development	0.000880611	0.0192634	TMEM100/SFRP1/BMP5/TCF21/SOX10/EDN3/FOXF2/OSR1/PDCD4/GLIPR2/SEMA6A/CITED2/MEF2C/ACVRL1/BMP2/FGF9/FRZB/FOXA1/BASP1/SFRP2/ACTG2	21	geneontology_Biological_Process
551	GO:1902105	regulation of leukocyte differentiation	0.000880611	0.0192634	SFRP1/EVI2B/FGL2/CD27/CA2/VSIR/HCLS1/BTK/CCL19/IL7R/NCKAP1L/CEACAM1/CD2/ZMIZ1/HLA-DOA/PCK1/C1QC/SPINK5/CYP26B1/TYROBP/CD74	21	geneontology_Biological_Process
552	GO:0071466	cellular response to xenobiotic stimulus	0.000924519	0.0201271	SULT1A2/UGT1A8/UGT1A10/GSTM2/SULT1B1/AOC1/GSTA1/GSTM3/CMBL/CYP26B1/NAT2/CES2	12	geneontology_Biological_Process
553	GO:0002429	immune response-activating cell surface receptor signaling pathway	0.000959632	0.0206208	CD160/KLHL6/APPL2/PRKCB/CD209/LAX1/PLCL2/CD79A/PVRIG/CD19/PLCG2/ITK/CD247/BTK/WAS/CD79B/HHLA2/CD38/MEF2C/NCKAP1L/PDE4D/CEACAM1/LPXN/HLA-DQA1/MUC2/HLA-DPB1/HLA-DPA1/CCR7/HLA-DRA/MUC12	30	geneontology_Biological_Process
554	GO:0002757	immune response-activating signal transduction	0.000959632	0.0206208	CD160/KLHL6/APPL2/PRKCB/CD209/LAX1/PLCL2/CD79A/PVRIG/CD19/PLCG2/ITK/CD247/BTK/WAS/CD79B/HHLA2/CD38/MEF2C/NCKAP1L/PDE4D/CEACAM1/LPXN/HLA-DQA1/MUC2/HLA-DPB1/HLA-DPA1/CCR7/HLA-DRA/MUC12	30	geneontology_Biological_Process
555	GO:0072001	renal system development	0.000960793	0.0206208	SFRP1/TCF21/PDGFD/PLCE1/BMP6/CA2/HPGD/ACAT1/OSR1/ADAMTS1/NPHP3/MEF2C/PDGFRA/BMP2/LGR4/ID3/DCN/DLL1/CYP26B1/GCNT3/BASP1	21	geneontology_Biological_Process
556	GO:0001771	immunological synapse formation	0.000977639	0.0207862	DOCK2/CCL19/CCL21/CCR7	4	geneontology_Biological_Process
557	GO:0031272	regulation of pseudopodium assembly	0.000977639	0.0207862	KIT/F2RL1/CCL21/CCR7	4	geneontology_Biological_Process
558	GO:0006721	terpenoid metabolic process	0.000992962	0.0210139	ADH1B/UGT1A8/RETSAT/RDH5/DHRS9/ADH1C/ADH1A/AKR1B10/CYP26B1/HMGCS2/AKR1C3/ALDH1A1	12	geneontology_Biological_Process
559	GO:0045926	negative regulation of growth	0.00103998	0.021907	SFRP1/MT1M/PI16/MT1H/SLIT3/FHL1/MT1F/MT2A/MT1E/MT1A/MT1G/SEMA6A/MT1X/ACVRL1/PLAC8/FRZB/CRYAB/CDHR2/SFRP2	19	geneontology_Biological_Process
560	GO:0001523	retinoid metabolic process	0.00104691	0.0219514	ADH1B/UGT1A8/RETSAT/RDH5/DHRS9/ADH1C/ADH1A/AKR1B10/CYP26B1/AKR1C3/ALDH1A1	11	geneontology_Biological_Process
561	GO:0002407	dendritic cell chemotaxis	0.00106928	0.0223176	CCL19/CCL5/CCL21/CCR7/TRPM4	5	geneontology_Biological_Process
562	GO:0030888	regulation of B cell proliferation	0.00108404	0.0225223	TNFRSF13B/MZB1/BTK/CD38/MEF2C/NCKAP1L/TYROBP/CD74	8	geneontology_Biological_Process
563	GO:0006720	isoprenoid metabolic process	0.00118917	0.0245942	ADH1B/UGT1A8/RETSAT/RDH5/DHDDS/DHRS9/ADH1C/ADH1A/AKR1B10/CYP26B1/HMGCS2/AKR1C3/ALDH1A1	13	geneontology_Biological_Process
564	GO:0120178	steroid hormone biosynthetic process	0.00120096	0.0247257	BMP5/BMP6/DHRS11/HSD17B2/BMP2/HSD3B2/PPARGC1A	7	geneontology_Biological_Process
565	GO:0003012	muscle system process	0.00123814	0.0253763	P2RX1/BDKRB2/MYOT/PI16/CHGA/RCSD1/PLCE1/NEDD4L/EDN3/KLF4/PDE9A/P2RX4/MYOM1/GSTM2/CD38/GPD1L/GPER1/MEF2C/PKP2/DSC2/SLC9A1/PDE4D/PPARGC1A/KIT/MYH11/CRYAB/HSPB6/TRPM4/ACTG2	29	geneontology_Biological_Process
566	GO:0045619	regulation of lymphocyte differentiation	0.00124392	0.0253804	SFRP1/FGL2/CD27/VSIR/BTK/CCL19/IL7R/NCKAP1L/CD2/ZMIZ1/HLA-DOA/PCK1/SPINK5/CYP26B1/CD74	15	geneontology_Biological_Process
567	GO:0015671	oxygen transport	0.00129781	0.0257863	CYGB/HBB/HBA1/HBA2	4	geneontology_Biological_Process
568	GO:0030852	regulation of granulocyte differentiation	0.00129781	0.0257863	EVI2B/HCLS1/CEACAM1/C1QC	4	geneontology_Biological_Process
569	GO:0060026	convergent extension	0.00129781	0.0257863	SFRP1/NPHP3/FRZB/SFRP2	4	geneontology_Biological_Process
570	GO:0060099	regulation of phagocytosis, engulfment	0.00129781	0.0257863	CD36/APPL2/NCKAP1L/F2RL1	4	geneontology_Biological_Process
571	GO:0072567	chemokine (C-X-C motif) ligand 2 production	0.00129781	0.0257863	KLF4/F2RL1/MCOLN2/CD74	4	geneontology_Biological_Process
572	GO:2000341	regulation of chemokine (C-X-C motif) ligand 2 production	0.00129781	0.0257863	KLF4/F2RL1/MCOLN2/CD74	4	geneontology_Biological_Process
573	GO:0071346	cellular response to interferon-gamma	0.00131463	0.0260069	CCL14/CCL23/MT2A/CCL19/WAS/CCL5/CCL13/CCL8/EVL/HLA-DQA1/HLA-DPB1/HLA-DPA1/CCL21/TRIM22/HLA-DRA	15	geneontology_Biological_Process
574	GO:0006936	muscle contraction	0.00133742	0.0261298	P2RX1/BDKRB2/MYOT/CHGA/RCSD1/PLCE1/NEDD4L/EDN3/P2RX4/MYOM1/GSTM2/CD38/GPD1L/GPER1/PKP2/DSC2/SLC9A1/PDE4D/KIT/MYH11/CRYAB/HSPB6/TRPM4/ACTG2	24	geneontology_Biological_Process
575	GO:0032835	glomerulus development	0.00133807	0.0261298	TCF21/PDGFD/PLCE1/OSR1/MEF2C/PDGFRA/LGR4/BASP1	8	geneontology_Biological_Process
576	GO:2000401	regulation of lymphocyte migration	0.00133807	0.0261298	CXCL12/ADTRP/JAM2/CCL5/CCL21/CXCL14/CXCL13/APOD	8	geneontology_Biological_Process
577	GO:0048546	digestive tract morphogenesis	0.00135655	0.0262651	SFRP1/TCF21/SOX10/NKX2-3/PDGFRA/RBPMS2/SFRP2	7	geneontology_Biological_Process
578	GO:1903727	positive regulation of phospholipid metabolic process	0.00135655	0.0262651	CD19/CCL19/NR1H4/PDGFRA/KIT/CCL21/CCR7	7	geneontology_Biological_Process
579	GO:0090218	positive regulation of lipid kinase activity	0.00136648	0.0263453	CD19/CCL19/PDGFRA/KIT/CCL21/CCR7	6	geneontology_Biological_Process
580	GO:0002312	B cell activation involved in immune response	0.00146095	0.0279299	DOCK10/POU2AF1/PLCL2/ITM2A/NKX2-3/MFNG/CD19/PLCG2/DLL1	9	geneontology_Biological_Process
581	GO:1901224	positive regulation of NIK/NF-kappaB signaling	0.00146095	0.0279299	NR3C2/CD27/TLR7/PDCD4/CCL19/IL18R1/LRRC19/CD14/TCIM	9	geneontology_Biological_Process
582	GO:0009410	response to xenobiotic stimulus	0.00149797	0.0285179	SULT1A2/UGT1A8/UGT1A10/GSTM2/SULT1B1/AOC1/GSTA1/GSTM3/CMBL/CYP26B1/NAT2/CES2	12	geneontology_Biological_Process
583	GO:0002699	positive regulation of immune effector process	0.00152712	0.0289516	CD160/CD36/APPL2/CD177/IL18RAP/MZB1/BTK/CCL19/IL18R1/PCK1/F2RL1/DDX60/RAC2/HLA-DMB/TYROBP/ENPP3/CD74	17	geneontology_Biological_Process
584	GO:2000403	positive regulation of lymphocyte migration	0.00157713	0.0297758	CXCL12/JAM2/CCL5/CCL21/CXCL14/CXCL13	6	geneontology_Biological_Process
585	GO:0019218	regulation of steroid metabolic process	0.0015998	0.02997	BMP5/UGT1A8/BMP6/FMO5/GFI1/ACACB/NR1H4/EPHX2/BMP2/PPARGC1A/KIT/AKR1C3	12	geneontology_Biological_Process
586	GO:0042129	regulation of T cell proliferation	0.0016006	0.02997	SFTPD/CLECL1/CD209/VSIR/CCL19/HHLA2/CCL5/NCKAP1L/CLC/HLA-DPB1/RAC2/HLA-DPA1/HLA-DMB/GPNMB	14	geneontology_Biological_Process
587	GO:0016101	diterpenoid metabolic process	0.00162953	0.0303867	ADH1B/UGT1A8/RETSAT/RDH5/DHRS9/ADH1C/ADH1A/AKR1B10/CYP26B1/AKR1C3/ALDH1A1	11	geneontology_Biological_Process
588	GO:0009812	flavonoid metabolic process	0.00168462	0.0304167	UGT1A8/UGT1A10/SULT1B1/PPARGC1A	4	geneontology_Biological_Process
589	GO:0031269	pseudopodium assembly	0.00168462	0.0304167	KIT/F2RL1/CCL21/CCR7	4	geneontology_Biological_Process
590	GO:0034310	primary alcohol catabolic process	0.00168462	0.0304167	SULT1A2/SULT1B1/AKR1B10/AKR1C3	4	geneontology_Biological_Process
591	GO:0050710	negative regulation of cytokine secretion	0.00168462	0.0304167	LGR4/SRGN/PTGER4/FFAR4	4	geneontology_Biological_Process
592	GO:0055119	relaxation of cardiac muscle	0.00168462	0.0304167	CHGA/P2RX4/GSTM2/PDE4D	4	geneontology_Biological_Process
593	GO:0071380	cellular response to prostaglandin E stimulus	0.00168462	0.0304167	SFRP1/GNG2/PTGER2/PTGER4	4	geneontology_Biological_Process
594	GO:0072224	metanephric glomerulus development	0.00168462	0.0304167	TCF21/OSR1/PDGFRA/LGR4	4	geneontology_Biological_Process
595	GO:1905153	regulation of membrane invagination	0.00168462	0.0304167	CD36/APPL2/NCKAP1L/F2RL1	4	geneontology_Biological_Process
596	GO:0071383	cellular response to steroid hormone stimulus	0.00171386	0.0305061	SFRP1/RNF14/FAM107A/PLPP1/TCF21/NR3C2/SOX10/ADTRP/SCGB2A1/KLF9/GPER1/ZMIZ1/PCK1/PAQR8/FOXA1/AKR1C3	16	geneontology_Biological_Process
597	GO:0055078	sodium ion homeostasis	0.00171464	0.0305061	SCNN1B/C7/NEDD4L/SLC9A1/CYP4F12/SCNN1G/SCNN1A	7	geneontology_Biological_Process
598	GO:0045833	negative regulation of lipid metabolic process	0.00172142	0.0305061	BMP5/UGT1A8/APPL2/GFI1/GPER1/ACACB/BMP2/CEACAM1/AKR1C3/APOD	10	geneontology_Biological_Process
599	GO:0045580	regulation of T cell differentiation	0.0017231	0.0305061	FGL2/CD27/VSIR/CCL19/IL7R/NCKAP1L/CD2/ZMIZ1/HLA-DOA/PCK1/SPINK5/CYP26B1/CD74	13	geneontology_Biological_Process
600	GO:0070665	positive regulation of leukocyte proliferation	0.0017231	0.0305061	CLECL1/CD209/CCL19/HHLA2/CD38/MEF2C/CCL5/NCKAP1L/CSF1R/HLA-DPB1/HLA-DPA1/HLA-DMB/CD74	13	geneontology_Biological_Process
601	GO:0046486	glycerolipid metabolic process	0.00175096	0.0308793	CWH43/MTM1/ABHD3/PLCE1/FABP4/PRDX6/PAFAH1B1/GPAT3/NKX2-3/HADHB/PNPLA7/PLCG2/APOBR/ENPP2/FABP2/GPD1L/NR1H4/PIGZ/CSF1R/PLA2G10/IMPA2/ITPKA/PCK1/SLC44A4/PLAAT2/PLD1/PLA2G2A	27	geneontology_Biological_Process
602	GO:0071216	cellular response to biotic stimulus	0.00178176	0.0313012	CD36/CTSG/BMP6/PLSCR4/LITAF/PDCD4/BTK/GFI1/NR1H4/MEF2C/CCL5/PDE4D/PPARGC1A/LY86/CD14/TXNIP/LY96/CXCL13	18	geneontology_Biological_Process
603	GO:0071222	cellular response to lipopolysaccharide	0.00189208	0.0330255	CD36/CTSG/BMP6/PLSCR4/LITAF/PDCD4/GFI1/NR1H4/MEF2C/CCL5/PDE4D/PPARGC1A/LY86/CD14/LY96/CXCL13	16	geneontology_Biological_Process
604	GO:0002718	regulation of cytokine production involved in immune response	0.00189443	0.0330255	CD160/CD36/CD96/BTK/IL18R1/CLC/F2RL1/TRPM4/CD74	9	geneontology_Biological_Process
605	GO:0072593	reactive oxygen species metabolic process	0.00190604	0.0331011	SFTPD/CD36/SLC30A10/CD177/PRDX6/KLF4/PDK4/P2RX4/GPX3/XDH/HBB/F2RL1/PID1/RAC2/CRYAB/HBA1/TYROBP/CCN1/AKR1C3/HBA2	20	geneontology_Biological_Process
606	GO:0061756	leukocyte adhesion to vascular endothelial cell	0.00191918	0.0332026	ELANE/CXCL12/KLF4/ITGB7/JAM2/CCL28/CCL21	7	geneontology_Biological_Process
607	GO:0001655	urogenital system development	0.00194528	0.0335266	SFRP1/TCF21/PDGFD/PLCE1/BMP6/CA2/HPGD/ACAT1/OSR1/ADAMTS1/NPHP3/MEF2C/PDGFRA/BMP2/LGR4/ID3/DCN/DLL1/CYP26B1/GCNT3/FOXA1/BASP1	22	geneontology_Biological_Process
608	GO:0032642	regulation of chemokine production	0.00198709	0.0341179	KLF4/TLR7/NR1H4/ACKR1/F2RL1/MCOLN2/CD74/APOD	8	geneontology_Biological_Process
609	GO:0045807	positive regulation of endocytosis	0.0020041	0.0342092	CD36/APPL2/NEDD4L/PLCG2/CCL19/NCKAP1L/CD14/F2RL1/DLL1/CCL21	10	geneontology_Biological_Process
610	GO:0030282	bone mineralization	0.00200744	0.0342092	CLEC3B/BMP6/OSR1/MEF2C/BMP2/LGR4/SRGN/MGP/TRPM4/GPNMB/CCN1	11	geneontology_Biological_Process
611	GO:0003158	endothelium development	0.00206579	0.0350387	TMEM100/BMP6/PPP1R16B/CLDN5/ACVRL1/PDE4D/CEACAM1/XDH/TJP3/F2RL1/GSTM3/DLL1	12	geneontology_Biological_Process
612	GO:0006730	one-carbon metabolic process	0.00207152	0.0350387	CA7/CA1/CA4/CA2/AHCYL2/CA12	6	geneontology_Biological_Process
613	GO:0042326	negative regulation of phosphorylation	0.00211195	0.0355446	BDKRB2/GFRA2/SFRP1/PKIB/CDKN2B/LAX1/FABP4/PLPP3/PAFAH1B1/KLF4/NDRG2/PDCD4/TBC1D10C/SEMA6A/PTPRH/GPD1L/GPER1/PRR5L/FBLN1/PDE4D/SH2B3/PPARGC1A/CEACAM1/NIBAN1/XDH/DUSP1/F2RL1/PID1/SFRP2	29	geneontology_Biological_Process
614	GO:0022408	negative regulation of cell-cell adhesion	0.00211705	0.0355446	SFTPD/CXCL12/LAX1/ADTRP/BMP6/FGL2/KLF4/VSIR/BMP2/SH2B3/CEACAM1/CCL28/CCL21/GPNMB/CD74	15	geneontology_Biological_Process
615	GO:0010876	lipid localization	0.00212562	0.0355573	ABCA8/BDKRB2/CD36/GLTP/SLC51B/FABP4/BMP6/CPT2/ATP8B4/LIMA1/ABCD3/PLSCR4/P2RX4/VPS4B/SLCO2A1/APOBR/FABP2/ACACB/NR1H4/TMEM30B/SLCO2B1/CEACAM1/PLA2G10/SLC51A/ABCB1/PLA2G2A/APOD	27	geneontology_Biological_Process
616	GO:0031268	pseudopodium organization	0.00214472	0.035719	KIT/F2RL1/CCL21/CCR7	4	geneontology_Biological_Process
617	GO:0002792	negative regulation of peptide secretion	0.00215884	0.035719	SFRP1/CHGA/ADTRP/SYTL4/LGR4/SRGN/PTGER4/FFAR4/FAM3D/CD74	10	geneontology_Biological_Process
618	GO:0015908	fatty acid transport	0.00215884	0.035719	BDKRB2/CD36/FABP4/CPT2/ABCD3/P2RX4/SLCO2A1/ACACB/PLA2G10/PLA2G2A	10	geneontology_Biological_Process
619	GO:0048662	negative regulation of smooth muscle cell proliferation	0.00218274	0.0358537	KLF4/NDRG2/PDCD4/GPER1/MEF2C/PPARGC1A/VIP/APOD	8	geneontology_Biological_Process
620	GO:0050854	regulation of antigen receptor-mediated signaling pathway	0.00218274	0.0358537	CD160/PRKCB/PLCL2/PVRIG/CD19/CEACAM1/LPXN/CCR7	8	geneontology_Biological_Process
621	GO:0050671	positive regulation of lymphocyte proliferation	0.00219815	0.035977	CLECL1/CD209/CCL19/HHLA2/CD38/MEF2C/CCL5/NCKAP1L/HLA-DPB1/HLA-DPA1/HLA-DMB/CD74	12	geneontology_Biological_Process
622	GO:0044272	sulfur compound biosynthetic process	0.00222712	0.0363204	SLC26A2/PDK4/ACAT1/PAPSS2/GSTM2/ACACB/MPC1/GSTA1/UGDH/GGT6/UST/DCN/GSTM3/CHST15/ST3GAL4	15	geneontology_Biological_Process
623	GO:0019882	antigen processing and presentation	0.00232351	0.0377129	CD36/CD209/FGL2/CCL19/WAS/CD8A/HLA-DOB/HLA-DOA/HLA-DQA1/HLA-DPB1/HLA-DPA1/CCL21/CCR7/HLA-DMB/HLA-DRA/HLA-DMA/CD74	17	geneontology_Biological_Process
624	GO:0032946	positive regulation of mononuclear cell proliferation	0.00233737	0.0377129	CLECL1/CD209/CCL19/HHLA2/CD38/MEF2C/CCL5/NCKAP1L/HLA-DPB1/HLA-DPA1/HLA-DMB/CD74	12	geneontology_Biological_Process
625	GO:1903038	negative regulation of leukocyte cell-cell adhesion	0.00233737	0.0377129	SFTPD/CXCL12/LAX1/ADTRP/FGL2/KLF4/VSIR/CEACAM1/CCL28/CCL21/GPNMB/CD74	12	geneontology_Biological_Process
626	GO:1901342	regulation of vasculature development	0.00241188	0.0387775	CD160/TMEM100/SFRP1/PRKCB/PDGFD/STAB1/PPP1R16B/KLF4/PDCD4/ENPP2/SEMA6A/ADAMTS1/GPER1/CLDN5/ACVRL1/FGF9/KIT/CEACAM1/XDH/DCN/SPINK5/DLL1/HSPB6/CXCL13/GPNMB/FGFBP1/SFRP2	27	geneontology_Biological_Process
627	GO:0051896	regulation of protein kinase B signaling	0.00242096	0.0387865	PHLPP2/MTM1/KLF4/P2RX4/CD19/HCLS1/CCL19/GPER1/PDGFRA/SH2B3/FGF9/KIT/XDH/RASD2/RAC2/CCL21/CCR7/AKR1C3	18	geneontology_Biological_Process
628	GO:0098869	cellular oxidant detoxification	0.00249716	0.0398669	CD36/PRDX6/GSTM2/GPX3/TP53INP1/GSTA1/CYGB/HBB/HBA1/HBA2	10	geneontology_Biological_Process
629	GO:0002283	neutrophil activation involved in immune response	0.00252695	0.0402014	P2RX1/ELANE/DNASE1L3/CD36/CD177/FUCA1/CTSG/CFD/PRDX6/FGL2/DOCK2/ATP8B4/ARHGAP9/ITGAL/TBC1D10C/CD53/NCKAP1L/AOC1/PGM1/PLAC8/CEACAM1/IQGAP2/CD14/CRISPLD2/HBB/ANPEP/PLD1/TYROBP/PIGR	29	geneontology_Biological_Process
630	GO:0042098	T cell proliferation	0.00258619	0.0407177	SFTPD/CLECL1/CD209/DOCK2/VSIR/CCL19/HHLA2/CCL5/NCKAP1L/CLC/HLA-DPB1/RAC2/HLA-DPA1/HLA-DMB/GPNMB	15	geneontology_Biological_Process
631	GO:0001782	B cell homeostasis	0.00260012	0.0407177	TNFRSF13B/DOCK10/MEF2C/NCKAP1L/CD74	5	geneontology_Biological_Process
632	GO:0015721	bile acid and bile salt transport	0.00260012	0.0407177	SLC51B/NR1H4/SLCO2B1/CEACAM1/SLC51A	5	geneontology_Biological_Process
633	GO:0036336	dendritic cell migration	0.00260012	0.0407177	CCL19/CCL5/CCL21/CCR7/TRPM4	5	geneontology_Biological_Process
634	GO:0098661	inorganic anion transmembrane transport	0.00261915	0.0407177	BEST4/SLC17A1/BEST2/CLCA4/SLC26A2/SLC20A1/CLCA1/SLC26A3/FXYD3/CLIC6/CLIC5	11	geneontology_Biological_Process
635	GO:0033627	cell adhesion mediated by integrin	0.00261925	0.0407177	PLPP3/ITGB7/CCL5/NCKAP1L/LPXN/CCL21/CXCL13/SFRP2	8	geneontology_Biological_Process
636	GO:0000302	response to reactive oxygen species	0.00265607	0.0407177	CD36/PDGFD/IL18RAP/KLF4/BTK/CCL19/PDGFRA/PPARGC1A/DUSP1/HBB/CRYAB/CCR7/TXNIP/HBA1/AKR1C3/HBA2/APOD	17	geneontology_Biological_Process
637	GO:0001818	negative regulation of cytokine production	0.00267218	0.0407177	SFTPD/ELANE/APPL2/SLAMF1/KLF4/VSIR/NDRG2/CD96/PDCD4/BTK/NR1H4/NCKAP1L/CEACAM1/LGR4/SRGN/PTGER4/UBA7/DLL1/CCR7/TYROBP/FFAR4/GPNMB/APOD	23	geneontology_Biological_Process
638	GO:0032956	regulation of actin cytoskeleton organization	0.00267218	0.0407177	SFRP1/FAM107A/CXCL12/ARHGAP44/LPAR1/LIMA1/HCLS1/WAS/ASAP3/MEF2C/PDGFRA/SLC9A1/NCKAP1L/EVL/SCIN/IQGAP2/CSF1R/VILL/F2RL1/PTGER4/RAC2/CCL21/CCR7	23	geneontology_Biological_Process
639	GO:1900371	regulation of purine nucleotide biosynthetic process	0.0026747	0.0407177	GUCA2B/GUCA2A/PDK4/PDZD3/PPARGC1A/PID1	6	geneontology_Biological_Process
640	GO:1902622	regulation of neutrophil migration	0.0026747	0.0407177	CCL19/NCKAP1L/RAC2/CCL21/CCR7/CD74	6	geneontology_Biological_Process
641	GO:0033194	response to hydroperoxide	0.00268468	0.0407177	CD36/CD38/GPX3/TP53INP1	4	geneontology_Biological_Process
642	GO:0046885	regulation of hormone biosynthetic process	0.00268468	0.0407177	BMP5/BMP6/BMP2/PPARGC1A	4	geneontology_Biological_Process
643	GO:0052695	cellular glucuronidation	0.00268468	0.0407177	UGT1A8/UGT2A3/UGT1A10/UGT2B7	4	geneontology_Biological_Process
644	GO:0006690	icosanoid metabolic process	0.00279348	0.042227	DPEP2/HPGD/PTGDS/EPHX2/CYP4F12/GSTA1/GGT6/PLA2G10/CES2/CD74/AKR1C3	11	geneontology_Biological_Process
645	GO:0051216	cartilage development	0.00285119	0.0429567	BMP5/BMP6/MEF2D/OSR1/MEF2C/ACVRL1/EFEMP1/BMP2/SCIN/FGF9/FRZB/MGP/CCN1/SATB2/SFRP2	15	geneontology_Biological_Process
646	GO:1902107	positive regulation of leukocyte differentiation	0.00288363	0.043302	EVI2B/CD27/CA2/VSIR/HCLS1/BTK/CCL19/IL7R/NCKAP1L/ZMIZ1/PCK1/TYROBP/CD74	13	geneontology_Biological_Process
647	GO:0002696	positive regulation of leukocyte activation	0.00291568	0.0434962	CD160/CLECL1/CD177/CD209/CD27/VSIR/BTK/CCL19/HHLA2/CD38/MEF2C/CCL5/IL7R/NCKAP1L/CD2/ZMIZ1/PCK1/F2RL1/HLA-DPB1/HLA-DPA1/CCL21/CCR7/HLA-DMB/TYROBP/CD74	25	geneontology_Biological_Process
648	GO:0043547	positive regulation of GTPase activity	0.00291568	0.0434962	SFRP1/CCL14/ARHGAP15/DOCK10/CCL23/DOCK2/ARHGAP44/BCAR3/ARHGAP9/ARHGEF6/RGS18/TBC1D10C/CCL19/ASAP3/CCL5/CCL13/NCKAP1L/CCL8/F2RL1/CCL21/CCR7/CXCL13/RGS1/RAP1GAP/ALDH1A1	25	geneontology_Biological_Process
649	GO:1905517	macrophage migration	0.00293229	0.043601	SFTPD/P2RX4/MMP28/CCL5/CSF1R/MCOLN2/MST1	7	geneontology_Biological_Process
650	GO:0030521	androgen receptor signaling pathway	0.00302146	0.0446352	SFRP1/RNF14/PLPP1/TCF21/SCGB2A1/ZMIZ1	6	geneontology_Biological_Process
651	GO:0030808	regulation of nucleotide biosynthetic process	0.00302146	0.0446352	GUCA2B/GUCA2A/PDK4/PDZD3/PPARGC1A/PID1	6	geneontology_Biological_Process
652	GO:2000379	positive regulation of reactive oxygen species metabolic process	0.00308301	0.0453971	CD36/CD177/KLF4/P2RX4/XDH/HBB/F2RL1/PID1/TYROBP/AKR1C3	10	geneontology_Biological_Process
653	GO:0043551	regulation of phosphatidylinositol 3-kinase activity	0.00323986	0.0475529	KLF4/CD19/CCL19/PDGFRA/KIT/CCL21/CCR7	7	geneontology_Biological_Process
654	GO:0006704	glucocorticoid biosynthetic process	0.00331091	0.0482841	BMP5/HSD11B2/BMP2/HSD3B2	4	geneontology_Biological_Process
655	GO:0098719	sodium ion import across plasma membrane	0.00331091	0.0482841	SLC9A9/SLC9A2/SLC9A1/TRPM4	4	geneontology_Biological_Process
656	GO:0001894	tissue homeostasis	0.00337623	0.0490793	SFTPD/JCHAIN/CA2/SLC22A5/PDK4/TP53INP2/P2RX4/EPAS1/JAM2/NPHP3/CD38/CLDN5/CSF1R/TJP3/MUC2/RAC2/SLC28A2/PIGR	18	geneontology_Biological_Process
657	GO:0034121	regulation of toll-like receptor signaling pathway	0.0033986	0.0492473	CD36/APPL2/PJA2/GFI1/LGR4/CD14/F2RL1/LY96	8	geneontology_Biological_Process
658	GO:1903522	regulation of blood circulation	0.0034176	0.0493653	P2RX1/BDKRB2/CHGA/EDN3/P2RX4/ADORA3/ITPR1/GSTM2/EPAS1/CD38/GPD1L/PKP2/ATP2A3/DSC2/SLC9A1/PDE4D/F2RL1/PTGER2/FXYD3/TRPM4	20	geneontology_Biological_Process
659	GO:0002221	pattern recognition receptor signaling pathway	0.00344856	0.0496548	SFTPD/CD36/APPL2/TLR7/PJA2/BTK/GFI1/COLEC12/NR1H4/LGR4/LRRC19/CD14/F2RL1/DDX60/LY96	15	geneontology_Biological_Process
660	GO:0042613	MHC class II protein complex	5.31793e-10	1.53824e-07	HLA-DOB/HLA-DOA/HLA-DQA1/HLA-DPB1/HLA-DPA1/HLA-DMB/HLA-DRA/HLA-DMA/CD74	9	geneontology_Cellular_Component
661	GO:0062023	collagen-containing extracellular matrix	7.34243e-10	1.53824e-07	ABI3BP/CLEC3B/ELANE/SFRP1/ADAMDEC1/CXCL12/ZG16/EDIL3/COL4A5/CTSG/MMRN1/FGL2/SRPX/MMP28/DPT/F13A1/MFAP5/CILP/ADAMTS1/COL14A1/MFAP4/TPSB2/LGALS4/EFEMP1/FBLN1/TPSAB1/CPA3/FGF9/CLC/TINAG/SPON1/MATN2/SPARCL1/DCN/MUC2/C1QC/C1QB/MGP/CCN1/MST1/SFRP2/COL17A1	42	geneontology_Cellular_Component
662	GO:0016324	apical plasma membrane	8.5725e-09	1.19729e-06	MAL/SLC17A1/CD36/ECRG4/SLC17A4/SCNN1B/PLPP1/CA4/TRPM6/CLCA4/SLC26A2/SLC22A5/PDZD3/CEACAM7/SI/ATP6V0D1/ABCG2/PTPRH/SLC9A1/FRMD1/PDE4D/CYP4F12/MYO1A/SLCO2B1/CEACAM1/PROM2/SCNN1G/SLC26A3/DLL1/SLC44A4/PLD1/CDHR2/ABCB1/SCNN1A/ENPP3/CLIC5	36	geneontology_Cellular_Component
663	GO:0045177	apical part of cell	3.43147e-08	3.59447e-06	MAL/SLC17A1/CD36/ECRG4/SLC17A4/AQP8/SCNN1B/PLPP1/CA4/TRPM6/CLCA4/SLC26A2/CA2/SLC22A5/PDZD3/CEACAM7/SI/ATP6V0D1/ABCG2/PTPRH/SLC9A1/FRMD1/PLAT/PDE4D/CYP4F12/MYO1A/SLCO2B1/CEACAM1/PROM2/SCNN1G/SLC26A3/DLL1/SLC44A4/PLD1/CDHR2/ABCB1/SCNN1A/ENPP3/CLIC5	39	geneontology_Cellular_Component
664	GO:0042611	MHC protein complex	7.21259e-08	6.04415e-06	HLA-DOB/HLA-DOA/HLA-DQA1/HLA-DPB1/HLA-DPA1/HLA-DMB/HLA-DRA/HLA-DMA/CD74	9	geneontology_Cellular_Component
665	GO:0005903	brush border	1.02954e-07	7.18961e-06	CD36/CA4/TRPM6/SLC22A5/LIMA1/PDZD3/SI/ABCG2/SCIN/CYBRD1/MYO1A/PLS1/ITLN1/SLC26A3/MYO1D/CDHR2/SLC28A2	17	geneontology_Cellular_Component
666	GO:0009897	external side of plasma membrane	2.52736e-06	0.000151281	SCARA5/P2RX1/GFRA2/CD36/CXCL12/SCNN1B/CD209/CA4/MS4A2/CD163L1/CD79A/CD27/FOLR2/CD69/CD19/ABCG2/CD79B/HHLA2/GHR/PDGFRA/CD8A/IL2RB/IL7R/KIT/CD2/SCNN1G/CD14/ANPEP/ANTXR2/CCR7/ABCB1/CD163/ENPP3/CD74	34	geneontology_Cellular_Component
667	GO:0031526	brush border membrane	3.43326e-06	0.000179817	CD36/CA4/TRPM6/SLC22A5/LIMA1/ABCG2/CYBRD1/ITLN1/SLC26A3/CDHR2/SLC28A2	11	geneontology_Cellular_Component
668	GO:0098862	cluster of actin-based cell projections	8.13029e-06	0.00037851	CD36/CA4/TRPM6/PAFAH1B1/SLC22A5/LIMA1/PDZD3/SI/ABCG2/SCIN/CYBRD1/MYO1A/PLS1/ITLN1/SLC26A3/MYO1D/CDHR2/SLC28A2	18	geneontology_Cellular_Component
669	GO:0005902	microvillus	1.53677e-05	0.000643906	SLC26A2/CA2/PTPRH/CLCA1/PDGFRA/KIF13B/MYO1A/CEACAM1/IQGAP2/PROM2/MYO1D/CDHR2/FOXA1	13	geneontology_Cellular_Component
670	GO:0031253	cell projection membrane	5.2244e-05	0.00199002	CD36/FAM107A/APPL2/PHLPP2/CA4/TRPM6/EPB41L3/SLC26A2/SLC22A5/LIMA1/PDE9A/ABCG2/TBC1D10C/PTPRH/GPER1/CYBRD1/CEACAM1/ITLN1/PROM2/SLC26A3/LCP1/MYO1D/SGCE/CDHR2/SCNN1A/FFAR4/SLC28A2	27	geneontology_Cellular_Component
671	GO:0030667	secretory granule membrane	0.000342622	0.0109979	P2RX1/CD36/ZG16/CD177/CA4/VAMP2/ATP8B4/ITGAL/ITPR1/TBC1D10C/CD38/CLCA1/SYTL4/CD53/NCKAP1L/CEACAM1/IQGAP2/KIF1A/CD14/ANPEP/PLD1/TYROBP/PIGR	23	geneontology_Cellular_Component
672	GO:0071556	integral component of lumenal side of endoplasmic reticulum membrane	0.000367472	0.0109979	SPPL2A/HLA-DQA1/HLA-DPB1/HLA-DPA1/HLA-DRA/CD74	6	geneontology_Cellular_Component
673	GO:0098553	lumenal side of endoplasmic reticulum membrane	0.000367472	0.0109979	SPPL2A/HLA-DQA1/HLA-DPB1/HLA-DPA1/HLA-DRA/CD74	6	geneontology_Cellular_Component
674	GO:0030139	endocytic vesicle	0.000470958	0.0131554	SFTPD/ELANE/CD36/APPL2/STAB1/LPAR1/TLR7/ATP6V0D1/WAS/COLEC12/EVL/HBB/HLA-DQA1/HLA-DPB1/RAC2/HLA-DPA1/PLD1/HBA1/HLA-DRA/CD163/FFAR4/CD74/HBA2	23	geneontology_Cellular_Component
675	GO:0098992	neuronal dense core vesicle	0.000527046	0.0135047	NPY/CHGA/SCG2/KIF1A	4	geneontology_Cellular_Component
676	GO:0098858	actin-based cell projection	0.000547924	0.0135047	MTM1/SLC26A2/PAFAH1B1/CA2/TBC1D10C/PTPRH/CLCA1/PDGFRA/KIF13B/MYO1A/CEACAM1/IQGAP2/PROM2/LCP1/MYO1D/CDHR2/FOXA1/ACTG2	18	geneontology_Cellular_Component
677	GO:0031225	anchored component of membrane	0.000760563	0.0177042	GFRA2/CD160/CD177/CA4/CNTN3/DPEP2/FOLR2/LYPD8/CEACAM7/CD48/RGMA/CD52/CD2/ITLN1/CD14	15	geneontology_Cellular_Component
678	GO:0045121	membrane raft	0.000931564	0.0203261	P2RX1/MAL/CD36/PLPP1/CD177/ADTRP/PLPP3/CD79A/CD19/CAVIN2/CD48/ABCG2/MALL/BTK/SLC9A1/CD8A/MYO1A/CD2/ITLN1/PROM2/CD14/MYO1D/DLL1	23	geneontology_Cellular_Component
679	GO:0098857	membrane microdomain	0.000970219	0.0203261	P2RX1/MAL/CD36/PLPP1/CD177/ADTRP/PLPP3/CD79A/CD19/CAVIN2/CD48/ABCG2/MALL/BTK/SLC9A1/CD8A/MYO1A/CD2/ITLN1/PROM2/CD14/MYO1D/DLL1	23	geneontology_Cellular_Component
680	GO:0098576	lumenal side of membrane	0.0012314	0.0245694	SPPL2A/HLA-DQA1/HLA-DPB1/HLA-DPA1/HLA-DRA/CD74	6	geneontology_Cellular_Component
681	GO:0098589	membrane region	0.00161363	0.0296197	P2RX1/MAL/CD36/PLPP1/CD177/ADTRP/PLPP3/CD79A/CD19/CAVIN2/CD48/ABCG2/MALL/BTK/SLC9A1/CD8A/MYO1A/CD2/ITLN1/PROM2/CD14/MYO1D/DLL1	23	geneontology_Cellular_Component
682	GO:0031528	microvillus membrane	0.0016259	0.0296197	SLC26A2/PTPRH/CEACAM1/PROM2/CDHR2	5	geneontology_Cellular_Component
683	GO:0005581	collagen trimer	0.00278207	0.0485703	SFTPD/COL4A5/COL14A1/COLEC12/DCN/C1QC/C1QB/GLDN/COL17A1	9	geneontology_Cellular_Component
684	GO:0005539	glycosaminoglycan binding	1.31113e-08	1.0017e-05	ABI3BP/CLEC3B/GREM2/ELANE/SFRP1/ZG16/SLIT3/CCL23/LYVE1/CCN5/STAB1/CTSG/JCHAIN/PAFAH1B1/CFH/ADAMTS1/CCL8/AOC1/FGF9/LXN/PCOLCE2/CRISPLD2/DCN/SPOCK2/CXCL13/GPNMB/CCN1/FGFBP1	28	geneontology_Molecular_Function
685	GO:0008201	heparin binding	1.23886e-07	4.73244e-05	ABI3BP/CLEC3B/GREM2/ELANE/SFRP1/SLIT3/CCL23/CCN5/CTSG/PAFAH1B1/CFH/ADAMTS1/CCL8/AOC1/FGF9/LXN/PCOLCE2/CRISPLD2/CXCL13/GPNMB/CCN1/FGFBP1	22	geneontology_Molecular_Function
686	GO:0016616	oxidoreductase activity, acting on the CH-OH group of donors, NAD or NADP as acceptor	2.02548e-07	5.15821e-05	ADHFE1/ADH1B/LDHD/RDH5/DHRS11/HPGD/HSD17B2/HSD11B2/DHRS9/ADH1C/HADHB/ADH1A/AKR1B10/EHHADH/BMP2/HSD3B2/UGDH/AKR1C3	18	geneontology_Molecular_Function
687	GO:1901681	sulfur compound binding	6.13529e-07	8.74273e-05	ABI3BP/CLEC3B/GREM2/ELANE/SFRP1/TKTL1/SLIT3/CCL23/CCN5/CTSG/PAFAH1B1/CFH/GSTM2/ADAMTS1/ACACB/CCL8/AOC1/FGF9/LXN/PCOLCE2/CRISPLD2/GSTM3/CHST15/CXCL13/GPNMB/CCN1/FGFBP1	27	geneontology_Molecular_Function
688	GO:0016614	oxidoreductase activity, acting on CH-OH group of donors	6.87361e-07	8.74273e-05	ADHFE1/ADH1B/LDHD/RDH5/DHRS11/HPGD/HSD17B2/HSD11B2/DHRS9/ADH1C/HADHB/ADH1A/AKR1B10/EHHADH/BMP2/HSD3B2/UGDH/AKR1C3	18	geneontology_Molecular_Function
689	GO:0004620	phospholipase activity	7.70831e-07	8.74273e-05	BDKRB2/PLCD1/ABHD3/PLCE1/PRDX6/PLCL2/PNPLA7/PLCG2/ENPP2/CCL5/PLA2G10/PLCD3/ASPG/PLAAT2/PLD1/PLA2G2A	16	geneontology_Molecular_Function
690	GO:0008009	chemokine activity	8.01036e-07	8.74273e-05	CCL14/CXCL12/CCL23/CCL19/CCL5/CCL13/CCL8/CCL28/CCL21/CXCL14/CXCL13	11	geneontology_Molecular_Function
691	GO:0023023	MHC protein complex binding	1.41905e-06	0.00013552	CD160/CD8A/HLA-DOB/HLA-DOA/HLA-DMB/HLA-DRA/HLA-DMA/CD74	8	geneontology_Molecular_Function
692	GO:0008081	phosphoric diester hydrolase activity	2.55066e-06	0.000216523	BDKRB2/PDE7B/PLCD1/SMPDL3A/PLCE1/PLCL2/PDE9A/PLCG2/ENPP2/CCL5/PDE4D/PLCD3/PLD1/ENPP3	14	geneontology_Molecular_Function
693	GO:0016298	lipase activity	3.12037e-06	0.000231512	BDKRB2/PLCD1/ABHD3/PLCE1/PRDX6/PLCL2/PNPLA7/PLCG2/ENPP2/CCL5/PLA2G10/PLCD3/ASPG/PLAAT2/PLD1/CES2/PLA2G2A	17	geneontology_Molecular_Function
694	GO:0004745	retinol dehydrogenase activity	3.33328e-06	0.000231512	ADH1B/RDH5/DHRS9/ADH1C/ADH1A/BMP2/AKR1C3	7	geneontology_Molecular_Function
695	GO:0042379	chemokine receptor binding	5.27862e-06	0.000336072	CCL14/CXCL12/CCL23/CCL19/CCL5/CCL13/CCL8/CCL28/CCL21/CXCL14/CXCL13/DEFB1	12	geneontology_Molecular_Function
696	GO:0033293	monocarboxylic acid binding	7.14944e-06	0.000420167	UGT1A8/FABP4/GSTM2/FABP2/ACACB/NR1H4/PTGDS/GSTA1/ID3/CYP26B1/FFAR4/AKR1C3	12	geneontology_Molecular_Function
697	GO:0005201	extracellular matrix structural constituent	8.07729e-06	0.000440789	ABI3BP/EDIL3/COL4A5/MMRN1/FGL2/SRPX/DPT/MFAP5/CILP/COL14A1/MFAP4/EFEMP1/FBLN1/SPON1/MATN2/DCN/MGP/CCN1/COL17A1	19	geneontology_Molecular_Function
698	GO:0023026	MHC class II protein complex binding	1.09078e-05	0.00051637	HLA-DOB/HLA-DOA/HLA-DMB/HLA-DRA/HLA-DMA/CD74	6	geneontology_Molecular_Function
699	GO:0018455	alcohol dehydrogenase [NAD(P)+] activity	1.14899e-05	0.00051637	ADHFE1/ADH1B/DHRS9/ADH1C/ADH1A	5	geneontology_Molecular_Function
700	GO:0032395	MHC class II receptor activity	1.14899e-05	0.00051637	HLA-DOB/HLA-DOA/HLA-DQA1/HLA-DPA1/HLA-DRA	5	geneontology_Molecular_Function
701	GO:0140375	immune receptor activity	2.14147e-05	0.000908935	GFRA2/CD160/IL18RAP/IL10RA/IL18R1/GHR/IL2RB/HLA-DOB/IL7R/HLA-DOA/HLA-DQA1/HLA-DPA1/CCR7/HLA-DRA/PIGR/CD74	16	geneontology_Molecular_Function
702	GO:0004435	phosphatidylinositol phospholipase C activity	2.353e-05	0.000946156	BDKRB2/PLCD1/PLCE1/PLCL2/PLCG2/CCL5/PLCD3	7	geneontology_Molecular_Function
703	GO:0048020	CCR chemokine receptor binding	3.18785e-05	0.00121776	CCL14/CCL23/CCL19/CCL5/CCL13/CCL8/CCL21/CXCL13/DEFB1	9	geneontology_Molecular_Function
704	GO:0016836	hydro-lyase activity	3.55663e-05	0.00129394	CA7/CA1/CA4/CA2/HADHB/ECHDC2/CA12/ACO2/EHHADH/DGLUCY	10	geneontology_Molecular_Function
705	GO:0004629	phospholipase C activity	3.98388e-05	0.00138349	BDKRB2/PLCD1/PLCE1/PLCL2/PLCG2/CCL5/PLCD3	7	geneontology_Molecular_Function
706	GO:0043177	organic acid binding	4.46771e-05	0.00148406	UGT1A8/LYVE1/STAB1/FABP4/FOLR2/GSTM2/FABP2/ACACB/NR1H4/PTGDS/SIGLEC10/GSTA1/ID3/PCK1/HBB/CYP26B1/HBA1/FFAR4/AKR1C3/HBA2/GLDC	21	geneontology_Molecular_Function
707	GO:0005504	fatty acid binding	5.22467e-05	0.00166319	UGT1A8/FABP4/GSTM2/FABP2/PTGDS/GSTA1/ID3/FFAR4	8	geneontology_Molecular_Function
708	GO:0033764	steroid dehydrogenase activity, acting on the CH-OH group of donors, NAD or NADP as acceptor	6.44338e-05	0.0019691	RDH5/DHRS11/HSD17B2/HSD11B2/DHRS9/HSD3B2/AKR1C3	7	geneontology_Molecular_Function
709	GO:0008509	anion transmembrane transporter activity	6.78953e-05	0.00199508	BEST4/SLC17A1/SLC4A4/CD36/SLC17A4/BEST2/SLC9A9/SLC51B/CLCA4/SLC26A2/SLC9A2/SLCO2A1/ABCG2/SLC35A3/CLCA1/SLC36A1/SLC35A1/SLC9A1/MPC1/SLCO2B1/CEACAM1/SLC16A9/SLC26A3/FXYD3/SLC44A4/SLC51A/CLIC6/CLIC5	28	geneontology_Molecular_Function
710	GO:0004089	carbonate dehydratase activity	0.000118247	0.00328539	CA7/CA1/CA4/CA2/CA12	5	geneontology_Molecular_Function
711	GO:0048018	receptor ligand activity	0.000120407	0.00328539	PYY/GREM2/GCG/NPY/CCL14/BMP5/CXCL12/SST/PDGFD/CCL23/GUCA2A/BMP6/EDN3/CCL19/CHGB/SEMA6A/SCG2/CCL5/EFEMP1/BMP2/CCL13/CCL8/FGF9/VIP/TNFSF10/CCL28/INSL5/CCL21/CXCL14/CXCL13/GPNMB/FAM3D/SFRP2/LEFTY1	34	geneontology_Molecular_Function
712	GO:0030546	signaling receptor activator activity	0.000146247	0.00383764	PYY/GREM2/GCG/NPY/CCL14/BMP5/CXCL12/SST/PDGFD/CCL23/GUCA2A/BMP6/EDN3/CCL19/CHGB/SEMA6A/SCG2/CCL5/EFEMP1/BMP2/CCL13/CCL8/FGF9/VIP/TNFSF10/CCL28/INSL5/CCL21/CXCL14/CXCL13/GPNMB/FAM3D/SFRP2/LEFTY1	34	geneontology_Molecular_Function
713	GO:0016229	steroid dehydrogenase activity	0.000150693	0.00383764	RDH5/DHRS11/HSD17B2/HSD11B2/DHRS9/HSD3B2/AKR1C3	7	geneontology_Molecular_Function
714	GO:0008028	monocarboxylic acid transmembrane transporter activity	0.000202009	0.00497813	CD36/SLC51B/SLCO2A1/ABCG2/MPC1/SLCO2B1/CEACAM1/SLC16A9/SLC51A	9	geneontology_Molecular_Function
715	GO:0005044	scavenger receptor activity	0.000208508	0.00497813	SCARA5/CD36/STAB1/CD163L1/TMPRSS2/ENPP2/COLEC12/CD163	8	geneontology_Molecular_Function
716	GO:0038024	cargo receptor activity	0.000226265	0.00523839	SCARA5/CD36/STAB1/CD163L1/FOLR2/APOBR/TMPRSS2/ENPP2/COLEC12/CD163	10	geneontology_Molecular_Function
717	GO:0016835	carbon-oxygen lyase activity	0.000253523	0.00568805	CA7/CA1/CA4/CA2/HADHB/ECHDC2/CA12/ACO2/EHHADH/DGLUCY	10	geneontology_Molecular_Function
718	GO:0005319	lipid transporter activity	0.000267872	0.00568805	ABCA8/CD36/GLTP/SLC51B/FABP4/ABCD3/PLSCR4/SLCO2A1/TMEM30B/SLCO2B1/CEACAM1/SLC51A/ABCB1/APOD	14	geneontology_Molecular_Function
719	GO:0004955	prostaglandin receptor activity	0.000268023	0.00568805	PTGDR/HPGD/PTGER2/PTGER4	4	geneontology_Molecular_Function
720	GO:0019955	cytokine binding	0.000289427	0.00597628	GREM2/ELANE/CD36/IL10RA/IL18R1/ACVRL1/GHR/IL2RB/KIT/ACKR1/CSF1R/CCR7/SOSTDC1/CD74	14	geneontology_Molecular_Function
721	GO:0004954	prostanoid receptor activity	0.000409491	0.00823292	PTGDR/HPGD/PTGER2/PTGER4	4	geneontology_Molecular_Function
722	GO:0004601	peroxidase activity	0.000427687	0.00837828	PRDX6/GSTM2/GPX3/GSTA1/CYGB/HBB/HBA1/HBA2	8	geneontology_Molecular_Function
723	GO:0031406	carboxylic acid binding	0.000517155	0.00983066	UGT1A8/LYVE1/STAB1/FABP4/FOLR2/GSTM2/FABP2/ACACB/NR1H4/PTGDS/SIGLEC10/GSTA1/ID3/PCK1/CYP26B1/FFAR4/AKR1C3/GLDC	18	geneontology_Molecular_Function
724	GO:0031681	G-protein beta-subunit binding	0.000527561	0.00983066	GNG7/GNG2/GNG12/RASD2/F2RL1	5	geneontology_Molecular_Function
725	GO:0005125	cytokine activity	0.000669053	0.0121704	GREM2/CCL14/BMP5/CXCL12/CCL23/BMP6/CCL19/SCG2/CCL5/BMP2/CCL13/CCL8/TNFSF10/CCL28/CCL21/CXCL14/CXCL13/FAM3D/LEFTY1	19	geneontology_Molecular_Function
726	GO:0016684	oxidoreductase activity, acting on peroxide as acceptor	0.000713803	0.0126824	PRDX6/GSTM2/GPX3/GSTA1/CYGB/HBB/HBA1/HBA2	8	geneontology_Molecular_Function
727	GO:0038187	pattern recognition receptor activity	0.00104929	0.0181454	CD36/TLR7/COLEC12/CD14/LY96	5	geneontology_Molecular_Function
728	GO:0016829	lyase activity	0.00106877	0.0181454	CA7/CA1/CA4/PHYKPL/HDC/CA2/HADHB/ECHDC2/CA12/ACO2/CD38/EHHADH/DGLUCY/PCK1/RNASE1/GLDC	16	geneontology_Molecular_Function
729	GO:0005344	oxygen carrier activity	0.00114179	0.0189636	CYGB/HBB/HBA1/HBA2	4	geneontology_Molecular_Function
730	GO:0004953	icosanoid receptor activity	0.00151399	0.0244618	PTGDR/HPGD/PTGER2/PTGER4	4	geneontology_Molecular_Function
731	GO:0008514	organic anion transmembrane transporter activity	0.00153686	0.0244618	SLC17A1/SLC4A4/CD36/SLC17A4/SLC51B/SLC26A2/SLCO2A1/ABCG2/SLC35A3/SLC36A1/SLC35A1/MPC1/SLCO2B1/CEACAM1/SLC16A9/SLC26A3/SLC44A4/SLC51A	18	geneontology_Molecular_Function
732	GO:0001664	G protein-coupled receptor binding	0.00167042	0.0260449	BDKRB2/PYY/GCG/NPY/SFRP1/CCL14/CXCL12/CCL23/EDN3/CCL19/CCL5/CCL13/PDE4D/CCL8/CCL28/INSL5/CCL21/CLIC6/CXCL14/CXCL13/DEFB1	21	geneontology_Molecular_Function
733	GO:0046943	carboxylic acid transmembrane transporter activity	0.00176556	0.0269778	SLC17A1/CD36/SLC17A4/SLC51B/SLC26A2/SLCO2A1/ABCG2/SLC36A1/MPC1/SLCO2B1/CEACAM1/SLC16A9/SLC26A3/SLC51A	14	geneontology_Molecular_Function
734	GO:0005342	organic acid transmembrane transporter activity	0.00187081	0.0271042	SLC17A1/CD36/SLC17A4/SLC51B/SLC26A2/SLCO2A1/ABCG2/SLC36A1/MPC1/SLCO2B1/CEACAM1/SLC16A9/SLC26A3/SLC51A	14	geneontology_Molecular_Function
735	GO:0102567	phospholipase A2 activity (consuming 1,2-dipalmitoylphosphatidylcholine)	0.00188026	0.0271042	ABHD3/PRDX6/PLA2G10/PLAAT2/PLA2G2A	5	geneontology_Molecular_Function
736	GO:0102568	phospholipase A2 activity consuming 1,2-dioleoylphosphatidylethanolamine)	0.00188026	0.0271042	ABHD3/PRDX6/PLA2G10/PLAAT2/PLA2G2A	5	geneontology_Molecular_Function
737	GO:0050660	flavin adenine dinucleotide binding	0.00211787	0.0299639	LDHD/ETFDH/ACADS/SDHA/FMO5/FMO4/ACADM/SQOR/XDH	9	geneontology_Molecular_Function
738	GO:0016504	peptidase activator activity	0.00255182	0.035447	MAL/VSIR/ATP2A3/FBLN1/PCOLCE2/SFRP2	6	geneontology_Molecular_Function
739	GO:0019838	growth factor binding	0.00308392	0.0420734	CD36/CCN5/IL10RA/ACVRL1/GHR/PDGFRA/IL2RB/DUSP1/IGFBP6/CXCL13/CCN1/FGFBP1	12	geneontology_Molecular_Function
740	GO:0016209	antioxidant activity	0.00319896	0.0428773	PRDX6/GSTM2/GPX3/TP53INP1/GSTA1/CYGB/HBB/HBA1/HBA2	9	geneontology_Molecular_Function
pathway ID: The unique identifier for the KEGG pathway. description: The name of the pathway, describing its main biological function. p-value: The p-value obtained from statistical testing, indicating the significance level of pathway enrichment. adjusted p-value: The p-value corrected for multiple hypothesis testing to reduce the false positive rate. geneID: The differentially expressed genes (…
